# Supplementary material for: A safe, T cell-inducing heterologous vaccine against elephant endotheliotropic herpesvirus in a proof-of-concept study
Source: Nat Commun. 2025 Oct 3;16:8374. doi: 10.1038/s41467-025-64004-x (PMC12494954; doi:10.1038/s41467-025-64004-x)
Supplement: Supplementary file 3 — Supplementary Data 1 [file 41467_2025_64004_MOESM3_ESM.xlsx]

## Sheet: Supplementary Data 1a
Supplementary Data 1: Differential gene expression in whole blood before and after vaccination.
a. Contrast A - Differential gene expression analysis of unstimulated pre-vaccination vs. unstimulated post-vaccination samples (n = 2).
Statistical cut-off: padj ≤ 0.05
Red cell colour = upregulated DEG
Blue cell colour = downregulated DEG
Symbol	baseMean	log2FoldChange	lfcSE	stat	pvalue	padj	FC
SULT6B1	10.949	3.96568	1.06609	3.71984	0.000199352	0.00389569	15.6238
LOC126061467	23.7335	3.52273	0.806101	4.37008	1.24199e-05	0.00058741	11.4934
LOC126070642	12.4143	3.18979	0.791534	4.02988	5.58046e-05	0.00159868	9.12479
LOC126061253	23.7506	3.0301	0.863867	3.5076	0.000452172	0.00667834	8.16866
CHODL	15.9104	2.9992	0.787456	3.80873	0.000139684	0.00305605	7.99558
LOC126081152	17.4135	2.9113	1.04235	2.79301	0.00522201	0.0335485	7.52296
LOC126083387	11.7461	2.68437	0.778129	3.44977	0.000561063	0.00776358	6.42799
LOC126058129	22.5167	2.67485	0.783845	3.41247	0.000643781	0.00860275	6.3857
LOC126059238	16.7717	2.63432	0.670652	3.92799	8.56579e-05	0.00222568	6.20881
LOC126076251	17.7953	2.63114	0.681186	3.86259	0.000112193	0.00266359	6.19516
LOC126075934	64.4856	2.59737	0.667424	3.89163	9.9571e-05	0.00246834	6.05182
LOC126058128	17.8358	2.56444	0.917222	2.79588	0.00517588	0.0334052	5.91525
CACNA1C	103.429	2.51026	0.509222	4.9296	8.23964e-07	7.60595e-05	5.69724
LOC126087167	15.7953	2.47604	0.795659	3.11193	0.00185866	0.0175852	5.56368
LOC126074214	35.4094	2.43373	0.762067	3.19359	0.00140517	0.0145613	5.40287
LOC126077788	45.7707	2.42647	0.510075	4.75708	1.9641e-06	0.000145043	5.37576
TSPAN16	13.5239	2.36482	0.841751	2.8094	0.00496337	0.0325273	5.15087
LOC126068617	43.1336	2.3404	0.664524	3.52192	0.000428434	0.00645916	5.06443
FAXC	12.3838	2.30427	0.714013	3.22721	0.00125004	0.0135211	4.93918
LOC126067447	35.4014	2.29202	0.70065	3.27127	0.00107064	0.012066	4.89741
MYOM1	1199.18	2.2558	0.468835	4.81151	1.49792e-06	0.000119417	4.776
LOC126060501	140.755	2.24396	0.620664	3.61542	0.000299857	0.005156	4.73697
LOC126067304	10.5702	2.24273	0.841225	2.66603	0.00767535	0.0428202	4.73292
MYBPC1	116.254	2.23942	0.730385	3.06608	0.00216882	0.0194338	4.72208
LOC126085994	29.3884	2.23427	0.643733	3.47079	0.000518924	0.00733974	4.70523
TMC5	22.4873	2.23108	0.596765	3.73863	0.000185028	0.00368768	4.69486
LOC126078422	45.7348	2.22978	0.547079	4.0758	4.5857e-05	0.00142665	4.69063
LOC126061799	10.4632	2.21277	0.791791	2.79464	0.00519571	0.0334782	4.63565
WNT2B	42.2939	2.16358	0.609061	3.55232	0.000381843	0.0059996	4.48026
GPR22	37.6072	2.15651	0.764059	2.82244	0.00476602	0.0318135	4.45834
ZC3H12B	23.305	2.14733	0.655349	3.27662	0.00105058	0.0119175	4.43007
VASH2	18.2673	2.12049	0.660755	3.20919	0.00133109	0.0140481	4.34841
AXDND1	14.1461	2.10463	0.728848	2.88761	0.00388181	0.0280043	4.30087
LOC126067719	651.47	2.09697	0.467125	4.4891	7.15231e-06	0.000396656	4.2781
DOK6	10.8516	2.06796	0.714678	2.89355	0.00380909	0.0278216	4.19293
LOC126075015	14.2445	2.04135	0.687822	2.96784	0.00299898	0.0238772	4.1163
LOC126077526	15.9847	2.03442	0.597804	3.40315	0.000666134	0.00875942	4.09658
GSDMA	22.3087	1.99486	0.762618	2.61581	0.00890157	0.0476892	3.98579
LOC126075515	62.0418	1.98507	0.749085	2.64999	0.00804933	0.0443077	3.95882
PLEKHA5	1811.58	1.96115	0.558818	3.50947	0.000449006	0.00666667	3.89373
HEY2	21.3281	1.95991	0.612862	3.19797	0.001384	0.0143854	3.89039
EFHC1	272.8	1.9338	0.475219	4.06929	4.71576e-05	0.00144763	3.8206
LOC126066169	27.5414	1.93084	0.641954	3.00775	0.0026319	0.0219541	3.81276
LOC126073988	47.6991	1.9193	0.634533	3.02475	0.00248841	0.0211477	3.7824
HESX1	22.5598	1.91317	0.525611	3.63989	0.000272753	0.00483055	3.76635
ACKR4	16.1886	1.91297	0.616766	3.10162	0.00192465	0.0179925	3.76585
HSF5	32.8406	1.88807	0.546366	3.45569	0.000548876	0.00764016	3.70141
LOC126057174	78.5817	1.88574	0.526423	3.58218	0.000340745	0.00555807	3.69542
LOC126086450	91.0618	1.86198	0.638221	2.91745	0.00352903	0.0265419	3.63506
PDE8B	42.6107	1.85713	0.65254	2.84601	0.00442706	0.030345	3.62287
CATSPER3	158.773	1.8562	0.465221	3.98993	6.60915e-05	0.00183267	3.62053
GNRH1	30.423	1.84424	0.664898	2.77371	0.00554205	0.0347145	3.59063
BNC2	99.176	1.82906	0.652026	2.8052	0.00502858	0.032751	3.55306
LOC126068908	1011.42	1.82603	0.617236	2.9584	0.00309245	0.0243902	3.5456
LOC126073542	26.4418	1.82298	0.623511	2.92373	0.00345861	0.0263388	3.53811
HGF	1045.94	1.81694	0.405154	4.48457	7.30607e-06	0.000402006	3.52334
FBXO48	16.5505	1.81434	0.638094	2.84337	0.00446395	0.0304935	3.51698
LOC126060477	38.1866	1.80568	0.432999	4.17018	3.04364e-05	0.00106232	3.49594
LOC126086636	36.7131	1.80529	0.673203	2.68165	0.00732607	0.0414484	3.495
C20H3orf49	23.9683	1.79787	0.671513	2.67734	0.00742097	0.0417831	3.47706
AKNAD1	54.558	1.78959	0.53926	3.31859	0.000904716	0.0107147	3.45716
LOC126058936	60.4831	1.78114	0.623075	2.85862	0.00425482	0.0296128	3.43697
LOC126081949	236.598	1.77796	0.440524	4.03601	5.43677e-05	0.00156962	3.42941
FLRT3	27.3893	1.77345	0.500173	3.54568	0.0003916	0.00608476	3.41871
LOC126082255	66.2163	1.76857	0.64216	2.7541	0.00588539	0.0359817	3.40716
TENM1	118.765	1.76748	0.593316	2.97899	0.00289198	0.0232892	3.4046
LOC126083988	16.6278	1.76506	0.570672	3.09295	0.00198176	0.0182832	3.39888
ARMC12	42.872	1.76424	0.591512	2.9826	0.00285816	0.0231273	3.39695
LOC126083550	25.0033	1.76022	0.448381	3.92572	8.64724e-05	0.00223855	3.38749
LOC126081193	98.2665	1.75875	0.348602	5.04516	4.53138e-07	4.89075e-05	3.38405
LOC126077478	125.845	1.75663	0.493297	3.56099	0.000369458	0.0058774	3.37907
LOC126084479	28.9357	1.7512	0.605452	2.89238	0.00382332	0.027856	3.36638
TIGD4	50.6349	1.75115	0.507837	3.44825	0.000564226	0.00779073	3.36627
KRTAP29-1	12.7999	1.74763	0.618396	2.82607	0.00471227	0.0315599	3.35807
PRXL2C	17.3021	1.74695	0.672993	2.59578	0.00943752	0.0496223	3.35647
LOC126064911	17.4193	1.73374	0.619796	2.79727	0.00515359	0.0332919	3.32588
HELQ	2740.83	1.70731	0.493099	3.46242	0.000535351	0.00748158	3.26552
LOC126062118	268.15	1.70602	0.597393	2.85577	0.00429322	0.0297619	3.26259
PTER	149.24	1.7035	0.450306	3.78299	0.000154957	0.00326947	3.25691
SGSM1	175.912	1.70285	0.611737	2.78362	0.00537551	0.0340668	3.25543
PCOLCE2	78.5537	1.6969	0.443411	3.82693	0.00012975	0.00289891	3.24204
STX19	24.537	1.69527	0.505058	3.35657	0.000789144	0.00978131	3.23837
CCDC168	133.957	1.69284	0.400695	4.22476	2.3919e-05	0.000911978	3.23293
LRMDA	6549.16	1.6922	0.62062	2.72663	0.00639851	0.037977	3.23149
FAM216A	45.2027	1.6878	0.60736	2.77892	0.00545405	0.0343627	3.22166
LOC126060498	944.041	1.68764	0.534294	3.15863	0.00158511	0.0157327	3.22129
LOC126085171	604.926	1.68148	0.373719	4.49931	6.81735e-06	0.000385703	3.20756
LOC126082423	84.9214	1.67858	0.584873	2.87	0.00410478	0.0290001	3.20113
LOC126078331	274.954	1.66502	0.54743	3.04152	0.00235389	0.0205139	3.17117
LOC126083495	69.4153	1.64825	0.431184	3.82262	0.000132041	0.00293143	3.13454
LOC126072203	19.5701	1.64777	0.622614	2.64653	0.00813225	0.0446972	3.13348
MET	140.281	1.63101	0.442617	3.68493	0.000228762	0.00430263	3.09731
SYCP3	29.0615	1.62853	0.487467	3.3408	0.000835369	0.010184	3.09198
LYST	23431.5	1.61018	0.431426	3.73222	0.000189799	0.0037561	3.05289
CNMD	80.0415	1.59881	0.591293	2.70393	0.00685255	0.0397471	3.02894
GRIN3A	21.863	1.59811	0.596203	2.68048	0.00735159	0.0415426	3.02747
LOC126063239	2885.56	1.59582	0.526476	3.03113	0.00243637	0.0208794	3.02266
LOC126085598	26.3986	1.592	0.519415	3.06499	0.00217676	0.0194784	3.01468
LOC126060420	33.0175	1.59095	0.56105	2.83566	0.00457306	0.0308929	3.01248
VSIG4	41.3778	1.58604	0.595345	2.66408	0.00772001	0.0429498	3.00225
ESR1	60.4087	1.5848	0.495567	3.19795	0.0013841	0.0143854	2.99965
DRD1	171.381	1.58026	0.602187	2.6242	0.0086853	0.0468209	2.99024
CCDC65	75.5278	1.5783	0.533767	2.95691	0.00310739	0.0244531	2.98618
METTL25	766.604	1.57117	0.440477	3.56698	0.000361117	0.00579729	2.97146
LOC126084046	21.4044	1.57109	0.582564	2.69686	0.00699966	0.0402399	2.9713
GJD4	65.5226	1.57108	0.50338	3.12105	0.00180208	0.0172241	2.97126
HFM1	20.6427	1.56423	0.441119	3.54604	0.000391064	0.00608317	2.95719
GUCY1B1	124.835	1.56008	0.329738	4.73128	2.23112e-06	0.000161365	2.9487
LOC126063092	364.203	1.55099	0.3575	4.33842	1.43508e-05	0.000633195	2.93017
NT5E	102.726	1.54347	0.542669	2.84422	0.00445204	0.0304418	2.91494
LOC126067046	50.3147	1.53555	0.520265	2.95147	0.00316264	0.024749	2.89898
LOC126083877	572.856	1.53016	0.516705	2.96139	0.00306258	0.0242041	2.88818
LOC126086332	64.1927	1.52982	0.46159	3.31423	0.000918955	0.0108079	2.88749
ZFYVE9	2054.46	1.51967	0.41595	3.6535	0.000258685	0.00464739	2.86726
IL15	5232.34	1.51682	0.419272	3.61774	0.000297186	0.00514792	2.86159
ZDHHC13	1623.08	1.51497	0.372937	4.06228	4.85961e-05	0.00146635	2.85793
TOP2A	441.734	1.51148	0.371097	4.073	4.64119e-05	0.00143754	2.85102
PLCL1	588.429	1.50725	0.452993	3.32732	0.000876854	0.0105245	2.84269
LOC126075160	188.645	1.50438	0.569195	2.64299	0.00821764	0.0450397	2.83703
LOC126077026	107.239	1.50214	0.529476	2.83703	0.00455355	0.0308502	2.83263
LEAP2	27.6438	1.50071	0.541856	2.76958	0.00561291	0.0348878	2.82982
LOC126078052	294.497	1.49127	0.534003	2.79262	0.00522832	0.0335737	2.81136
ABHD12B	322.702	1.49122	0.256131	5.82208	5.81209e-09	1.56826e-06	2.81126
ALK	37.2807	1.49072	0.465293	3.20382	0.00135618	0.0142213	2.81028
LOC126087152	109.635	1.4896	0.55627	2.67783	0.00741013	0.0417589	2.8081
MSRA	382.491	1.48583	0.343212	4.32921	1.49648e-05	0.000658217	2.80079
SPIDR	458.658	1.48503	0.365403	4.0641	4.82191e-05	0.00146442	2.79923
DACH1	317.278	1.48422	0.296301	5.00917	5.46639e-07	5.7238e-05	2.79766
QSER1	1721.67	1.48374	0.335133	4.42731	9.54152e-06	0.000486826	2.79672
ICA1L	24.8424	1.47816	0.442566	3.33998	0.000837859	0.010196	2.78593
LOC126072200	54.1775	1.47483	0.506179	2.91366	0.0035722	0.0267515	2.77952
LOC126086242	329.054	1.47385	0.375093	3.92929	8.51956e-05	0.00221777	2.77762
LOC126081760	30.1649	1.47365	0.513403	2.87035	0.0041002	0.0289969	2.77723
LOC126069003	68.9526	1.47279	0.489899	3.00632	0.0026443	0.0219799	2.77559
LOC126069023	103.693	1.47081	0.535227	2.74801	0.00599576	0.0364658	2.77178
LOC126069964	36.9051	1.46992	0.524334	2.8034	0.00505665	0.0328623	2.77006
RSPH10B	69.6175	1.46541	0.454896	3.22142	0.00127558	0.0137147	2.76142
SGIP1	108.396	1.46418	0.329935	4.4378	9.08846e-06	0.000470554	2.75907
LOC126059070	119.946	1.46359	0.406325	3.60201	0.000315761	0.00533433	2.75793
ACADM	100.164	1.46146	0.346234	4.22101	2.43212e-05	0.000920108	2.75386
SRGAP3	1469.63	1.45154	0.480323	3.022	0.00251113	0.0212534	2.73499
LOC126062338	82.9266	1.44978	0.520515	2.78528	0.00534817	0.0340318	2.73166
LOC126072407	46.4198	1.44924	0.44299	3.2715	0.0010698	0.012066	2.73064
LOC126086346	76.7027	1.44917	0.3004	4.82412	1.4062e-06	0.000113393	2.7305
LOC126085187	1683.93	1.44542	0.457247	3.16114	0.00157155	0.0156386	2.72342
LOC126061629	155.112	1.44413	0.304807	4.73785	2.16001e-06	0.000157032	2.72099
ANG	1508.89	1.44254	0.448406	3.21705	0.00129518	0.0138304	2.718
PRRG1	137.559	1.43981	0.496597	2.89936	0.00373928	0.0275266	2.71286
TBC1D32	141.919	1.43862	0.270246	5.32338	1.01856e-07	1.61374e-05	2.71062
MTCP1	365.529	1.43774	0.549166	2.61805	0.00884334	0.0473953	2.70897
NET1	4037.61	1.43508	0.421577	3.40407	0.000663891	0.00875092	2.70397
PRICKLE1	66.9077	1.43444	0.47858	2.99729	0.00272393	0.0223946	2.70278
LOC126076716	18.2356	1.43427	0.491502	2.91814	0.00352121	0.0265415	2.70246
ERP27	376.054	1.43345	0.509997	2.8107	0.00494346	0.0324575	2.70091
LOC126087388	69.2781	1.43274	0.521959	2.74492	0.00605254	0.036658	2.69958
PPP2R3A	202.292	1.43218	0.508181	2.81825	0.00482856	0.0320632	2.69855
LOC126078456	81.7385	1.42781	0.427429	3.34046	0.00083639	0.010187	2.69038
APOBEC2	35.0479	1.42371	0.358599	3.97021	7.18105e-05	0.00194138	2.68275
LOC126084746	400.168	1.42297	0.446012	3.19043	0.00142062	0.0146433	2.68137
LOC126081070	50.9193	1.41914	0.49233	2.88249	0.0039454	0.0282727	2.67426
EML6	48.1753	1.41166	0.517807	2.72622	0.00640638	0.0379915	2.66042
BAZ2B	3181.7	1.4065	0.429421	3.27534	0.00105536	0.0119611	2.65093
ABCC6	62.8998	1.40642	0.486524	2.89076	0.00384312	0.0278815	2.65079
TMEM170B	847.538	1.40482	0.440837	3.18671	0.00143903	0.014792	2.64784
FGD5	801.41	1.40187	0.481922	2.90892	0.00362676	0.0270951	2.64245
TTC21B	669.353	1.40181	0.352999	3.97114	7.15303e-05	0.00193753	2.64232
CLEC1A	421.594	1.3999	0.364579	3.83976	0.000123154	0.00280515	2.63883
AADACL4	34.4115	1.39616	0.460281	3.03327	0.00241916	0.020809	2.632
TRPS1	3304.14	1.39597	0.338671	4.1219	3.75768e-05	0.001229	2.63165
MGST2	69.2696	1.39559	0.440015	3.17169	0.00151554	0.0153313	2.63096
CNTF	276.68	1.39451	0.464412	3.00273	0.00267566	0.022188	2.62899
LCORL	1907.7	1.39349	0.280895	4.96091	7.01655e-07	6.7896e-05	2.62714
DNM3	41.9667	1.38523	0.37512	3.69277	0.000221827	0.00421742	2.61214
SLC22A15	130.093	1.38127	0.378977	3.64474	0.000267661	0.00476592	2.60498
COL17A1	86.7104	1.37611	0.510816	2.69394	0.00706138	0.0404199	2.59567
TXNL4B	536.031	1.37266	0.301909	4.5466	5.45202e-06	0.000325521	2.58947
DPEP2NB	43.2114	1.37197	0.455776	3.01019	0.00261084	0.0218703	2.58824
CP	134.753	1.37155	0.499906	2.74362	0.00607654	0.0367341	2.58749
THRB	1541.99	1.37084	0.333358	4.11222	3.91878e-05	0.00126401	2.58621
LOC126079487	191.632	1.37003	0.44391	3.08629	0.00202674	0.0186107	2.58476
LOC126065369	41.24	1.36852	0.463907	2.94999	0.00317783	0.0248125	2.58206
DMXL2	4395.07	1.36617	0.346813	3.93921	8.17509e-05	0.0021561	2.57785
LOC126082752	53.8973	1.3656	0.364872	3.74267	0.000182073	0.00364432	2.57683
LOC126075767	20.27	1.36429	0.450597	3.02773	0.00246399	0.0210059	2.57449
C5H4orf33	43.8386	1.35801	0.341714	3.97412	7.06405e-05	0.00192797	2.56331
LOC126075678	18.2657	1.35376	0.490015	2.7627	0.00573256	0.035396	2.55578
CLOCK	1534.7	1.35324	0.444228	3.04627	0.00231699	0.0202805	2.55485
LACTB2	304.447	1.35182	0.256716	5.26582	1.39562e-07	2.03978e-05	2.55234
PDK4	729.376	1.35099	0.45238	2.98641	0.00282276	0.0229335	2.55088
FRAS1	28.0378	1.35055	0.453426	2.97855	0.00289612	0.0232936	2.5501
ZNF454	144.344	1.34962	0.414742	3.25411	0.00113748	0.012567	2.54844
LOC126077961	159.851	1.33781	0.279692	4.78315	1.72569e-06	0.000135269	2.52768
TNFRSF9	68.8526	1.33637	0.50874	2.62681	0.00861886	0.0465478	2.52514
ESRRG	22.1517	1.3362	0.488558	2.73499	0.00623815	0.0373889	2.52486
EYA1	151.048	1.33415	0.341729	3.90411	9.45726e-05	0.00239521	2.52126
LOC126084976	402.702	1.3244	0.430049	3.07964	0.00207251	0.018895	2.50428
LOC126087228	130.892	1.32299	0.377873	3.50116	0.000463244	0.00678474	2.50184
C2H5orf63	100.36	1.32286	0.412328	3.20828	0.00133532	0.0140554	2.50162
CLHC1	216.123	1.31618	0.402118	3.27312	0.00106367	0.012026	2.49006
MCPH1	183.488	1.31027	0.465472	2.81492	0.00487889	0.0322144	2.47988
NCKAP5	101.709	1.30981	0.397442	3.29559	0.000982148	0.0113513	2.47908
OSBPL6	319.951	1.30961	0.31976	4.09561	4.21064e-05	0.00133362	2.47875
FMO4	248.367	1.30029	0.218761	5.94389	2.78334e-09	9.29833e-07	2.46279
SANBR	80.9615	1.29979	0.481225	2.70101	0.0069129	0.0399485	2.46194
CD55	10460.3	1.2891	0.39635	3.25242	0.00114425	0.0126318	2.44375
TLR5	135.284	1.28705	0.422471	3.04649	0.00231531	0.0202785	2.44029
SPATA6	592.386	1.28581	0.264391	4.86329	1.1545e-06	9.93787e-05	2.43819
LOC126071289	708.4	1.28562	0.426281	3.0159	0.00256219	0.0215657	2.43787
RPE	1813.19	1.28367	0.40003	3.20894	0.00133223	0.0140481	2.43458
LOC126085105	86.2618	1.28357	0.31758	4.04174	5.30566e-05	0.00154448	2.43441
KANSL1L	915.527	1.28064	0.260126	4.92318	8.51501e-07	7.75805e-05	2.42947
CEP112	438.939	1.27993	0.245275	5.21833	1.80542e-07	2.43575e-05	2.42827
SMYD3	479.577	1.27657	0.341584	3.73719	0.000186087	0.00370354	2.42262
LOC126077669	611.991	1.27504	0.460413	2.76934	0.00561695	0.0348878	2.42006
ZNF184	490.511	1.27459	0.290634	4.38554	1.15701e-05	0.000557869	2.4193
VCPKMT	234.067	1.27165	0.440511	2.88675	0.00389244	0.0280507	2.41437
PGAP1	113.907	1.27052	0.427739	2.97032	0.0029749	0.0237299	2.41249
SCRN3	1283.32	1.26764	0.38072	3.32958	0.00086977	0.0104753	2.40767
TCTN1	1258.66	1.26422	0.24037	5.25948	1.4446e-07	2.08961e-05	2.40197
CCDC112	99.3818	1.26286	0.29739	4.24647	2.17165e-05	0.000848757	2.3997
LOC126066000	410.16	1.26047	0.484692	2.60057	0.00930701	0.0491481	2.39574
LRRC49	182.592	1.25478	0.261201	4.80388	1.55622e-06	0.000123363	2.3863
LOC126084342	632.1	1.25092	0.455744	2.74479	0.00605496	0.036658	2.37993
LOC126074113	111.337	1.24889	0.342169	3.64994	0.000262306	0.00469976	2.37659
PNPLA4	113.166	1.24753	0.317954	3.92362	8.72291e-05	0.00224984	2.37435
PRIM1	280.56	1.2434	0.401046	3.10039	0.00193266	0.01803	2.36756
LOC126072778	37.5604	1.24331	0.414366	3.0005	0.00269532	0.0222721	2.36741
LOC126075040	529.381	1.23498	0.46946	2.63065	0.00852225	0.0462341	2.35378
SENP8	177.145	1.2343	0.306834	4.02269	5.75361e-05	0.00163089	2.35267
LOC126069163	294.806	1.23415	0.270237	4.56691	4.94955e-06	0.000300637	2.35243
RALGPS1	120.103	1.23264	0.284003	4.34024	1.4233e-05	0.000630737	2.34996
FAM135A	566.348	1.23076	0.328436	3.74733	0.000178725	0.00359784	2.3469
LOC126086089	196.688	1.22617	0.411504	2.97973	0.00288502	0.0232508	2.33945
VPS13B	3353.26	1.22537	0.3257	3.76226	0.000168385	0.00347954	2.33815
LOC126077160	51.3365	1.22209	0.340227	3.59197	0.000328186	0.00546886	2.33284
LOC126057201	898.273	1.21926	0.442554	2.75506	0.0058682	0.0358922	2.32827
TCF7L1	44.7242	1.21823	0.455062	2.67707	0.00742692	0.0417999	2.32661
LOC126063196	37.6616	1.21769	0.464381	2.62217	0.00873714	0.0469876	2.32573
LOC126065409	74.6523	1.21189	0.389667	3.11008	0.0018704	0.0176487	2.31641
C11H18orf54	319.607	1.2118	0.423957	2.8583	0.00425911	0.0296133	2.31626
LOC126068566	504.257	1.21056	0.382241	3.167	0.00154021	0.0154564	2.31427
LOC126086474	33.7065	1.20971	0.430841	2.80779	0.00498821	0.0325977	2.31292
RNF125	86.1624	1.20747	0.318976	3.78546	0.000153426	0.00325676	2.30932
LOC126060763	97.5815	1.20493	0.451737	2.66732	0.00764578	0.0426971	2.30526
C17H2orf15	84.5339	1.20261	0.445725	2.6981	0.00697371	0.0401346	2.30155
RFX3	1331.15	1.20069	0.423779	2.83328	0.00460725	0.0310632	2.29849
LOC126081687	96.7355	1.19891	0.445951	2.68845	0.00717854	0.040944	2.29567
LOC126086603	30.5777	1.19872	0.410797	2.91803	0.00352254	0.0265415	2.29535
LOC126085957	355.185	1.19842	0.372445	3.21771	0.00129216	0.0138299	2.29488
CEP97	195.934	1.19296	0.309691	3.85209	0.000117112	0.00272504	2.28621
FUT10	175.614	1.19191	0.293643	4.05906	4.92707e-05	0.00147717	2.28456
HTR7	59.825	1.19044	0.44997	2.6456	0.00815463	0.0447994	2.28222
CYSLTR1	321.933	1.18853	0.360852	3.29369	0.00098883	0.0114015	2.27921
GPR157	88.2083	1.18414	0.375224	3.15583	0.00160042	0.0157992	2.27228
ATOX1	1329.93	1.18399	0.434107	2.72741	0.00638344	0.0379035	2.27204
ANKRD26	238.016	1.18229	0.289583	4.08274	4.45087e-05	0.00139398	2.26937
TTC39A	34.1658	1.18218	0.437801	2.70026	0.00692844	0.0399724	2.26919
IMPG2	157.701	1.18015	0.36444	3.23825	0.00120266	0.0131013	2.266
LOC126060337	151.528	1.1787	0.351604	3.35235	0.000801288	0.00988818	2.26373
SYNE1	8917.94	1.17778	0.343181	3.43194	0.000599286	0.00813209	2.26228
LOC126085958	705.688	1.17576	0.366137	3.21126	0.00132154	0.0139831	2.25912
WDR19	376.091	1.17519	0.256694	4.57817	4.69056e-06	0.000288654	2.25823
TPH2	156.984	1.17484	0.247089	4.75474	1.98705e-06	0.00014597	2.25768
KLHDC2	1171.05	1.17211	0.3891	3.01235	0.0025923	0.0217487	2.2534
OTUD3	135.358	1.1721	0.375942	3.11778	0.0018222	0.0172985	2.2534
LOC126062186	29.1239	1.17192	0.40111	2.92169	0.00348136	0.026418	2.25311
ATP11C	317.757	1.16902	0.283396	4.12505	3.70653e-05	0.00121795	2.2486
GALNT3	239.508	1.1687	0.334815	3.49059	0.000481959	0.00695717	2.24809
CNNM2	471.626	1.16725	0.311235	3.7504	0.000176555	0.003571	2.24584
CRADD	303.203	1.16625	0.441727	2.64021	0.00828546	0.0452348	2.24428
STARD5	519.389	1.1655	0.330569	3.52573	0.000422321	0.00644086	2.2431
ZNF391	144.444	1.16508	0.370091	3.1481	0.00164334	0.016113	2.24246
C2H5orf22	276.285	1.16501	0.369155	3.15588	0.00160015	0.0157992	2.24235
HMMR	157.823	1.16358	0.27033	4.3043	1.67511e-05	0.000703698	2.24013
PPP1R12B	1499.66	1.16214	0.386432	3.00736	0.0026353	0.0219555	2.23789
PFKFB1	35.6651	1.15919	0.421733	2.74862	0.00598458	0.0364136	2.23331
HEATR4	187.502	1.15753	0.411479	2.8131	0.00490671	0.0322766	2.23075
HYCC1	1504.72	1.15548	0.315667	3.66044	0.000251782	0.00456098	2.22758
MYPN	79.3939	1.15469	0.348031	3.31778	0.000907366	0.0107184	2.22636
ATL1	127.602	1.1526	0.426817	2.70046	0.00692439	0.0399655	2.22314
ELF3	47.1728	1.14901	0.392486	2.92752	0.00341681	0.0261284	2.21761
RUFY2	427.467	1.14746	0.262586	4.36984	1.2434e-05	0.00058741	2.21523
PCM1	6945.18	1.14728	0.319986	3.58539	0.000336574	0.00554132	2.21495
LOC126063850	299.443	1.14702	0.405838	2.82631	0.00470872	0.0315599	2.21457
LOC126078187	331.969	1.14702	0.352139	3.2573	0.00112479	0.0124778	2.21456
RMDN1	430.338	1.14527	0.360465	3.1772	0.00148704	0.0151194	2.21188
LOC126082662	311.687	1.14331	0.37881	3.01815	0.00254326	0.021472	2.20886
NEMP2	801.648	1.14318	0.403731	2.83154	0.00463242	0.0311739	2.20867
CCDC57	456.5	1.14108	0.428777	2.66125	0.00778508	0.0432261	2.20547
SMIM11	45.0488	1.13954	0.375136	3.03768	0.00238405	0.0207077	2.20311
ZYG11B	1060.75	1.13907	0.267537	4.25762	2.06614e-05	0.000823418	2.20239
ZSCAN16	141.281	1.13878	0.386642	2.94531	0.00322632	0.0251073	2.20195
TMLHE	795.245	1.13785	0.315645	3.60484	0.000312349	0.00531059	2.20052
IL12RB2	576.856	1.13777	0.255548	4.45228	8.49614e-06	0.000453267	2.20041
KNCN	119.543	1.13398	0.359487	3.15444	0.00160805	0.0158334	2.19463
RNF122	44.5932	1.13138	0.40862	2.76879	0.00562644	0.0349245	2.19069
MSANTD2	1110.49	1.12627	0.424039	2.65604	0.00790633	0.0437163	2.18293
LOC126077681	979.025	1.12577	0.361404	3.11499	0.00183953	0.0174321	2.18218
ADD3	4916.09	1.12049	0.398755	2.80998	0.00495447	0.0325016	2.17421
LOC126087305	562.396	1.11979	0.422014	2.65344	0.00796761	0.0439786	2.17315
IFT172	531.343	1.11894	0.426183	2.62548	0.00865262	0.046692	2.17187
RBM45	623.091	1.11891	0.337419	3.3161	0.000912834	0.0107477	2.17184
PRCD	121.397	1.11639	0.427591	2.61088	0.0090309	0.0481797	2.16804
GNB1L	137.106	1.11291	0.384121	2.89731	0.00376383	0.0276205	2.16282
LOC126065628	29.9674	1.11171	0.352913	3.15008	0.00163225	0.0160379	2.16101
CDS1	316.72	1.11085	0.254775	4.36012	1.29989e-05	0.000600675	2.15973
LOC126085232	105.263	1.1108	0.285362	3.89262	9.91675e-05	0.00246269	2.15966
RXYLT1	27.9466	1.10787	0.408827	2.70987	0.00673091	0.0393015	2.15527
ADRB2	426.104	1.10179	0.360507	3.05621	0.00224152	0.0198099	2.1462
PTPN4	1445.78	1.10041	0.285734	3.85117	0.000117555	0.0027251	2.14416
SLC25A27	337.306	1.09911	0.274277	4.00731	6.14144e-05	0.00171313	2.14223
LOC126082442	874.159	1.09831	0.393843	2.7887	0.00529201	0.0338176	2.14104
SHLD2	921.229	1.09829	0.329019	3.33807	0.000843611	0.0102246	2.14101
CEP290	311.215	1.09685	0.407259	2.69325	0.00707602	0.0404681	2.13887
ICOS	232.301	1.09526	0.254397	4.30531	1.66752e-05	0.000702613	2.13651
COLGALT2	36.8565	1.09444	0.417406	2.62201	0.00874132	0.0469921	2.13531
LOC126087233	1339.35	1.09433	0.379999	2.87981	0.00397914	0.0283735	2.13513
LOC126084671	260.178	1.09157	0.409677	2.66447	0.00771106	0.0429341	2.13106
MOSMO	104.763	1.09031	0.4077	2.6743	0.00748855	0.0420456	2.1292
ZBED3	208.761	1.08536	0.298232	3.63932	0.000273356	0.00483055	2.12191
HDAC8	435.377	1.08369	0.30256	3.58175	0.000341296	0.00555807	2.11946
LOC126074013	458.932	1.08268	0.336177	3.22058	0.00127934	0.0137445	2.11797
TTLL5	847.423	1.08262	0.178645	6.06016	1.35983e-09	5.02099e-07	2.11787
LOC126077289	2746.6	1.08216	0.341406	3.16972	0.00152583	0.0153768	2.11721
MROH8	31.1497	1.08111	0.378849	2.85367	0.00432171	0.0298562	2.11566
IFT74	60.9581	1.08013	0.395914	2.7282	0.00636809	0.0378444	2.11423
NEDD4L	795.65	1.0772	0.379436	2.83894	0.00452635	0.0307551	2.10993
SOS2	1157.14	1.0764	0.198713	5.41686	6.06535e-08	1.12995e-05	2.10877
LOC126076159	196.538	1.07335	0.398327	2.69465	0.00704625	0.0404029	2.10432
ZNF354A	74.2448	1.07241	0.305275	3.51292	0.000443209	0.00662264	2.10294
PSPC1	2441.12	1.07223	0.335234	3.19846	0.00138162	0.014381	2.10269
PKD1L1	115.558	1.07184	0.39154	2.7375	0.00619072	0.03723	2.10212
FOXP1	2345.75	1.07097	0.294835	3.63243	0.000280767	0.00491816	2.10084
ZNF775	151.494	1.07007	0.362261	2.95387	0.00313812	0.0246258	2.09954
ZBTB41	654.834	1.06921	0.276179	3.87145	0.000108192	0.00260832	2.09828
NR3C2	408.489	1.067	0.289869	3.68098	0.000232335	0.00434587	2.09508
FLT3	1047.5	1.06446	0.375452	2.83516	0.00458032	0.0309271	2.09139
RPGRIP1L	157.159	1.06435	0.302421	3.51943	0.000432477	0.00648994	2.09122
TMEM272	492.359	1.06429	0.329426	3.23075	0.00123466	0.0134143	2.09114
ZBTB20	3437.28	1.06256	0.364129	2.91808	0.00352199	0.0265415	2.08863
LOC126085712	335.772	1.06154	0.361676	2.93505	0.00333495	0.0256962	2.08715
LOC126084198	125.467	1.05975	0.406852	2.60475	0.00919404	0.0487166	2.08457
THAP9	339.366	1.05972	0.300678	3.52445	0.000424358	0.00645462	2.08453
LOC126061804	186.399	1.05908	0.280569	3.77475	0.000160166	0.00333921	2.0836
TBC1D8B	202.852	1.05897	0.326589	3.24251	0.00118481	0.0129572	2.08344
ADAM22	308.731	1.05661	0.396226	2.66668	0.00766043	0.042754	2.08003
ZFP62	495.848	1.05448	0.352047	2.99528	0.00274197	0.0224986	2.07696
LOC126072110	60.1867	1.05431	0.33149	3.18051	0.00147014	0.0150346	2.07672
ZCCHC4	209.084	1.05343	0.388414	2.71213	0.0066852	0.0390834	2.07546
PLA2G7	3906.59	1.05323	0.193974	5.42973	5.6438e-08	1.07011e-05	2.07517
CCDC171	123.726	1.05041	0.306017	3.43253	0.000597983	0.00813209	2.07112
AKAP9	2005.61	1.04968	0.240368	4.36699	1.25973e-05	0.000591147	2.07008
ULK4	319.114	1.04932	0.254726	4.1194	3.79855e-05	0.0012366	2.06955
CASK	209.489	1.04796	0.267883	3.91202	9.15284e-05	0.00234778	2.06761
PHF14	363.172	1.04675	0.298117	3.5112	0.000446085	0.00664439	2.06587
TMEM45B	121.931	1.04606	0.315456	3.31603	0.00091307	0.0107477	2.06489
LOC126070699	142.924	1.04525	0.330134	3.16613	0.0015448	0.0154564	2.06372
PRKDC	1648.02	1.04518	0.324882	3.21711	0.00129487	0.0138304	2.06363
ZNF624	203.46	1.04389	0.248642	4.19836	2.68852e-05	0.000987421	2.06178
KLHL24	3541.37	1.04155	0.277091	3.75886	0.000170692	0.00351686	2.05843
ABRAXAS1	425.205	1.04124	0.25151	4.13996	3.47369e-05	0.00116323	2.058
LOC126086703	100.66	1.03721	0.37034	2.80068	0.00509947	0.0330335	2.05225
LOC126069376	169.566	1.03716	0.348068	2.97975	0.00288487	0.0232508	2.05218
LOC126067222	164.067	1.03557	0.295402	3.50562	0.000455548	0.00670119	2.04992
RCOR3	721.406	1.03493	0.230212	4.49557	6.93849e-06	0.00039098	2.04902
KBTBD11	1329.8	1.03491	0.358114	2.8899	0.0038537	0.0279085	2.04899
ALKBH2	61.2176	1.03287	0.31965	3.23127	0.00123243	0.0134048	2.0461
CEP162	639.96	1.03285	0.194324	5.31507	1.06614e-07	1.64384e-05	2.04606
MMS22L	220.752	1.03155	0.223866	4.60787	4.0681e-06	0.000257115	2.04421
TLR3	125.967	1.03112	0.354646	2.90747	0.00364364	0.0271071	2.04361
RBM41	639.317	1.03074	0.233843	4.40785	1.04404e-05	0.000512199	2.04308
TUBD1	312.157	1.0295	0.290181	3.54778	0.000388492	0.0060566	2.04132
FRY	11459.6	1.02859	0.271759	3.78494	0.000153747	0.00325865	2.04003
UFSP2	257.881	1.02796	0.287318	3.57777	0.000346533	0.00562105	2.03914
CLDN12	463.939	1.02676	0.282913	3.62923	0.00028427	0.00496712	2.03744
RALGAPA2	4387.27	1.02536	0.224076	4.57596	4.74052e-06	0.000290455	2.03547
GOLM1	572.024	1.02506	0.349963	2.92905	0.00340001	0.0260544	2.03504
ZNF462	229.836	1.02334	0.337081	3.03589	0.00239823	0.0207512	2.03262
KPNA5	86.2432	1.02297	0.256635	3.9861	6.7169e-05	0.00185887	2.0321
CDC14A	1210.14	1.02296	0.316667	3.2304	0.00123617	0.0134143	2.03208
SMC5	1491.76	1.02252	0.276633	3.69629	0.000218774	0.00416501	2.03146
MBD5	257.84	1.01933	0.19954	5.10839	3.24922e-07	3.86354e-05	2.02698
SVIL	3442.98	1.01786	0.350004	2.90813	0.00363595	0.027103	2.02491
TMEM187	500.586	1.017	0.238899	4.25703	2.0716e-05	0.000823418	2.02371
LOC126087214	544.139	1.0153	0.369807	2.74549	0.00604201	0.0366359	2.02133
DCUN1D2	465.96	1.01507	0.323528	3.1375	0.00170393	0.0165101	2.021
ZNF487	112.263	1.01499	0.319244	3.17936	0.00147602	0.0150728	2.02089
CCDC88A	7890.75	1.01215	0.25888	3.90971	9.24053e-05	0.00236595	2.01691
STK38	2932.81	1.01174	0.342203	2.95655	0.00311097	0.0244589	2.01634
POLR3F	125.222	1.01168	0.318721	3.17418	0.00150258	0.0152222	2.01625
DTWD1	123.212	1.00973	0.282348	3.57619	0.000348635	0.00562911	2.01354
LOC126065384	157.05	1.00863	0.239823	4.20572	2.60251e-05	0.000964137	2.012
LOC126077670	121.977	1.00748	0.249739	4.03412	5.48073e-05	0.00157582	2.01039
UTRN	12358.1	1.00746	0.258135	3.90284	9.50691e-05	0.00240345	2.01037
ZNF214	145.085	1.0053	0.241288	4.16638	3.09472e-05	0.00107228	2.00736
RB1	4598.51	1.00477	0.198462	5.06277	4.13203e-07	4.63812e-05	2.00662
LOC126067437	2229.7	1.00465	0.323818	3.10251	0.00191888	0.0179852	2.00645
ITPR2	2387.45	1.00267	0.274005	3.65929	0.000252911	0.00457292	2.0037
ZFP37	66.0893	1.00235	0.337924	2.96619	0.0030151	0.0239688	2.00326
LOC126072106	543.839	1.0018	0.319584	3.1347	0.00172031	0.0165895	2.00249
MCM8	57.4659	0.997517	0.318102	3.13584	0.00171361	0.016559	1.99656
APPL2	178.744	0.994087	0.288306	3.44803	0.000564691	0.00779073	1.99182
SLC35A1	227.312	0.991294	0.346641	2.85971	0.00424024	0.0295612	1.98797
LOC126063968	60.4391	0.990007	0.379448	2.60907	0.00907878	0.0483065	1.9862
ELMOD2	283.797	0.988419	0.292551	3.37862	0.000728513	0.00927564	1.98401
LOC126085012	145.858	0.986378	0.326737	3.01887	0.00253719	0.0214454	1.9812
PNISR	2868.78	0.985432	0.31837	3.09524	0.00196651	0.0181886	1.97991
LOC126060746	1299.79	0.985431	0.195225	5.04768	4.47209e-07	4.89075e-05	1.97991
ZNF546	164.259	0.984582	0.29055	3.38868	0.000702294	0.00907356	1.97874
LOC126067441	1409.55	0.983777	0.222751	4.41648	1.00319e-05	0.000502705	1.97764
LOC126082358	56.692	0.981409	0.370043	2.65215	0.00799818	0.0440953	1.97439
CABYR	107.899	0.981178	0.300687	3.26312	0.00110193	0.0122903	1.97408
TGM6	456.547	0.979911	0.27462	3.56825	0.000359376	0.00579587	1.97234
RMI1	1018.61	0.979634	0.311506	3.14483	0.00166182	0.0162233	1.97197
KLHL7	660.494	0.979492	0.322785	3.0345	0.00240935	0.0207779	1.97177
GOLGB1	1640.25	0.976809	0.186401	5.24036	1.60263e-07	2.22638e-05	1.96811
BAIAP2L1	98.9604	0.976364	0.328781	2.96965	0.00298139	0.0237681	1.9675
PPFIBP2	872.721	0.975804	0.237441	4.10967	3.96226e-05	0.0012751	1.96674
LOC126085956	183.794	0.975306	0.346309	2.81629	0.00485817	0.0321381	1.96606
DOP1A	860.438	0.973433	0.36522	2.66533	0.00769125	0.0428578	1.96351
DYNC2H1	278.815	0.972082	0.295741	3.28694	0.00101284	0.0115726	1.96167
CLEC7A	808.411	0.970854	0.238738	4.0666	4.77035e-05	0.00145506	1.96
FANCM	379.219	0.969957	0.218718	4.43474	9.21852e-06	0.000473791	1.95878
RPAP2	1005.68	0.969527	0.328425	2.95205	0.00315675	0.0247167	1.9582
KLHL13	530.115	0.968432	0.255171	3.79523	0.000147507	0.00315499	1.95671
AGBL3	172.753	0.968428	0.360294	2.68788	0.00719072	0.0409924	1.95671
TRDMT1	176.585	0.968054	0.307598	3.14714	0.00164874	0.0161531	1.9562
KIF3A	157.235	0.968053	0.248118	3.90158	9.55658e-05	0.00241166	1.9562
RAB11FIP2	751.853	0.965751	0.245553	3.93296	8.39063e-05	0.00219235	1.95308
EXOC6B	1784.92	0.962962	0.163225	5.89961	3.64362e-09	1.06508e-06	1.94931
CEP57L1	238.633	0.9626	0.215674	4.46321	8.07391e-06	0.000434042	1.94882
NSMAF	1960.22	0.961832	0.260598	3.69087	0.00022349	0.00423662	1.94778
LOC126072111	304.136	0.961696	0.339555	2.83223	0.00462249	0.0311369	1.9476
NBEAL1	1052.1	0.958949	0.284468	3.37102	0.000748893	0.00943868	1.94389
ZBTB37	1021.46	0.958767	0.309801	3.09479	0.00196954	0.0182046	1.94365
CEP95	1029.12	0.957311	0.36302	2.63707	0.00836245	0.045531	1.94169
PARP8	1708.37	0.955085	0.231528	4.12514	3.70503e-05	0.00121795	1.93869
SLC9A7	719.242	0.952788	0.293438	3.24698	0.00116637	0.0128127	1.93561
ZNF180	215.177	0.95262	0.270095	3.52698	0.000420333	0.00642451	1.93538
FAM217B	755.089	0.952341	0.276906	3.43922	0.000583396	0.00798598	1.93501
GNPNAT1	113.942	0.952143	0.281214	3.38583	0.000709644	0.00913487	1.93474
SYNE2	2874.18	0.951883	0.313537	3.03595	0.00239781	0.0207512	1.9344
LOC126064145	101.168	0.951139	0.335007	2.83916	0.00452327	0.030749	1.9334
FIG4	589.795	0.950192	0.218069	4.3573	1.31676e-05	0.000603771	1.93213
ZNF292	2300.73	0.94979	0.26311	3.60985	0.000306371	0.00524871	1.93159
MBIP	213.647	0.948433	0.360584	2.63027	0.00853176	0.0462554	1.92978
SPECC1L	1879.61	0.945843	0.244533	3.86795	0.000109755	0.00262835	1.92631
ZNF334	825.861	0.945438	0.353072	2.67775	0.00741183	0.0417589	1.92577
RNF144A	424.555	0.944817	0.275437	3.43025	0.000603034	0.00817504	1.92495
BMAL1	315.697	0.944817	0.322293	2.93154	0.00337281	0.0259167	1.92494
LOC126068499	100.849	0.944415	0.360525	2.61956	0.00880438	0.0472768	1.92441
ZNF365	84.9478	0.942762	0.327374	2.87977	0.00397969	0.0283735	1.9222
STXBP4	72.6408	0.94202	0.297569	3.16573	0.00154697	0.0154564	1.92122
RALGAPA1	905.313	0.94193	0.304563	3.09273	0.00198325	0.0182832	1.9211
SLX4IP	91.1272	0.940751	0.28512	3.29949	0.000968616	0.0112134	1.91953
LRRC8D	3337.75	0.940164	0.318775	2.9493	0.00318497	0.0248268	1.91875
LOC126074016	218.719	0.939137	0.243067	3.86369	0.000111686	0.00265604	1.91738
APC	1234.76	0.938262	0.218415	4.29577	1.74089e-05	0.000724819	1.91622
PIGBOS1	604.741	0.93575	0.358873	2.60747	0.00912147	0.0484602	1.91288
IDH1	112.802	0.933852	0.278025	3.35888	0.000782604	0.00973719	1.91037
RBAK	210.704	0.932128	0.20033	4.65296	3.2721e-06	0.000222868	1.90809
ZUP1	417.821	0.931685	0.186949	4.98364	6.23991e-07	6.16564e-05	1.9075
PHF21A	2150.03	0.931637	0.178334	5.22411	1.7499e-07	2.40714e-05	1.90744
ZNF451	654.964	0.929423	0.222177	4.18326	2.87357e-05	0.00102855	1.90451
PIGF	138.961	0.92822	0.296099	3.13483	0.00171955	0.0165895	1.90293
FRS2	546.517	0.928198	0.316197	2.9355	0.00333009	0.0256728	1.9029
PCMTD1	4411.16	0.924402	0.306757	3.01347	0.0025828	0.0216955	1.8979
MARCHF1	426.199	0.921118	0.339439	2.71365	0.00665463	0.0389565	1.89358
TET2	9085.56	0.920471	0.26076	3.52995	0.000415636	0.00636658	1.89273
HMBOX1	879.579	0.920131	0.247633	3.7157	0.000202638	0.00394891	1.89229
LOC126086050	941.96	0.919266	0.246913	3.72304	0.000196842	0.00386277	1.89115
CAPRIN2	371.734	0.919024	0.335973	2.73541	0.00623025	0.0373758	1.89084
ECHDC1	134.821	0.918612	0.323144	2.84273	0.00447293	0.0305141	1.8903
PGM2	1552.85	0.917249	0.34554	2.65454	0.00794173	0.0438875	1.88851
LOC126074017	57.3573	0.915867	0.321431	2.84934	0.00438102	0.0301029	1.8867
LOC126072367	72.1535	0.915619	0.334708	2.73557	0.00622722	0.0373758	1.88638
FAT1	675.09	0.915548	0.332623	2.75251	0.00591411	0.0360473	1.88628
TRAPPC6B	538.585	0.914031	0.271178	3.37059	0.000750063	0.00943868	1.8843
ZNF644	1945.54	0.913443	0.281104	3.24949	0.00115614	0.012723	1.88354
NKTR	1922.39	0.91251	0.319713	2.85415	0.00431516	0.0298256	1.88232
DYNC2I1	48.5096	0.912319	0.333112	2.73878	0.00616683	0.0371519	1.88207
CLEC9A	108.845	0.911084	0.234208	3.89007	0.000100214	0.00247991	1.88046
NKD1	109.185	0.909765	0.323805	2.80961	0.00496021	0.0325218	1.87874
AEBP2	1668.41	0.909576	0.333493	2.72742	0.00638309	0.0379035	1.87849
RPS6KA5	1050.66	0.905895	0.293096	3.09078	0.00199628	0.0183792	1.87371
GIN1	138.168	0.905828	0.282477	3.20673	0.00134253	0.0141207	1.87362
CFAP126	370.972	0.905391	0.322506	2.80736	0.00499487	0.0325977	1.87305
LOC126068956	62.3474	0.905322	0.290154	3.12014	0.00180762	0.0172472	1.87296
MMADHC	843.061	0.904347	0.280245	3.22699	0.00125101	0.0135211	1.8717
ICE2	1320.36	0.903137	0.250784	3.60125	0.000316692	0.00533433	1.87013
DECR1	368.149	0.9029	0.281808	3.20395	0.00135556	0.0142213	1.86982
LOC126082242	123.62	0.901863	0.320567	2.81334	0.00490296	0.032276	1.86848
TEFM	220.763	0.900219	0.284223	3.1673	0.00153863	0.0154564	1.86635
ACOT13	234.961	0.899496	0.305173	2.94749	0.00320364	0.0249447	1.86541
HSPA4L	292.378	0.894696	0.202914	4.40923	1.03739e-05	0.000510726	1.85922
ELAC1	800.024	0.892073	0.326257	2.73426	0.00625205	0.0374243	1.85584
PIK3R1	5357.61	0.891831	0.205011	4.35016	1.36037e-05	0.000618549	1.85553
PARP4	249.965	0.890599	0.242526	3.67218	0.000240489	0.00443404	1.85395
LOC126085387	118.254	0.89023	0.253603	3.51032	0.00044756	0.00665223	1.85347
XRCC4	506.598	0.888549	0.272036	3.2663	0.00108964	0.0122218	1.85131
INVS	250.034	0.888512	0.241941	3.67243	0.000240253	0.00443404	1.85127
SLC12A6	4063.16	0.886555	0.320586	2.76542	0.00568496	0.0352166	1.84876
NDUFAF7	208.31	0.883796	0.335451	2.63465	0.00842239	0.0457864	1.84522
C19H17orf80	503.078	0.882942	0.276692	3.19107	0.00141749	0.0146241	1.84413
KIAA1328	368.97	0.88274	0.249612	3.53645	0.000405544	0.00624608	1.84387
TLK1	2174.99	0.880928	0.245844	3.58329	0.0003393	0.00554862	1.84156
SNAPC3	113.325	0.879645	0.295826	2.97352	0.00294405	0.023558	1.83992
FBXO32	183.209	0.878493	0.25632	3.42733	0.000609543	0.00823147	1.83845
FBXL20	2428.91	0.878341	0.300727	2.92072	0.0034922	0.0264573	1.83826
CEP19	109.777	0.877922	0.229475	3.82579	0.000130353	0.00290776	1.83773
CRYBG3	2256.06	0.87767	0.285524	3.07389	0.00211288	0.019114	1.83741
RGS18	896.173	0.877223	0.276764	3.16958	0.00152661	0.0153768	1.83684
ATXN7L1	1815.68	0.876022	0.312735	2.80117	0.00509184	0.0329994	1.83531
RHBDL2	44.0381	0.875044	0.310935	2.81423	0.00488937	0.0322404	1.83406
PRELID2	409.63	0.874844	0.277996	3.14697	0.00164973	0.0161531	1.83381
ATG10	182.764	0.874027	0.331249	2.63858	0.0083254	0.0453917	1.83277
POLK	572.477	0.872982	0.251428	3.4721	0.000516413	0.0073144	1.83144
PYGO1	430.678	0.872749	0.229143	3.80876	0.000139667	0.00305605	1.83115
UNC13B	409.317	0.87239	0.262421	3.32439	0.000886136	0.0105816	1.83069
USP49	196.762	0.872389	0.322322	2.70658	0.00679808	0.0395291	1.83069
LOC126065966	230.139	0.872165	0.300023	2.907	0.00364918	0.0271195	1.83041
NAPEPLD	170.594	0.871907	0.300474	2.90177	0.00371064	0.0274309	1.83008
DOCK5	5875.03	0.871295	0.33352	2.61242	0.0089903	0.0480728	1.8293
CCDC15	488.189	0.871111	0.258215	3.37359	0.000741945	0.00940273	1.82907
PARP11	207.266	0.870684	0.236847	3.67615	0.000236785	0.00438301	1.82853
RNF144B	2973.32	0.869636	0.309633	2.8086	0.00497568	0.0325472	1.8272
CLCN5	302.994	0.869222	0.18449	4.71149	2.45914e-06	0.000173388	1.82668
VTI1A	1406.97	0.869108	0.321097	2.70669	0.00679583	0.0395291	1.82653
INSR	697.763	0.86864	0.332979	2.6087	0.00908881	0.0483416	1.82594
LOC126058335	139.088	0.868425	0.222409	3.90463	9.43712e-05	0.00239443	1.82567
ARSJ	223.273	0.867174	0.328576	2.63919	0.00831045	0.0453359	1.82409
RC3H1	3778.87	0.865242	0.279394	3.09686	0.00195583	0.0181257	1.82165
RBM12B	1680.4	0.86418	0.296109	2.91845	0.00351772	0.0265415	1.82031
GMDS	551.631	0.863709	0.244761	3.52878	0.000417473	0.00638774	1.81971
PIK3C2A	1521.05	0.861582	0.206378	4.17478	2.98275e-05	0.0010492	1.81703
LOC126059614	422.894	0.857983	0.317221	2.70469	0.00683689	0.0396891	1.8125
SLC38A6	851.821	0.856821	0.282349	3.03462	0.00240838	0.0207779	1.81104
LOC126085840	183.252	0.850942	0.284387	2.9922	0.00276975	0.0226339	1.80368
TRPC1	668.373	0.850649	0.300888	2.82713	0.00469678	0.0315313	1.80331
MTFR1	679.5	0.850529	0.321756	2.6434	0.00820781	0.0450035	1.80316
SLC7A6	116.149	0.848751	0.282587	3.0035	0.0026689	0.0221582	1.80094
TRMT10B	1036.46	0.84858	0.244341	3.47293	0.000514812	0.0073144	1.80073
GPRIN3	1163.62	0.847615	0.249144	3.40212	0.000668662	0.00877642	1.79952
ACAD11	324.705	0.847102	0.273519	3.09704	0.00195461	0.0181257	1.79888
RBM26	1344.58	0.844623	0.312728	2.70083	0.00691674	0.0399542	1.7958
CCDC91	296.236	0.843787	0.272237	3.09946	0.00193875	0.0180615	1.79475
LOC126084260	279.459	0.842472	0.229716	3.66745	0.000244983	0.00448774	1.79312
SENP7	829.436	0.841709	0.277595	3.03215	0.00242818	0.0208331	1.79217
RUNX2	524.143	0.841387	0.28419	2.96065	0.00306991	0.0242397	1.79177
RORA	759.866	0.840652	0.278793	3.01533	0.00256701	0.0215934	1.79086
C24H1orf21	998.348	0.840612	0.321589	2.61393	0.0089507	0.0478975	1.79081
LOC126085053	125.563	0.839292	0.283881	2.95649	0.00311162	0.0244589	1.78917
LOC126081790	364.749	0.839079	0.261277	3.21145	0.00132066	0.0139831	1.78891
ZNF34	142.649	0.838368	0.293441	2.85703	0.00427627	0.0296738	1.78803
LOC126075302	531.982	0.83759	0.260449	3.21594	0.00130016	0.0138599	1.78706
MCUB	171.797	0.837004	0.293392	2.85286	0.00433283	0.0298888	1.78634
ACAD10	115.266	0.836044	0.231124	3.6173	0.000297689	0.00514824	1.78515
ANO6	6276.24	0.836036	0.281794	2.96683	0.00300886	0.0239327	1.78514
SGTB	677.6	0.834732	0.262451	3.18053	0.00147006	0.0150346	1.78353
ZMYM5	1276.54	0.834686	0.269557	3.09651	0.00195815	0.0181352	1.78347
IKZF2	291.836	0.833164	0.264039	3.15546	0.00160245	0.0158004	1.78159
LOC126085383	601.539	0.831494	0.228259	3.64276	0.000269726	0.00479054	1.77953
NR2C2	2531.91	0.831473	0.283382	2.9341	0.00334514	0.0257464	1.7795
FAM111B	165.378	0.829968	0.218391	3.80038	0.000144472	0.00311831	1.77765
ATRN	2918.55	0.829483	0.20696	4.00794	6.12502e-05	0.00171196	1.77705
ZNF140	236.807	0.824511	0.296583	2.78003	0.00543538	0.0343067	1.77093
HSPBAP1	882.832	0.824307	0.226556	3.63843	0.000274307	0.00483517	1.77068
ABCD3	138.59	0.824242	0.285598	2.88602	0.00390146	0.0280613	1.7706
LOC126086060	328.44	0.823018	0.242314	3.39649	0.000682557	0.00891277	1.7691
SGCB	95.8653	0.822992	0.261802	3.14356	0.00166905	0.0162628	1.76907
CEP85L	571.365	0.822667	0.201891	4.0748	4.60545e-05	0.00142963	1.76867
TRIM36	114.115	0.822449	0.317157	2.59319	0.00950907	0.0498587	1.76841
ZNF81	296.143	0.821265	0.275276	2.98342	0.00285047	0.0230918	1.76695
ZNF436	834.574	0.819725	0.208761	3.92663	8.61442e-05	0.00223418	1.76507
RASAL2	1639.09	0.819459	0.226586	3.61655	0.00029856	0.00514824	1.76474
TNRC6A	1248.31	0.818732	0.260432	3.14375	0.00166797	0.0162628	1.76386
LRRFIP1	2817.65	0.818641	0.234062	3.49754	0.000469578	0.0068347	1.76374
CEP170	3131.94	0.818066	0.235795	3.46939	0.000521643	0.00736336	1.76304
LOC126073159	384.809	0.816546	0.246858	3.30775	0.000940472	0.0109782	1.76118
MYO5A	1759.2	0.814959	0.240486	3.3888	0.000701984	0.00907356	1.75925
ZNF438	726.156	0.814474	0.249192	3.26846	0.00108135	0.0121671	1.75866
PHC3	3918.25	0.814298	0.182798	4.45463	8.40376e-06	0.00045005	1.75844
HOOK3	4144.54	0.813062	0.207365	3.92093	8.82085e-05	0.00227092	1.75694
LOC126071868	363.465	0.812693	0.308997	2.6301	0.00853608	0.046261	1.75649
SFMBT2	458.229	0.811446	0.28323	2.86497	0.00417048	0.029258	1.75497
CNTRL	1989.53	0.810176	0.248936	3.25456	0.0011357	0.012567	1.75343
ZNF304	611.029	0.810175	0.186194	4.35124	1.35368e-05	0.000618549	1.75342
LOC126071886	306.758	0.810022	0.243434	3.32748	0.000876346	0.0105245	1.75324
SHPRH	1254.98	0.809815	0.241874	3.34808	0.000813722	0.00998018	1.75299
ENTPD6	494.299	0.809683	0.295447	2.74053	0.00613403	0.036986	1.75283
TTF2	1494.06	0.808359	0.23354	3.46133	0.000537504	0.00749674	1.75122
ZFP69B	291.22	0.807385	0.269524	2.9956	0.00273907	0.022488	1.75004
TXNDC9	852.639	0.806833	0.20939	3.85326	0.000116554	0.00271657	1.74937
AAK1	1769.7	0.806486	0.181541	4.44246	8.89365e-06	0.000463891	1.74895
MAP3K20	1244.85	0.805547	0.197805	4.07243	4.65244e-05	0.00143785	1.74781
FBXO21	2476.03	0.805351	0.207419	3.88273	0.000103289	0.00252483	1.74757
DIXDC1	272.301	0.805304	0.212695	3.78619	0.000152974	0.00325208	1.74751
LOC126066649	484.549	0.805287	0.28099	2.86589	0.00415837	0.0292464	1.74749
SLC10A7	272.888	0.804343	0.18912	4.25308	2.10848e-05	0.000831013	1.74635
NEMF	886.462	0.803916	0.273635	2.93791	0.00330433	0.0255387	1.74583
CCDC25	616.495	0.803762	0.305548	2.63056	0.00852452	0.0462341	1.74565
MAP3K4	939.719	0.803684	0.277946	2.89151	0.003834	0.0278701	1.74555
CERS6	2119.57	0.801876	0.199304	4.02337	5.73704e-05	0.00162948	1.74337
ZNF16	236.819	0.801734	0.262385	3.05556	0.0022464	0.0198135	1.74319
ZDHHC17	424.355	0.801666	0.238215	3.3653	0.000764601	0.00958724	1.74311
CCP110	142.659	0.800686	0.261034	3.06736	0.00215958	0.0193989	1.74193
CEP128	463.553	0.799756	0.20171	3.96488	7.3434e-05	0.00197764	1.74081
CC2D1B	1300.8	0.79962	0.201217	3.97393	7.06967e-05	0.00192797	1.74064
LOC126075152	265.58	0.797267	0.284175	2.80555	0.00502311	0.0327506	1.73781
CLUAP1	172.74	0.796533	0.197124	4.04077	5.32765e-05	0.00154518	1.73692
TIGD2	175.657	0.795786	0.270684	2.9399	0.00328314	0.0253946	1.73602
GSAP	4185.86	0.794265	0.301443	2.63487	0.00841686	0.045774	1.73419
ZNF70	311.504	0.793747	0.220261	3.60366	0.000313768	0.00531059	1.73357
SP3	3479.27	0.793262	0.188605	4.20595	2.59987e-05	0.000964137	1.73299
LOC126085091	468.079	0.792891	0.179323	4.42159	9.79766e-06	0.000495785	1.73254
MCC	674.294	0.792432	0.272467	2.90836	0.00363332	0.0271021	1.73199
RO60	1228.02	0.791825	0.27347	2.89547	0.00378587	0.0277122	1.73126
TMTC3	287.753	0.790208	0.273796	2.88612	0.00390021	0.0280613	1.72932
SKIC3	1043.04	0.788847	0.267367	2.95043	0.00317332	0.0247911	1.72769
SMAD2	2712.9	0.788792	0.187108	4.2157	2.49005e-05	0.00093417	1.72763
ATRX	1564.5	0.787973	0.272719	2.88932	0.0038608	0.0279088	1.72665
FCHO2	518.243	0.786138	0.281525	2.79243	0.00523144	0.0335783	1.72445
LOC126075894	332.874	0.784427	0.244783	3.20458	0.00135258	0.0142158	1.72241
ARID2	2140.14	0.783183	0.201925	3.87858	0.000105068	0.00255867	1.72092
CCN5	1446.12	0.783065	0.187573	4.17471	2.98362e-05	0.0010492	1.72078
SACS	1595.93	0.775002	0.193775	3.99948	6.34809e-05	0.00176376	1.71119
CCDC93	1296.62	0.773535	0.151258	5.11402	3.15371e-07	3.78203e-05	1.70945
ZNF318	1640.16	0.772048	0.233288	3.30942	0.000934898	0.0109404	1.70769
PURA	902.673	0.771953	0.243429	3.17116	0.00151833	0.015343	1.70758
BTBD7	1580.6	0.771278	0.208477	3.69958	0.000215954	0.00413376	1.70678
MPHOSPH8	1342	0.771006	0.233797	3.29776	0.000974606	0.0112734	1.70646
TM7SF3	405.356	0.770422	0.180421	4.27013	1.95355e-05	0.000784891	1.70577
BRWD1	2096.4	0.769957	0.2789	2.76069	0.00576789	0.0355145	1.70522
FGD6	370.792	0.767636	0.244106	3.14468	0.00166269	0.0162233	1.70248
CFAP20DC	187.057	0.76653	0.281732	2.72077	0.00651293	0.0383168	1.70117
ST7L	357.712	0.766509	0.201845	3.79752	0.000146152	0.00314037	1.70115
ZNF280D	689.066	0.76481	0.224983	3.39941	0.00067532	0.00885553	1.69915
TARBP1	251.989	0.764062	0.229981	3.32228	0.000892839	0.0106345	1.69827
BRCC3	838.821	0.762004	0.183379	4.15536	3.24778e-05	0.00111145	1.69584
ALMS1	1855.9	0.761868	0.228945	3.32774	0.000875542	0.0105245	1.69568
SMYD4	333.219	0.761046	0.226615	3.35831	0.000784194	0.00973719	1.69472
VPS13A	1171.47	0.759601	0.170968	4.44294	8.87392e-06	0.000463891	1.69302
KIF1B	1911.33	0.758613	0.227798	3.3302	0.000867849	0.0104702	1.69186
KCNK15	454.414	0.757735	0.201071	3.76849	0.000164238	0.00340891	1.69083
PHF3	2469.02	0.756618	0.205359	3.68436	0.000229276	0.00430387	1.68953
DNAAF9	303.088	0.755783	0.215735	3.50329	0.000459543	0.00674461	1.68855
PWWP2A	1668.72	0.754694	0.202003	3.73605	0.000186932	0.00370982	1.68727
PHIP	2349.88	0.752202	0.245382	3.06543	0.00217355	0.0194621	1.68436
ZNF565	280.962	0.751755	0.170894	4.39895	1.08775e-05	0.000529938	1.68384
ISCA2	301.872	0.751359	0.210778	3.56469	0.000364281	0.00583018	1.68338
STRN	993.134	0.751087	0.182313	4.11976	3.79271e-05	0.0012366	1.68306
STXBP1	246.371	0.750001	0.237079	3.16351	0.0015588	0.0155448	1.68179
ATR	334.597	0.749888	0.237628	3.15571	0.00160106	0.0157992	1.68166
BBS2	174.512	0.749503	0.249098	3.00887	0.00262226	0.0219005	1.68121
BPTF	3145.78	0.748955	0.201723	3.71279	0.000204984	0.00398355	1.68058
GTF2H2C	372.663	0.748331	0.208936	3.58163	0.000341462	0.00555807	1.67985
LOC126072973	770.116	0.747727	0.17343	4.3114	1.62223e-05	0.000689743	1.67915
PRPF39	639.964	0.747554	0.269429	2.77458	0.00552725	0.0346373	1.67894
CHD9	3908.67	0.74753	0.22828	3.27461	0.00105807	0.011982	1.67892
MTMR9	420.808	0.746969	0.197695	3.7784	0.000157842	0.0033154	1.67826
LOC126086036	1818.11	0.746176	0.273276	2.73048	0.00632419	0.0377434	1.67734
ZFYVE26	1517.34	0.745826	0.201541	3.70062	0.000215073	0.00412252	1.67693
PALS1	380.148	0.745383	0.232305	3.20864	0.00133363	0.0140481	1.67642
BIVM	354.15	0.74475	0.210553	3.53711	0.000404527	0.00623727	1.67568
ZNF507	475.692	0.743216	0.261299	2.84431	0.00445078	0.0304418	1.6739
GGTA1	1418.46	0.742647	0.254517	2.91787	0.00352434	0.0265415	1.67324
IL5RA	309.761	0.742299	0.25602	2.89938	0.00373902	0.0275266	1.67284
PHACTR2	1154.41	0.740027	0.176127	4.20167	2.64958e-05	0.000978324	1.67021
ATM	2183.89	0.738372	0.267485	2.76043	0.00577259	0.0355242	1.66829
EIF2AK4	826.332	0.738191	0.249955	2.9533	0.00314401	0.0246582	1.66808
CENPJ	1023.16	0.737979	0.237711	3.10452	0.00190586	0.017899	1.66784
LRCH1	3869.49	0.737587	0.274227	2.68969	0.00715183	0.0408414	1.66738
PIGB	208.312	0.736629	0.238244	3.0919	0.00198877	0.018322	1.66628
CEP120	1175.28	0.736537	0.18102	4.06881	4.72535e-05	0.00144763	1.66617
FAM241A	396.233	0.73074	0.26267	2.78197	0.00540296	0.0341594	1.65949
BTBD8	480.61	0.72942	0.2157	3.38164	0.000720544	0.00920415	1.65797
UBE2W	1312.6	0.728289	0.226725	3.21222	0.00131715	0.0139761	1.65667
TNKS	4292.24	0.727992	0.270244	2.69383	0.00706362	0.0404199	1.65633
GLDN	123.435	0.727548	0.268328	2.71141	0.00669968	0.0391371	1.65582
PLSCR4	81.2104	0.726937	0.272304	2.66958	0.0075946	0.042471	1.65512
MGAT4A	1656.69	0.726839	0.216145	3.36274	0.000771726	0.00965931	1.65501
TCP11L1	856.502	0.726006	0.218842	3.31749	0.000908286	0.0107184	1.65405
GCC2	1349.39	0.723859	0.278579	2.5984	0.00936597	0.0493375	1.65159
RBM33	2846.31	0.723024	0.189623	3.81296	0.000137312	0.00302192	1.65064
SRBD1	521.786	0.722509	0.188966	3.82349	0.000131574	0.00292569	1.65005
GPR160	450.361	0.721591	0.215369	3.35049	0.000806701	0.00992723	1.649
SNX16	89.444	0.720949	0.245692	2.93437	0.00334228	0.0257385	1.64827
LOC126066475	1299.18	0.720235	0.262654	2.74215	0.00610391	0.036852	1.64745
GOLIM4	1854.23	0.719814	0.27678	2.60067	0.00930414	0.0491481	1.64697
WDR5B	281.044	0.719447	0.247287	2.90936	0.00362166	0.0270727	1.64655
MSANTD7	122.45	0.719163	0.242547	2.96505	0.00302633	0.0240036	1.64623
ZBTB44	4006.3	0.718997	0.237914	3.02209	0.0025104	0.0212534	1.64604
SIMC1	191.433	0.718791	0.21631	3.32297	0.000890642	0.0106173	1.6458
PRIMPOL	504.408	0.718702	0.206998	3.47203	0.000516545	0.0073144	1.6457
CPEB3	420.833	0.718541	0.197048	3.64654	0.000265799	0.00474482	1.64552
TSPAN13	140.722	0.717837	0.249352	2.8788	0.00399186	0.028417	1.64471
TRIM23	345.666	0.717114	0.194327	3.69024	0.000224045	0.00423662	1.64389
PSIP1	1228.86	0.716936	0.185643	3.86191	0.000112503	0.00266518	1.64369
ROCK1	2953.65	0.716748	0.260477	2.75168	0.00592904	0.0361226	1.64347
TSGA10	205.47	0.716206	0.203754	3.51505	0.000439671	0.00657884	1.64286
SUN1	526.438	0.715795	0.214454	3.33776	0.000844581	0.0102246	1.64239
CDK5RAP2	1286.11	0.715115	0.186793	3.82839	0.000128986	0.00288862	1.64161
WDR47	262.817	0.715084	0.204361	3.49912	0.000466794	0.00681124	1.64158
GLMN	174.301	0.714856	0.241204	2.9637	0.00303966	0.0240686	1.64132
PLCL2	1087.42	0.714392	0.206922	3.45246	0.000555492	0.00769409	1.64079
TAF1B	91.7043	0.713642	0.246073	2.90012	0.00373015	0.0275266	1.63994
ZNF638	3741.2	0.713639	0.194801	3.66343	0.00024886	0.00452886	1.63994
ZNF572	193.523	0.71346	0.242439	2.94284	0.00325218	0.0252386	1.63973
KIAA0586	678.05	0.710767	0.240184	2.95927	0.00308373	0.0243351	1.63667
HELB	306.937	0.710627	0.219242	3.2413	0.00118987	0.0129922	1.63652
IPCEF1	3452.99	0.710527	0.175661	4.04488	5.23499e-05	0.00153345	1.6364
GOLGA4	2552.6	0.70981	0.253532	2.79969	0.00511519	0.0331048	1.63559
LOC126086264	122.031	0.709783	0.227019	3.12654	0.00176879	0.0169753	1.63556
CPEB4	2322.07	0.70879	0.132903	5.33312	9.65403e-08	1.5936e-05	1.63443
KIDINS220	3204.57	0.70871	0.255346	2.77549	0.00551192	0.0346058	1.63434
MXI1	676.31	0.708529	0.259599	2.72932	0.00634644	0.037806	1.63414
SPIRE1	512.222	0.707703	0.24183	2.92644	0.00342862	0.0261735	1.6332
ZNF652	1976.13	0.707436	0.242462	2.91772	0.00352601	0.0265415	1.6329
C2H5orf34	184.202	0.70621	0.249675	2.82852	0.00467641	0.0314397	1.63151
FAM8A1	354.585	0.704996	0.259048	2.72149	0.00649882	0.0382647	1.63014
CXADR	965.856	0.704991	0.182727	3.85817	0.000114238	0.00268488	1.63013
ARHGAP24	469.129	0.704873	0.259754	2.71362	0.00665518	0.0389565	1.63
CCDC125	303.327	0.704537	0.214119	3.2904	0.00100044	0.0114871	1.62962
ZBTB33	489.222	0.704506	0.234087	3.0096	0.00261595	0.0218802	1.62959
CPSF6	2650.4	0.704297	0.270897	2.59987	0.00932596	0.0492006	1.62935
FTO	336.716	0.704009	0.197671	3.56151	0.000368726	0.00587242	1.62903
LOC126076882	112.254	0.703798	0.227056	3.09967	0.00193736	0.0180615	1.62879
C17H2orf49	176.988	0.703734	0.268052	2.62537	0.00865553	0.046692	1.62871
LOC126078693	921.741	0.703573	0.194903	3.60986	0.000306364	0.00524871	1.62853
LYSMD3	418.934	0.703446	0.265087	2.65364	0.0079629	0.0439786	1.62839
HERC4	622.269	0.701921	0.235159	2.98488	0.00283689	0.0230349	1.62667
RABGAP1L	2161.59	0.701793	0.260394	2.69512	0.00703638	0.0403628	1.62653
TAF3	559.085	0.700172	0.230347	3.03964	0.00236865	0.0206041	1.6247
GLCCI1	440.379	0.699074	0.251681	2.77761	0.00547597	0.034439	1.62346
ODR4	436.201	0.698771	0.266861	2.61848	0.00883222	0.0473538	1.62312
SCIMP	966.576	0.698181	0.247435	2.82168	0.0047773	0.0318737	1.62246
MAPK8	1176	0.697664	0.267552	2.60758	0.00911855	0.0484602	1.62188
FBXL4	237.635	0.697322	0.204078	3.41693	0.00063331	0.00848708	1.62149
CCDC14	352.025	0.697272	0.21092	3.30586	0.000946847	0.0110342	1.62144
SLC26A2	896.429	0.696502	0.22399	3.10952	0.00187389	0.0176697	1.62057
MLLT10	1136.51	0.695862	0.210775	3.30144	0.000961882	0.0111539	1.61985
SCAPER	628.15	0.695175	0.260112	2.67259	0.00752672	0.0421923	1.61908
PAN3	3599.73	0.693816	0.260727	2.66109	0.00778893	0.0432304	1.61756
TMEM67	118.844	0.6929	0.253034	2.73837	0.00617447	0.0371819	1.61653
STN1	190.364	0.691036	0.217327	3.17971	0.00147423	0.0150655	1.61444
SNX4	355.033	0.690287	0.24572	2.80924	0.00496582	0.0325282	1.6136
HSD17B4	462.48	0.69	0.22636	3.04824	0.00230183	0.0201982	1.61328
BEND7	820.59	0.689162	0.17442	3.95116	7.77731e-05	0.00207065	1.61235
ZMYM2	1467.81	0.689027	0.178537	3.8593	0.000113711	0.00268353	1.6122
THAP6	345.852	0.688519	0.25575	2.69215	0.0070992	0.0405739	1.61163
TOGARAM1	266.692	0.686047	0.241892	2.83616	0.00456589	0.0308647	1.60887
CHD6	2155.2	0.68603	0.241602	2.83951	0.00451827	0.03073	1.60885
KIAA0753	657.12	0.684871	0.224907	3.04514	0.00232575	0.0203445	1.60756
SRPK2	1121.11	0.683871	0.248406	2.75304	0.00590446	0.0360198	1.60644
SMAD5	524.784	0.683014	0.201609	3.38781	0.000704535	0.00909413	1.60549
KIAA2026	1819.31	0.682357	0.233086	2.92749	0.00341713	0.0261284	1.60476
MAPK9	389.171	0.681631	0.228433	2.98394	0.00284562	0.0230713	1.60395
KIZ	431.9	0.681556	0.234485	2.90661	0.00365369	0.0271387	1.60387
GRAMD1B	1161.96	0.680892	0.214303	3.17724	0.00148684	0.0151194	1.60313
FBXL17	495.34	0.679465	0.202318	3.35841	0.000783931	0.00973719	1.60155
STXBP5	1088.04	0.676993	0.180657	3.74739	0.000178682	0.00359784	1.5988
LOC126086347	295.8	0.676777	0.196277	3.44806	0.000564626	0.00779073	1.59856
AASDH	547.04	0.675807	0.217968	3.10049	0.00193203	0.01803	1.59749
ANKRD27	772.246	0.67522	0.202882	3.32813	0.000874306	0.0105209	1.59684
TMED8	1142.33	0.673297	0.230538	2.92055	0.00349419	0.0264582	1.59471
KAT6B	937.86	0.672456	0.176724	3.80512	0.000141736	0.00307848	1.59378
ABHD1	274.379	0.67155	0.241596	2.77964	0.00544186	0.0343294	1.59278
STAM	639.278	0.670844	0.184574	3.63456	0.000278455	0.00488987	1.592
PON3	372.546	0.670491	0.25727	2.60618	0.00915593	0.0485513	1.59161
OFD1	247.771	0.670083	0.192535	3.48031	0.000500835	0.00718529	1.59116
DNAJC15	574.062	0.669957	0.236053	2.83816	0.00453743	0.0308005	1.59103
GLRX2	123.029	0.669516	0.239631	2.79395	0.00520688	0.0334973	1.59054
THEMIS	132.581	0.669293	0.241482	2.77161	0.00557793	0.0348327	1.59029
HERC1	3998.49	0.66799	0.198033	3.37313	0.000743185	0.00940273	1.58886
TCP11L2	1496.01	0.666952	0.231063	2.88645	0.00389609	0.0280613	1.58772
TMEM42	477.542	0.664794	0.230272	2.887	0.00388932	0.0280427	1.58534
LMBR1	1135.36	0.662733	0.183904	3.60369	0.00031373	0.00531059	1.58308
UBR1	1683.26	0.662563	0.204261	3.24371	0.00117984	0.0129129	1.58289
UFL1	660.137	0.662469	0.188091	3.52207	0.000428194	0.00645916	1.58279
DOCK7	822.87	0.661609	0.244912	2.70142	0.00690449	0.0399163	1.58185
EIF4G3	2430.35	0.660932	0.223878	2.95219	0.00315527	0.0247167	1.5811
GPR155	1051.74	0.660742	0.199921	3.30501	0.000949717	0.0110585	1.5809
SKA2	140.355	0.65959	0.241684	2.72914	0.00635001	0.037806	1.57963
NCOA1	2012.69	0.656892	0.230696	2.84744	0.0044073	0.03024	1.57668
MDM1	483.209	0.654173	0.241589	2.70779	0.00677323	0.0394374	1.57371
ORC3	766.282	0.65404	0.227113	2.87979	0.00397935	0.0283735	1.57357
FOCAD	647.744	0.653988	0.235692	2.77475	0.00552434	0.0346373	1.57351
CSNK1G3	635.517	0.652023	0.215639	3.02368	0.00249721	0.0212097	1.57137
PKN2	1125.35	0.650826	0.195365	3.33133	0.000864306	0.0104432	1.57007
GAB1	261.933	0.649968	0.224252	2.89839	0.00375087	0.0275975	1.56913
PARG	994.109	0.649686	0.204378	3.17884	0.00147866	0.0150778	1.56883
ERCC4	453.461	0.649134	0.231677	2.80189	0.00508036	0.0329706	1.56823
ZEB2	13564.5	0.648763	0.203754	3.18404	0.00145233	0.0148959	1.56782
LOC126085234	352.814	0.646641	0.229855	2.81325	0.00490432	0.032276	1.56552
ATAD2B	1998.43	0.646482	0.215438	3.00078	0.00269292	0.0222654	1.56535
PGGT1B	825.062	0.6459	0.201149	3.21106	0.00132247	0.0139831	1.56471
RSRC1	342.028	0.645173	0.229026	2.81703	0.00484701	0.0321097	1.56393
PMS1	369.574	0.643832	0.212832	3.02507	0.00248574	0.0211378	1.56247
KIF3B	458.105	0.641668	0.238258	2.69316	0.0070778	0.0404681	1.56013
C2H5orf24	236.304	0.641518	0.232219	2.76255	0.00573513	0.035396	1.55997
WDR41	318.916	0.641022	0.190938	3.35722	0.000787311	0.00976725	1.55943
AKAP11	2328.81	0.639974	0.211009	3.03292	0.00242198	0.0208101	1.5583
JMY	330.875	0.638874	0.230966	2.7661	0.00567312	0.0351588	1.55711
NUCB2	245.046	0.638582	0.218993	2.916	0.00354554	0.0266276	1.5568
SP4	679.134	0.63733	0.224668	2.83676	0.00455734	0.0308577	1.55545
UBE3D	292.25	0.637254	0.219981	2.89686	0.00376921	0.027631	1.55537
SCML4	984.048	0.636943	0.218488	2.91522	0.00355434	0.0266689	1.55503
TAOK1	2096.79	0.636914	0.241137	2.6413	0.00825892	0.0451777	1.555
ZNF324	169.115	0.634438	0.238478	2.66037	0.0078056	0.0432887	1.55233
SOS1	1749.46	0.633973	0.207488	3.05547	0.00224709	0.0198135	1.55183
TNPO1	1874.29	0.633604	0.186112	3.40443	0.000663033	0.00875092	1.55144
COMMD6	442.055	0.633126	0.196051	3.22939	0.00124053	0.0134513	1.55092
FRYL	3657.98	0.630574	0.204624	3.08163	0.0020587	0.0188057	1.54818
MCM9	275.032	0.629267	0.242685	2.59294	0.00951589	0.0498758	1.54678
DENND6A	436.135	0.628654	0.185023	3.39771	0.00067952	0.00889398	1.54612
PPWD1	301.643	0.628575	0.221591	2.83664	0.00455904	0.0308577	1.54604
TOPBP1	1202.72	0.6279	0.218979	2.8674	0.00413859	0.0291655	1.54531
NEDD4	472.37	0.627854	0.220866	2.84269	0.00447349	0.0305141	1.54527
ARHGAP12	1955.13	0.627303	0.143459	4.37271	1.22712e-05	0.000583654	1.54467
ERC1	1960.9	0.626113	0.209147	2.99366	0.00275655	0.0225918	1.5434
TMEM245	458.863	0.624655	0.191631	3.25968	0.00111536	0.0124104	1.54184
LOC126085260	273.884	0.622865	0.221591	2.81087	0.00494073	0.0324575	1.53993
LOC126073119	287.138	0.620853	0.229159	2.70927	0.0067431	0.0393399	1.53778
UBE2V2	428.376	0.619073	0.194213	3.1876	0.0014346	0.0147572	1.53589
DPH6	222.847	0.618379	0.234604	2.63584	0.00839283	0.0456787	1.53515
TMEM260	261.732	0.617948	0.208585	2.96257	0.00305081	0.0241296	1.53469
EMSY	1230.35	0.617262	0.170059	3.6297	0.000283753	0.00496426	1.53396
UBE2B	1380.02	0.616275	0.22145	2.78291	0.00538739	0.0341266	1.53291
DLG1	605.724	0.615616	0.206706	2.97822	0.00289931	0.0232991	1.53221
RBBP6	2138.32	0.61301	0.211377	2.90007	0.00373077	0.0275266	1.52945
L3MBTL3	727.674	0.61263	0.232188	2.63851	0.00832715	0.0453917	1.52904
SLC25A51	3144.75	0.611601	0.186166	3.28524	0.00101894	0.0116285	1.52795
THOC2	1867.22	0.611237	0.217643	2.80845	0.00497813	0.0325481	1.52757
BCL2L11	4346.28	0.606217	0.193522	3.13255	0.00173295	0.0166887	1.52226
ALDH3A2	867.535	0.60536	0.209802	2.88539	0.00390924	0.0280853	1.52136
ZDHHC21	390.691	0.603897	0.20875	2.89292	0.00381684	0.0278482	1.51982
ATP11B	1668.11	0.603252	0.18724	3.22181	0.00127385	0.0137147	1.51914
PIAS2	1502.08	0.603161	0.158096	3.81515	0.0001361	0.00300255	1.51904
MON2	1441.32	0.601647	0.209844	2.86712	0.00414229	0.0291769	1.51745
CREBRF	2240.99	0.601369	0.169103	3.55624	0.000376202	0.00594425	1.51716
HELZ	1815.06	0.600669	0.207858	2.88981	0.00385479	0.0279085	1.51642
SLC17A5	1002.91	0.600595	0.210627	2.85146	0.00435186	0.0299659	1.51634
TBL1XR1	3014.16	0.599006	0.159344	3.7592	0.000170456	0.00351686	1.51467
MOB1B	457.759	0.598366	0.17448	3.42942	0.000604882	0.00818429	1.514
ARHGAP35	729.472	0.597637	0.223143	2.67827	0.00740038	0.0417589	1.51324
EHBP1	535.251	0.597556	0.188484	3.17032	0.00152269	0.0153593	1.51315
CCAR1	2100.05	0.596901	0.205317	2.90722	0.00364661	0.0271148	1.51246
RFC1	487.992	0.596284	0.172241	3.46192	0.000536339	0.00748794	1.51182
ABHD15	143.483	0.595325	0.210853	2.82341	0.00475159	0.0317323	1.51081
PBRM1	1693.33	0.594863	0.21991	2.70503	0.00682982	0.0396644	1.51033
MYNN	769.048	0.594768	0.214862	2.76814	0.00563768	0.0349546	1.51023
UBXN7	2121.91	0.593039	0.194996	3.04129	0.00235563	0.0205164	1.50842
BMPR2	5784.16	0.591125	0.20214	2.92433	0.00345197	0.0263089	1.50642
AKAP10	1698.76	0.591023	0.175104	3.37527	0.000737422	0.00936359	1.50631
TMEM263	560.226	0.590569	0.21325	2.76938	0.00561631	0.0348878	1.50584
SATB1	1515.32	0.590515	0.212242	2.78227	0.00539799	0.0341547	1.50578
CASP8AP2	646.287	0.590009	0.220423	2.67671	0.00743496	0.0418283	1.50526
PRR14L	2557.27	0.589009	0.204378	2.88195	0.00395219	0.0283069	1.50421
PEAK1	608.578	0.588008	0.190607	3.08492	0.00203605	0.0186596	1.50317
TRIP11	1344.93	0.58763	0.220153	2.66918	0.00760363	0.0425046	1.50278
MAP4K3	454.766	0.58672	0.195508	3.001	0.00269093	0.022262	1.50183
ZNF236	1042.43	0.585651	0.195268	2.99921	0.00270677	0.022332	1.50072
STAG1	1064.26	0.58276	0.191467	3.04366	0.00233721	0.0203939	1.49771
GDE1	1235.86	0.582508	0.201224	2.89483	0.0037937	0.0277381	1.49745
KMT2A	3670.44	0.581525	0.175366	3.31607	0.000912922	0.0107477	1.49643
MSH3	346.96	0.581249	0.202911	2.86455	0.00417599	0.029282	1.49614
NCAPG2	583.018	0.578334	0.216608	2.66996	0.0075861	0.0424574	1.49312
AGPS	1081.6	0.578023	0.201011	2.87557	0.00403295	0.0286513	1.4928
DOCK11	6446.29	0.575295	0.189449	3.03668	0.00239197	0.0207428	1.48998
CNOT6L	1569.36	0.575287	0.16955	3.39302	0.000691259	0.0089806	1.48997
IDE	1011.14	0.575051	0.210458	2.73238	0.00628779	0.0376061	1.48973
TAB2	3310.06	0.574453	0.175929	3.26526	0.00109365	0.0122218	1.48911
ARID5B	5675.11	0.572929	0.189279	3.0269	0.00247078	0.0210489	1.48754
AFF1	2798.14	0.572476	0.169137	3.38468	0.000712609	0.00913951	1.48707
TNRC6B	3273.05	0.571633	0.191736	2.98135	0.00286982	0.0231816	1.4862
ZFP28	126.408	0.571191	0.214893	2.65802	0.00786008	0.0435049	1.48575
SPIN1	912.981	0.569787	0.170555	3.34078	0.000835421	0.010184	1.4843
ACTR6	309.986	0.569008	0.195268	2.91398	0.00356851	0.0267466	1.4835
PRDM2	4686.02	0.568525	0.185558	3.06387	0.00218493	0.0195142	1.48301
PTPN22	870.693	0.568339	0.218334	2.60307	0.00923926	0.0488924	1.48282
CCDC186	525.97	0.567369	0.190813	2.97343	0.00294496	0.023558	1.48182
RB1CC1	2155.88	0.566806	0.168573	3.36238	0.000772747	0.00966347	1.48124
SLF2	952.29	0.566177	0.186599	3.03419	0.00241184	0.0207866	1.4806
MED23	627.926	0.565099	0.17655	3.20079	0.00137053	0.0142973	1.47949
SNX14	1964.51	0.56379	0.175209	3.21781	0.00129171	0.0138299	1.47815
INTS8	1024.88	0.561982	0.197897	2.83976	0.0045147	0.0307206	1.4763
ZNF770	675.892	0.561947	0.210404	2.6708	0.007567	0.0423673	1.47626
COG5	520.612	0.560648	0.166331	3.37069	0.000749815	0.00943868	1.47493
LOC126085000	828.833	0.559301	0.199458	2.8041	0.00504569	0.0328064	1.47355
PABIR1	214.17	0.559149	0.178031	3.14074	0.00168521	0.0163635	1.4734
ASXL2	4515.43	0.558432	0.203456	2.74473	0.00605612	0.036658	1.47267
LOC126070084	2328.71	0.558139	0.194797	2.86523	0.00416706	0.0292487	1.47237
IPO8	1157.91	0.55772	0.19377	2.87826	0.00399879	0.0284519	1.47194
STRADB	298.679	0.557312	0.212433	2.62347	0.00870401	0.0468634	1.47152
TTBK2	925.116	0.556912	0.200467	2.77808	0.00546813	0.0344051	1.47112
C2CD5	711.697	0.554575	0.172063	3.22309	0.00126814	0.0136872	1.46874
AKAP13	17569	0.554316	0.179791	3.08311	0.00204848	0.0187613	1.46847
UPRT	377.951	0.553692	0.203304	2.72347	0.00646006	0.0381647	1.46784
SGK3	1219.15	0.552361	0.185116	2.98387	0.0028463	0.0230713	1.46648
CD28	421.73	0.55189	0.173683	3.17757	0.00148513	0.0151194	1.46601
PRDM10	344.975	0.551379	0.172456	3.19722	0.00138758	0.0144109	1.46549
SUPT3H	450.76	0.54614	0.208164	2.62361	0.00870046	0.0468634	1.46017
DDX59	370.951	0.542177	0.200578	2.70308	0.00687002	0.039799	1.45617
CEMIP2	2013.44	0.540731	0.174488	3.09896	0.00194202	0.0180692	1.45471
RAD50	877.428	0.539868	0.169642	3.1824	0.00146059	0.0149588	1.45384
CCNH	307.056	0.538959	0.188906	2.85306	0.00433006	0.0298888	1.45292
YLPM1	2235.81	0.538595	0.149096	3.61241	0.000303369	0.00520999	1.45256
ZMYM4	387.519	0.537418	0.202155	2.65845	0.0078501	0.0434668	1.45137
ZBTB34	972.281	0.537021	0.205922	2.60789	0.00911021	0.048437	1.45097
CAPN7	589.778	0.536843	0.197935	2.71221	0.00668356	0.0390834	1.45079
DNAJC1	380.254	0.535664	0.184226	2.90765	0.00364151	0.0271071	1.44961
TRIP4	1184.6	0.534734	0.190458	2.80763	0.00499083	0.0325977	1.44868
ZNF283	320.771	0.533495	0.179093	2.97887	0.0028931	0.0232892	1.44743
FUT8	979.945	0.533479	0.169004	3.15661	0.00159616	0.0157939	1.44741
MFSD6	224.766	0.531471	0.175129	3.03474	0.0024074	0.0207779	1.4454
MAN1A2	602.257	0.530259	0.165156	3.21065	0.00132434	0.0139924	1.44419
AUH	861.483	0.524901	0.185728	2.82619	0.0047106	0.0315599	1.43883
OXR1	1180.58	0.521286	0.18647	2.79556	0.00518107	0.0334232	1.43523
PDLIM5	1143.6	0.519116	0.164188	3.16171	0.00156844	0.0156187	1.43308
PRKAB2	609.145	0.51778	0.16513	3.13559	0.00171511	0.016562	1.43175
TGS1	370.487	0.517035	0.194463	2.65878	0.00784249	0.0434418	1.43101
HIPK3	4806.65	0.516656	0.150385	3.43556	0.000591337	0.00807892	1.43064
UBR3	2082	0.516573	0.183194	2.81981	0.00480521	0.0319838	1.43055
CRYBG1	2575.94	0.516466	0.187322	2.75711	0.00583152	0.0357497	1.43045
NSD3	4601.82	0.51412	0.194171	2.64777	0.00810245	0.0445651	1.42812
KTN1	1465.04	0.513643	0.174672	2.94061	0.00327565	0.0253926	1.42765
TBC1D4	3937.14	0.51217	0.154384	3.3175	0.000908265	0.0107184	1.42619
CUL4B	759.866	0.508876	0.186955	2.72192	0.00649036	0.0382569	1.42294
LOC126073853	5520.29	0.500761	0.140482	3.5646	0.000364412	0.00583018	1.41496
IKZF1	5001.37	0.489846	0.169378	2.89204	0.00382752	0.0278692	1.4043
URI1	779.133	0.485757	0.17303	2.80736	0.00499501	0.0325977	1.40032
PEX1	475.68	0.481235	0.184978	2.60158	0.00927944	0.0490764	1.39594
RNF169	1207.75	0.478367	0.172558	2.77222	0.00556755	0.0348121	1.39317
NKAP	480.972	0.470227	0.168986	2.78264	0.00539185	0.0341395	1.38533
PIBF1	443.988	0.470038	0.176156	2.66831	0.00762342	0.0425982	1.38515
GRK3	2094.9	0.460964	0.147428	3.1267	0.0017678	0.0169753	1.37646
ESYT2	772.284	0.455196	0.163067	2.79146	0.00524708	0.0336326	1.37097
EXOC4	975.759	0.450718	0.170434	2.64453	0.00818057	0.0449148	1.36672
FBXL3	1191.71	0.44551	0.16327	2.72868	0.00635893	0.037806	1.3618
GPBP1	1842.13	0.442721	0.16938	2.61378	0.00895478	0.0479011	1.35917
ANKRD13C	660.644	0.442016	0.155392	2.84452	0.00444781	0.0304418	1.3585
POLD3	412.746	0.430806	0.158087	2.72512	0.0064279	0.0380869	1.34799
TNRC6C	2297.81	0.425616	0.160822	2.6465	0.00813285	0.0446972	1.34315
MARF1	2748.4	0.415146	0.143272	2.8976	0.00376025	0.0276086	1.33343
MARCHF6	1229.46	-0.377966	0.138502	-2.72896	0.0063535	0.037806	-1.29951
SRSF4	2166.55	-0.383957	0.136886	-2.80495	0.00503251	0.032751	-1.30492
UBE2D2	1184.27	-0.38757	0.147993	-2.61883	0.00882307	0.0473228	-1.30819
ABCF1	1797.36	-0.394363	0.140079	-2.81528	0.00487344	0.0321936	-1.31436
NCKAP1L	9418.81	-0.413789	0.137175	-3.0165	0.00255712	0.021536	-1.33218
UBE2D3	6644.99	-0.423772	0.128711	-3.29242	0.00099329	0.0114236	-1.34143
SUPT6H	3017.26	-0.428845	0.151131	-2.83757	0.00454587	0.030828	-1.34616
SF3B3	2156.56	-0.43575	0.13967	-3.11985	0.00180941	0.0172472	-1.35261
EHMT1	1017.64	-0.438094	0.148534	-2.94944	0.00318348	0.0248268	-1.35481
CDC123	474.943	-0.441229	0.165069	-2.67299	0.00751779	0.0421739	-1.35776
KCTD10	627.271	-0.441793	0.162417	-2.72011	0.00652592	0.038376	-1.35829
NAT10	775.382	-0.444746	0.14	-3.17675	0.00148934	0.0151207	-1.36107
UBTF	1391.35	-0.452819	0.173373	-2.61182	0.00900621	0.0481172	-1.36871
CLP1	346.416	-0.452857	0.173705	-2.60705	0.00913266	0.0484829	-1.36875
ARHGEF2	6355.87	-0.453269	0.14534	-3.11869	0.00181657	0.0172933	-1.36914
FCMR	701.106	-0.459671	0.163996	-2.80293	0.00506402	0.032895	-1.37523
FTSJ1	522.022	-0.460373	0.164973	-2.7906	0.00526098	0.0336756	-1.3759
SYS1	1323.3	-0.462422	0.165694	-2.79081	0.00525764	0.0336696	-1.37785
PREX1	4391.14	-0.464247	0.167585	-2.77022	0.0056019	0.0348867	-1.3796
MAU2	1755.05	-0.465639	0.173757	-2.67984	0.00736578	0.0415948	-1.38093
HEXA	3507.16	-0.46615	0.172738	-2.6986	0.0069631	0.0401064	-1.38142
SNRNP200	4660.12	-0.473894	0.168302	-2.81573	0.00486667	0.0321792	-1.38885
GTPBP6	313.952	-0.478222	0.179496	-2.66424	0.00771614	0.0429453	-1.39303
ZC3H4	1910.1	-0.480734	0.173216	-2.77535	0.00551426	0.0346058	-1.39545
NOP14	522.647	-0.483319	0.155011	-3.11796	0.00182109	0.0172985	-1.39796
JMJD4	617.844	-0.487137	0.178819	-2.72419	0.00644588	0.0381452	-1.40166
KPNB1	3360.74	-0.487903	0.176056	-2.7713	0.00558325	0.0348327	-1.40241
HDAC1	1958	-0.488293	0.172689	-2.82759	0.00469005	0.0315163	-1.40278
COPA	3882.25	-0.489519	0.179397	-2.7287	0.00635848	0.037806	-1.40398
TMEM185A	353.591	-0.490927	0.180814	-2.71509	0.00662569	0.0388541	-1.40535
FTSJ3	890.497	-0.491408	0.188961	-2.60058	0.00930665	0.0491481	-1.40582
MECP2	1734.1	-0.49396	0.179884	-2.74599	0.00603285	0.0366278	-1.40831
ITGB2	24850.6	-0.494208	0.179999	-2.74561	0.00603986	0.0366359	-1.40855
SAP30BP	798.83	-0.502408	0.187313	-2.68219	0.00731421	0.0414314	-1.41658
ZFAND3	2069.64	-0.510345	0.170554	-2.99228	0.002769	0.0226339	-1.42439
UMPS	326.81	-0.510377	0.182628	-2.79463	0.0051959	0.0334782	-1.42442
DHX33	240.197	-0.511193	0.185491	-2.75589	0.0058533	0.0358323	-1.42523
ARF6	1291.44	-0.513078	0.139901	-3.66743	0.000245001	0.00448774	-1.42709
VAPB	493.202	-0.513607	0.174064	-2.95068	0.0031708	0.0247852	-1.42761
PCNX3	1691.27	-0.515687	0.186164	-2.77007	0.00560435	0.0348867	-1.42967
UBE2V1	1663.16	-0.516077	0.161174	-3.20198	0.00136485	0.0142505	-1.43006
TAOK2	1474.73	-0.516944	0.190993	-2.70662	0.00679724	0.0395291	-1.43092
CHMP7	435.539	-0.517099	0.186583	-2.77142	0.00558131	0.0348327	-1.43107
NOB1	484.521	-0.519229	0.160721	-3.23061	0.00123524	0.0134143	-1.43319
MRPS5	479.491	-0.520362	0.178458	-2.91587	0.00354694	0.0266276	-1.43432
LRCH4	2068.17	-0.522386	0.157944	-3.30742	0.000941599	0.0109822	-1.43633
GRAMD1A	1608.8	-0.524712	0.182186	-2.8801	0.00397554	0.0283735	-1.43865
RPUSD2	321.081	-0.530011	0.195881	-2.70577	0.00681459	0.0396087	-1.44394
BIN1	255.002	-0.531023	0.18039	-2.94375	0.00324264	0.0252063	-1.44495
TMEM201	417.892	-0.531101	0.185211	-2.86754	0.00413678	0.0291655	-1.44503
PRPS2	1412.71	-0.532238	0.196809	-2.70433	0.00684419	0.039715	-1.44617
YWHAB	3582.38	-0.534057	0.163438	-3.26765	0.00108446	0.0121923	-1.44799
NONO	3232.41	-0.534656	0.195268	-2.73806	0.00618025	0.0372008	-1.4486
PCNA	461.032	-0.535517	0.176764	-3.02957	0.00244902	0.0209271	-1.44946
ZDHHC18	1132.43	-0.536226	0.185968	-2.88343	0.00393374	0.028218	-1.45017
GCN1	2084.25	-0.536507	0.186622	-2.87483	0.0040425	0.0287046	-1.45046
USP36	965.701	-0.536569	0.154537	-3.4721	0.000516408	0.0073144	-1.45052
TCF25	2028.67	-0.536983	0.188346	-2.85104	0.00435765	0.0299717	-1.45093
CAP1	6624.5	-0.5379	0.194596	-2.76418	0.00570656	0.0353193	-1.45186
KCNC3	181.359	-0.538412	0.186879	-2.88107	0.00396333	0.0283722	-1.45237
ZNF213	222.459	-0.53865	0.185615	-2.90198	0.00370814	0.0274269	-1.45261
CWC25	767.388	-0.539624	0.207301	-2.60309	0.00923872	0.0488924	-1.45359
GLRX3	375.664	-0.540298	0.179558	-3.00904	0.00262071	0.0219005	-1.45427
NCOA5	994.383	-0.541502	0.188767	-2.86863	0.00412249	0.0291106	-1.45549
TMEM9B	441.155	-0.543377	0.193435	-2.80909	0.00496824	0.0325289	-1.45738
GLUD1	2648.16	-0.543674	0.152612	-3.56245	0.000367408	0.00585868	-1.45768
RTRAF	336.716	-0.546734	0.19575	-2.79303	0.00522171	0.0335485	-1.46078
HNRNPK	8572	-0.549609	0.190218	-2.88936	0.00386026	0.0279088	-1.46369
RNF220	1675.8	-0.54982	0.191963	-2.86419	0.00418071	0.0293005	-1.4639
PRMT7	243.729	-0.553609	0.207986	-2.66176	0.0077733	0.0431778	-1.46775
ILF3	2570.19	-0.554153	0.166961	-3.31906	0.000903198	0.0107124	-1.46831
LOC126086441	1703.8	-0.554261	0.195928	-2.8289	0.0046708	0.0314171	-1.46842
POLR1A	735.844	-0.554337	0.196623	-2.81929	0.00481295	0.0319898	-1.46849
DDX23	1239.91	-0.554864	0.158586	-3.49882	0.000467331	0.00681124	-1.46903
EZR	3756.26	-0.555278	0.152146	-3.64964	0.000262605	0.00469976	-1.46945
DELE1	722.243	-0.555455	0.182696	-3.04033	0.00236321	0.0205696	-1.46963
PIP4P1	424.768	-0.555486	0.196945	-2.82051	0.00479469	0.0319289	-1.46966
METTL6	344.225	-0.55588	0.16098	-3.4531	0.000554179	0.00768349	-1.47007
MAPKBP1	1246.73	-0.555911	0.171645	-3.23873	0.00120063	0.0130894	-1.4701
SRRT	1286.7	-0.556065	0.18853	-2.94948	0.00318313	0.0248268	-1.47025
TMEM50A	2404.27	-0.559052	0.207521	-2.69396	0.00706091	0.0404199	-1.4733
LOC126085065	1243.54	-0.559161	0.155494	-3.59602	0.00032312	0.00540832	-1.47341
SELENOT	1106.05	-0.559434	0.16579	-3.37435	0.000739896	0.00938651	-1.47369
SAR1A	1121.47	-0.559859	0.173865	-3.22009	0.00128151	0.0137574	-1.47413
LOC126073035	658.831	-0.559883	0.205781	-2.72076	0.00651313	0.0383168	-1.47415
TPD52L2	727.307	-0.560794	0.202547	-2.76871	0.00562784	0.0349245	-1.47508
POMP	483.002	-0.561897	0.174843	-3.21373	0.00131024	0.0139167	-1.47621
TSG101	688.958	-0.563614	0.183282	-3.07512	0.00210418	0.019062	-1.47797
SIAH2	286.314	-0.564281	0.216053	-2.61178	0.00900733	0.0481172	-1.47865
NFE2L1	1623.1	-0.565415	0.175715	-3.2178	0.00129179	0.0138299	-1.47981
ZNF414	522.319	-0.567624	0.208897	-2.71725	0.00658273	0.0386615	-1.48208
ZMAT2	639.155	-0.568579	0.210311	-2.70352	0.00686103	0.0397634	-1.48306
ELL	1078.91	-0.568653	0.213006	-2.66965	0.00759297	0.042471	-1.48314
GAK	1296.39	-0.569982	0.207735	-2.74379	0.00607344	0.0367312	-1.4845
NRROS	7270.3	-0.571194	0.179043	-3.19026	0.00142144	0.0146433	-1.48575
COPS8	544.047	-0.57137	0.21208	-2.69412	0.00705745	0.0404199	-1.48593
GARS1	1146.02	-0.571738	0.159279	-3.58953	0.000331278	0.00550078	-1.48631
DHDDS	851.979	-0.576315	0.205513	-2.80427	0.00504309	0.0328046	-1.49104
HDLBP	2801.48	-0.576472	0.199976	-2.8827	0.00394282	0.0282687	-1.4912
AGAP3	493.947	-0.579234	0.168753	-3.43244	0.000598173	0.00813209	-1.49406
SIPA1	1828.58	-0.583323	0.181507	-3.21377	0.00131005	0.0139167	-1.4983
FMNL1	4832.1	-0.583398	0.191965	-3.03908	0.00237301	0.0206293	-1.49837
TMEM39B	347.353	-0.585148	0.215425	-2.71625	0.00660266	0.0387461	-1.50019
CLPTM1L	1029.18	-0.585232	0.175976	-3.32564	0.000882161	0.0105521	-1.50028
TXNDC5	246.177	-0.586416	0.222056	-2.64084	0.00826997	0.0452206	-1.50151
HNRNPC	2491.93	-0.588919	0.139234	-4.2297	2.34007e-05	0.000897091	-1.50412
ANXA5	1850.53	-0.589353	0.158156	-3.72642	0.000194222	0.00382207	-1.50457
DDX18	1421.98	-0.589989	0.212191	-2.78047	0.00542809	0.0342915	-1.50524
ACTR3	5400.71	-0.591769	0.219219	-2.69944	0.00694563	0.0400386	-1.50709
LRPAP1	673.791	-0.591982	0.209871	-2.8207	0.00479192	0.0319256	-1.50732
JOSD1	1259.27	-0.595372	0.221789	-2.68441	0.00726587	0.041286	-1.51086
RPS3	416.61	-0.596454	0.205416	-2.90365	0.00368846	0.0273535	-1.512
GMIP	4094.39	-0.596825	0.216593	-2.75551	0.00585998	0.0358576	-1.51238
SBF1	2037.48	-0.597173	0.214324	-2.78632	0.00533107	0.0339538	-1.51275
RBM8A	407.093	-0.598922	0.209933	-2.85292	0.00433196	0.0298888	-1.51458
FBRS	1777.47	-0.599576	0.212061	-2.82737	0.00469314	0.031522	-1.51527
EIF4H	2804.31	-0.599953	0.225887	-2.65599	0.00790764	0.0437163	-1.51567
CCT4	1180.12	-0.60011	0.160846	-3.73096	0.00019075	0.00376429	-1.51583
FCHSD1	539.496	-0.6009	0.221437	-2.71364	0.00665491	0.0389565	-1.51666
SEPHS2	948.013	-0.603756	0.149847	-4.02916	5.59774e-05	0.00159963	-1.51967
RSL1D1	488.925	-0.604003	0.156513	-3.85912	0.000113798	0.00268353	-1.51993
SUPT5H	2158.9	-0.604645	0.203497	-2.97128	0.00296562	0.0236959	-1.5206
APP	3047.13	-0.605262	0.203717	-2.9711	0.00296736	0.0236959	-1.52126
L3MBTL2	730.648	-0.606255	0.211761	-2.86293	0.00419748	0.0293993	-1.5223
DRG1	721.141	-0.608113	0.156021	-3.89764	9.71364e-05	0.00242945	-1.52426
U2AF1L4	329.289	-0.608124	0.212716	-2.85885	0.00425178	0.0296128	-1.52428
MAN1B1	784.444	-0.608277	0.200741	-3.03015	0.00244433	0.0209125	-1.52444
RAB11FIP5	826.261	-0.608993	0.231388	-2.63192	0.0084905	0.046103	-1.52519
SELENOF	1188.47	-0.609256	0.1663	-3.66359	0.000248708	0.00452886	-1.52547
ZNF622	215.19	-0.609692	0.199128	-3.06181	0.00220006	0.0195621	-1.52593
FLII	3235.12	-0.611512	0.175281	-3.48876	0.000485268	0.00699773	-1.52786
MRPL45	350.545	-0.611721	0.218907	-2.79443	0.00519913	0.0334782	-1.52808
SET	3100.49	-0.612236	0.176025	-3.47812	0.000504936	0.00722016	-1.52863
CHD4	4029.53	-0.612549	0.176781	-3.46502	0.000530189	0.00742619	-1.52896
SLX9	327.741	-0.612848	0.201939	-3.03481	0.00240685	0.0207779	-1.52928
ABT1	1091.7	-0.614014	0.194445	-3.15778	0.00158974	0.0157637	-1.53051
MIER2	186.066	-0.614724	0.229234	-2.68165	0.00732599	0.0414484	-1.53127
PMPCA	799.135	-0.614835	0.171492	-3.5852	0.000336819	0.00554132	-1.53138
GLA	269.378	-0.614893	0.220777	-2.78513	0.00535064	0.0340321	-1.53144
LETM1	1009.75	-0.615345	0.187724	-3.27793	0.00104573	0.0118906	-1.53192
CHPF2	869.057	-0.615971	0.232595	-2.64826	0.0080908	0.0445185	-1.53259
STK40	1442.65	-0.615988	0.213879	-2.88008	0.00397571	0.0283735	-1.53261
SMG5	1032.24	-0.616577	0.201732	-3.05642	0.00224	0.0198099	-1.53323
TPM3	8464.36	-0.617706	0.17606	-3.50851	0.000450633	0.00667669	-1.53443
ARRB2	3187.07	-0.617783	0.199898	-3.09049	0.00199828	0.0183855	-1.53451
HSPH1	912.57	-0.618083	0.211414	-2.92356	0.0034605	0.0263388	-1.53483
FASN	1358.38	-0.618115	0.237418	-2.60348	0.00922819	0.0488791	-1.53487
LOC126066305	578.164	-0.618418	0.162505	-3.80553	0.0001415	0.00307813	-1.53519
PAF1	778.225	-0.620068	0.211453	-2.93241	0.00336339	0.0258585	-1.53695
ALYREF	534.917	-0.6209	0.212723	-2.91883	0.00351351	0.0265415	-1.53783
FXR2	1130.1	-0.621481	0.20235	-3.07132	0.00213117	0.0192175	-1.53845
WIZ	577.544	-0.621817	0.177441	-3.50437	0.000457693	0.0067245	-1.53881
NUP93	496.737	-0.622037	0.225927	-2.75326	0.00590045	0.036017	-1.53905
CPSF4	199.992	-0.622567	0.205624	-3.0277	0.00246424	0.0210059	-1.53961
ARAP1	8142.05	-0.623594	0.1643	-3.79546	0.000147369	0.00315499	-1.54071
SH3TC1	1576.1	-0.624851	0.218577	-2.85872	0.00425354	0.0296128	-1.54205
ARHGAP30	4581.65	-0.62488	0.1942	-3.2177	0.00129221	0.0138299	-1.54208
DCAF12	1235.43	-0.625541	0.170899	-3.6603	0.000251925	0.00456098	-1.54279
ATG4B	714.983	-0.626011	0.234374	-2.67099	0.00756269	0.0423601	-1.54329
COQ8B	463.236	-0.626032	0.196995	-3.17791	0.00148342	0.0151154	-1.54331
SNRPD3	213.768	-0.626353	0.195024	-3.21168	0.00131963	0.0139831	-1.54366
HSPD1	1063.32	-0.626713	0.198804	-3.15241	0.00161927	0.0159215	-1.54404
CMTM6	3065.15	-0.627048	0.230376	-2.72185	0.0064918	0.0382569	-1.5444
ANKRD54	258.483	-0.627517	0.213921	-2.9334	0.00335267	0.0257902	-1.5449
HMCES	613.592	-0.627997	0.204919	-3.06462	0.0021795	0.0194905	-1.54542
MRPL51	156.76	-0.628494	0.23092	-2.7217	0.00649476	0.0382569	-1.54595
C1QBP	290.344	-0.630453	0.201718	-3.12542	0.00177554	0.0170168	-1.54805
EWSR1	2688.31	-0.630558	0.181959	-3.46539	0.00052947	0.00742619	-1.54816
RSL24D1	478.577	-0.631829	0.189742	-3.32993	0.000868675	0.0104711	-1.54953
CIC	2220.81	-0.634447	0.200745	-3.16046	0.0015752	0.0156638	-1.55234
NTMT1	181.747	-0.63468	0.22088	-2.87342	0.00406054	0.0287744	-1.55259
TBC1D10B	1267.31	-0.634735	0.231752	-2.73886	0.00616533	0.0371519	-1.55265
LPCAT1	923.474	-0.634946	0.22903	-2.77232	0.0055658	0.0348121	-1.55288
SLC9A6	726.55	-0.63573	0.177307	-3.58547	0.000336471	0.00554132	-1.55372
ARL8A	1007.11	-0.636481	0.177377	-3.58829	0.000332855	0.00550742	-1.55453
MTA1	678.821	-0.636552	0.164987	-3.8582	0.000114227	0.00268488	-1.55461
TTC4	564.959	-0.637061	0.211172	-3.01679	0.00255467	0.0215325	-1.55516
DDX41	306.877	-0.637798	0.243048	-2.62417	0.00868611	0.0468209	-1.55595
RBBP4	2368.42	-0.638052	0.220824	-2.88941	0.0038596	0.0279088	-1.55623
COPG1	2744.39	-0.63818	0.21989	-2.90227	0.00370464	0.0274155	-1.55636
LOC126078750	1868.28	-0.638442	0.2421	-2.6371	0.00836175	0.045531	-1.55665
GBA2	1486.85	-0.639355	0.226647	-2.82093	0.00478842	0.0319175	-1.55763
GDI1	2799.48	-0.63957	0.213826	-2.99108	0.00277995	0.0226974	-1.55786
MED28	1640.14	-0.639849	0.222389	-2.87716	0.00401267	0.0285217	-1.55817
LOC126083882	274.893	-0.641223	0.211098	-3.03757	0.00238498	0.0207077	-1.55965
PPP1R18	5353.17	-0.642852	0.242262	-2.65355	0.00796508	0.0439786	-1.56141
HNRNPM	2895.29	-0.643296	0.225093	-2.85791	0.00426438	0.0296352	-1.56189
PRRC2A	6147.9	-0.645867	0.209959	-3.07616	0.00209687	0.019053	-1.56468
UBE2Q1	1283.88	-0.64714	0.237659	-2.72298	0.00646961	0.0381889	-1.56606
PPME1	238.55	-0.647482	0.205229	-3.15493	0.00160535	0.0158179	-1.56643
HTATSF1	453.801	-0.647706	0.237794	-2.72381	0.00645333	0.0381647	-1.56667
TRAF7	561.789	-0.648883	0.216457	-2.99774	0.00271991	0.022383	-1.56795
EHD1	4104.28	-0.650728	0.235685	-2.761	0.00576241	0.0355083	-1.56996
G3BP1	1176.49	-0.651081	0.238959	-2.72466	0.00643682	0.0381237	-1.57034
STRN4	985.806	-0.651457	0.193215	-3.37167	0.000747128	0.00943868	-1.57075
ULK3	313.96	-0.651503	0.249514	-2.61109	0.00902542	0.0481688	-1.5708
GRK5	3349.33	-0.652473	0.225165	-2.89776	0.00375839	0.0276086	-1.57186
YIPF3	1465.16	-0.652554	0.24067	-2.7114	0.00669997	0.0391371	-1.57195
PSMD6	427.679	-0.653154	0.236451	-2.76232	0.00573914	0.035396	-1.5726
ADD1	2637.23	-0.653215	0.215438	-3.03203	0.00242912	0.0208331	-1.57267
MTG2	411.75	-0.656794	0.236883	-2.77265	0.00556019	0.0347971	-1.57657
FAM3A	374.662	-0.657543	0.248675	-2.64418	0.00818885	0.044917	-1.57739
RRAGA	1260.46	-0.657892	0.237558	-2.76939	0.00561612	0.0348878	-1.57778
GNG2	3725.91	-0.65865	0.194749	-3.38205	0.000719474	0.00920232	-1.57861
RNF10	3729.45	-0.659895	0.25426	-2.59535	0.00944949	0.0496223	-1.57997
SLC39A7	844.736	-0.660594	0.234457	-2.81755	0.00483917	0.0321032	-1.58073
APBA3	579.497	-0.661196	0.234387	-2.82096	0.00478808	0.0319175	-1.58139
SAMM50	485.308	-0.661377	0.190489	-3.47199	0.000516611	0.0073144	-1.58159
DPM2	451.528	-0.6625	0.206996	-3.20055	0.00137167	0.0142986	-1.58282
CORO1C	1867.63	-0.662799	0.227958	-2.90754	0.00364282	0.0271071	-1.58315
ST3GAL5	1160.59	-0.663289	0.190727	-3.47769	0.000505746	0.00722016	-1.58369
JUND	2930.62	-0.663414	0.218529	-3.03581	0.00239887	0.0207512	-1.58383
LAT2	2186.35	-0.663868	0.209773	-3.16471	0.0015524	0.015492	-1.58433
ZNF276	633.322	-0.664784	0.247348	-2.68764	0.00719579	0.0409924	-1.58533
TRPC4AP	2285.02	-0.665058	0.247718	-2.68474	0.00725862	0.0412665	-1.58563
AP3S2	980.628	-0.666268	0.254033	-2.62276	0.00872204	0.0469424	-1.58696
DEGS1	1151.01	-0.667012	0.189203	-3.52538	0.000422869	0.00644221	-1.58778
FDPS	234.848	-0.66806	0.247655	-2.69754	0.00698539	0.0401853	-1.58894
NCDN	340.901	-0.668144	0.224173	-2.98048	0.00287796	0.023234	-1.58903
MPP1	315.103	-0.668276	0.245401	-2.7232	0.00646525	0.0381793	-1.58917
DERL1	1750.87	-0.66856	0.20506	-3.26032	0.00111287	0.0123926	-1.58949
RNF40	1953.4	-0.669131	0.198488	-3.37115	0.000748559	0.00943868	-1.59011
PRDX6	618.74	-0.669148	0.237797	-2.81395	0.00489375	0.0322518	-1.59013
NOL12	297.287	-0.670439	0.249934	-2.68246	0.00730821	0.0414314	-1.59156
NAA10	639.857	-0.670886	0.229827	-2.9191	0.00351049	0.0265415	-1.59205
PUM3	932.279	-0.670912	0.188551	-3.55826	0.000373318	0.00591867	-1.59208
XBP1	1360.3	-0.670987	0.246871	-2.71797	0.00656843	0.0385936	-1.59216
DDA1	774.628	-0.671606	0.24174	-2.77821	0.00546586	0.0344051	-1.59285
HNRNPL	4362.11	-0.673663	0.254944	-2.64239	0.00823229	0.0450698	-1.59512
PDE2A	471.351	-0.673722	0.256047	-2.63124	0.00850733	0.0461765	-1.59518
POLR2E	478.401	-0.674138	0.243286	-2.77097	0.00558894	0.0348526	-1.59564
SCAF1	2248.78	-0.675502	0.240032	-2.81421	0.00488972	0.0322404	-1.59715
CCAR2	1759.35	-0.67568	0.191954	-3.52001	0.000431528	0.00648262	-1.59735
FGR	3854.3	-0.675887	0.169901	-3.97812	6.94611e-05	0.00190353	-1.59758
ARPC2	7816.06	-0.676008	0.242976	-2.7822	0.00539913	0.0341547	-1.59771
TMSB4X	25383	-0.676122	0.247237	-2.73472	0.0062434	0.0374044	-1.59784
TRIR	827.278	-0.678079	0.218326	-3.10581	0.00189757	0.017845	-1.60001
DNAJC8	928.845	-0.678332	0.238101	-2.84892	0.00438677	0.0301276	-1.60029
PPARD	787.139	-0.678751	0.175483	-3.86791	0.000109772	0.00262835	-1.60075
CDCA4	168.503	-0.678804	0.248647	-2.72999	0.00633359	0.0377543	-1.60081
INTS11	352.853	-0.678916	0.213757	-3.17611	0.00149265	0.0151434	-1.60094
MCRIP1	446.23	-0.679425	0.243228	-2.79337	0.00521621	0.033542	-1.6015
MIDN	2990.81	-0.679638	0.228333	-2.97652	0.00291538	0.023388	-1.60174
SLA	2438.77	-0.680007	0.244172	-2.78495	0.0053536	0.0340355	-1.60215
KCTD11	295.514	-0.680239	0.221159	-3.07579	0.00209946	0.019053	-1.6024
MOCS3	185.184	-0.680748	0.235505	-2.89059	0.00384524	0.0278825	-1.60297
NVL	645.383	-0.680777	0.251308	-2.70893	0.00674998	0.0393637	-1.603
RPL11	3060.7	-0.681043	0.257711	-2.64266	0.00822565	0.045066	-1.6033
CTSC	2210.15	-0.682238	0.248553	-2.74484	0.00605405	0.036658	-1.60463
NOP56	700.726	-0.683115	0.178443	-3.8282	0.000129083	0.00288862	-1.6056
DAZAP1	1225.15	-0.683285	0.175758	-3.88765	0.00010122	0.00248726	-1.60579
LONP1	795.467	-0.683414	0.237908	-2.8726	0.00407108	0.0288346	-1.60594
FEM1A	872.247	-0.683692	0.2355	-2.90315	0.00369433	0.0273652	-1.60625
GNB1	6276.57	-0.684718	0.250792	-2.73022	0.0063292	0.0377543	-1.60739
DDX47	320.211	-0.684837	0.202672	-3.37905	0.000727371	0.00926952	-1.60752
DGKZ	1993.09	-0.684916	0.224118	-3.05606	0.00224268	0.0198099	-1.60761
DGCR2	1949.36	-0.685121	0.250386	-2.73626	0.00621419	0.037325	-1.60784
CEP170B	139.537	-0.685668	0.228395	-3.00212	0.00268109	0.0221991	-1.60845
VDAC1	586.693	-0.68669	0.232164	-2.95777	0.00309869	0.0244171	-1.60959
HGS	1661	-0.688382	0.260517	-2.64237	0.00823277	0.0450698	-1.61147
CAPZB	3209.36	-0.688697	0.261997	-2.62865	0.00857243	0.0464221	-1.61183
SNX11	501.714	-0.690144	0.23464	-2.94129	0.00326847	0.025351	-1.61344
PSMC5	795.896	-0.690818	0.225838	-3.0589	0.00222148	0.0196951	-1.6142
KHNYN	2370.09	-0.691217	0.236515	-2.92251	0.00347221	0.0263809	-1.61464
ADPRS	217.334	-0.691251	0.249478	-2.77079	0.00559202	0.0348563	-1.61468
ZMIZ1	5362.72	-0.692185	0.258141	-2.68142	0.00733097	0.0414499	-1.61573
ARSD	434.532	-0.692257	0.264328	-2.61893	0.00882048	0.0473228	-1.61581
CRCP	244.411	-0.692531	0.256916	-2.69556	0.00702707	0.0403259	-1.61612
TAL1	187.462	-0.693335	0.243972	-2.84186	0.00448514	0.030549	-1.61702
POLDIP3	1795.04	-0.694071	0.244574	-2.83788	0.00454149	0.0308132	-1.61784
ABCF2	752.748	-0.694697	0.229037	-3.03312	0.00242038	0.020809	-1.61854
NLE1	100.446	-0.694716	0.256498	-2.70846	0.00675957	0.0394032	-1.61857
PVR	653.299	-0.694757	0.253142	-2.74454	0.00605962	0.0366635	-1.61861
UBE2Z	2124.24	-0.695734	0.198853	-3.49873	0.000467481	0.00681124	-1.61971
NPM1	1459.88	-0.695748	0.189736	-3.66693	0.00024548	0.00449065	-1.61972
SDF2	314.472	-0.696139	0.200916	-3.46482	0.000530589	0.00742619	-1.62016
AKT1	2401.67	-0.69652	0.227306	-3.06424	0.00218225	0.0195027	-1.62059
LIMD2	1921.83	-0.697935	0.247959	-2.81472	0.00488193	0.0322193	-1.62218
RPS19BP1	133.832	-0.697988	0.229034	-3.04753	0.00230732	0.0202251	-1.62224
DDX24	1460.15	-0.69886	0.266597	-2.62141	0.00875666	0.0470566	-1.62322
MAP2K2	3232.88	-0.699259	0.256142	-2.72997	0.00633409	0.0377543	-1.62367
DCUN1D5	160.986	-0.702088	0.25912	-2.70951	0.0067383	0.0393283	-1.62686
NELFB	568.106	-0.702361	0.212613	-3.30347	0.000954964	0.0110942	-1.62717
GGH	1668.14	-0.70603	0.237768	-2.96941	0.00298376	0.0237735	-1.63131
ISG20L2	882.922	-0.706646	0.215665	-3.27659	0.00105067	0.0119175	-1.63201
MRPL15	180.476	-0.707997	0.197547	-3.58394	0.000338453	0.00554132	-1.63353
LEMD2	898.126	-0.708001	0.204161	-3.46785	0.000524631	0.00737682	-1.63354
RPL36AL	612.929	-0.708007	0.232224	-3.04882	0.00229746	0.0201725	-1.63355
ARPC1A	1015.28	-0.708692	0.230879	-3.06955	0.00214384	0.019307	-1.63432
PSMA1	426.351	-0.711552	0.248567	-2.86262	0.00420152	0.0294023	-1.63757
SPPL2B	559.716	-0.711601	0.222132	-3.2035	0.00135767	0.0142213	-1.63762
MSN	23290.2	-0.711766	0.234836	-3.03091	0.0024382	0.0208794	-1.63781
LOC126087545	327.085	-0.713093	0.227035	-3.14089	0.00168433	0.0163635	-1.63932
MRPL21	231.704	-0.714544	0.255477	-2.7969	0.00515952	0.0333148	-1.64096
CNPPD1	1189.95	-0.714608	0.266309	-2.68337	0.00728833	0.0413851	-1.64104
LOC126084146	140.309	-0.714649	0.260224	-2.74628	0.00602744	0.0366108	-1.64108
ITPKC	396.702	-0.714978	0.256182	-2.7909	0.00525617	0.0336696	-1.64146
AP5B1	647.062	-0.715203	0.232848	-3.07154	0.00212955	0.0192152	-1.64171
RPS6KA1	2969.03	-0.715878	0.231129	-3.09732	0.00195281	0.0181257	-1.64248
THOC5	924.209	-0.716263	0.219349	-3.2654	0.00109309	0.0122218	-1.64292
LAPTM4A	2090.03	-0.716286	0.262992	-2.72361	0.00645732	0.0381647	-1.64295
UBE2N	668.763	-0.716963	0.230265	-3.11365	0.00184792	0.0174954	-1.64372
CTSA	5481.81	-0.718113	0.269374	-2.66586	0.0076792	0.0428246	-1.64503
DGAT2	298.96	-0.718439	0.276821	-2.59532	0.00945024	0.0496223	-1.6454
LCP1	26427.6	-0.718494	0.21645	-3.31945	0.000901946	0.0107066	-1.64546
TREM2	371.001	-0.71908	0.253536	-2.83621	0.00456527	0.0308647	-1.64613
TXNDC17	290.137	-0.719202	0.248581	-2.89324	0.00381294	0.0278353	-1.64627
GUSB	1005.18	-0.719837	0.236416	-3.04479	0.00232845	0.0203555	-1.647
CS	1354.21	-0.720447	0.23023	-3.12925	0.00175253	0.0168539	-1.64769
RTN2	292.207	-0.721292	0.277298	-2.60114	0.0092914	0.0491212	-1.64866
GOSR2	1141.84	-0.722752	0.187738	-3.84978	0.000118222	0.00272824	-1.65033
LOC126076036	427.801	-0.724469	0.248189	-2.91902	0.00351135	0.0265415	-1.65229
PPM1G	722.667	-0.724768	0.228932	-3.16586	0.00154625	0.0154564	-1.65263
PWP2	379.685	-0.724924	0.159907	-4.5334	5.80414e-06	0.00034362	-1.65281
LOC126060770	416.263	-0.725215	0.268047	-2.70555	0.00681911	0.0396186	-1.65315
SLC4A8	654.539	-0.725283	0.207097	-3.50214	0.000461538	0.00676681	-1.65322
UBE2L3	1390.12	-0.726442	0.259327	-2.80126	0.00509038	0.0329994	-1.65455
COPZ1	1205.55	-0.727019	0.24026	-3.02596	0.00247843	0.0210885	-1.65522
CDC42SE1	4118.9	-0.72758	0.176832	-4.11453	3.87962e-05	0.00125426	-1.65586
GTF2F1	2989.14	-0.729644	0.178863	-4.07933	4.5165e-05	0.00140824	-1.65823
SIGMAR1	286.907	-0.730356	0.245662	-2.97301	0.002949	0.0235768	-1.65905
PSMD3	1282.32	-0.731471	0.20291	-3.6049	0.000312277	0.00531059	-1.66033
CCT3	876.006	-0.732982	0.197663	-3.70824	0.000208702	0.00402239	-1.66207
BCAP31	701.022	-0.733929	0.273565	-2.68283	0.00730023	0.0414221	-1.66316
STIP1	890.182	-0.733963	0.2399	-3.05945	0.00221744	0.0196793	-1.6632
BCL3	1398.9	-0.734406	0.283004	-2.59503	0.00945813	0.0496287	-1.66371
LDLR	3424.37	-0.734959	0.184568	-3.98204	6.83249e-05	0.00188194	-1.66435
ZYX	3998.31	-0.735262	0.274901	-2.67465	0.0074808	0.0420189	-1.6647
RAB5IF	658.257	-0.735488	0.278377	-2.64205	0.00824054	0.0450948	-1.66496
STAT6	4948.4	-0.735952	0.143575	-5.12591	2.96097e-07	3.59796e-05	-1.6655
CRY2	508.532	-0.73619	0.222184	-3.31342	0.000921616	0.0108301	-1.66577
MRPL49	533.089	-0.736601	0.254751	-2.89146	0.0038346	0.0278701	-1.66625
ZBTB9	378.043	-0.736844	0.194459	-3.7892	0.000151131	0.00321779	-1.66653
TXNDC12	401.543	-0.737997	0.19068	-3.87035	0.000108679	0.00261556	-1.66786
RNPS1	1081.86	-0.73816	0.258447	-2.85614	0.00428822	0.029742	-1.66805
PRELID1	1156.11	-0.738896	0.268073	-2.75632	0.00584555	0.0358005	-1.6689
SFT2D1	612.384	-0.739446	0.182757	-4.04606	5.20877e-05	0.00152896	-1.66953
MVD	589.884	-0.739681	0.266251	-2.77813	0.0054672	0.0344051	-1.66981
TLNRD1	399.621	-0.740487	0.237242	-3.12123	0.00180097	0.0172241	-1.67074
XKR8	497.864	-0.743922	0.211892	-3.51085	0.000446677	0.00664616	-1.67472
CYSTM1	101.12	-0.744143	0.271518	-2.74067	0.00613132	0.0369856	-1.67498
ATP1A1	3724.61	-0.74448	0.172553	-4.3145	1.59964e-05	0.000682471	-1.67537
TMEM219	187.73	-0.744806	0.283998	-2.62257	0.00872683	0.0469502	-1.67575
DDX39A	1027.39	-0.745211	0.239217	-3.11521	0.00183814	0.0174321	-1.67622
PFDN1	259.86	-0.745657	0.252286	-2.9556	0.0031206	0.0245158	-1.67674
SLC35B1	285.919	-0.746604	0.273844	-2.72638	0.00640331	0.0379894	-1.67784
CCT8	843.144	-0.746693	0.191983	-3.88936	0.000100507	0.00248095	-1.67794
VCP	2513	-0.747991	0.22489	-3.32603	0.000880934	0.0105464	-1.67945
FAM136A	68.5731	-0.74815	0.269431	-2.77677	0.00549016	0.0345127	-1.67964
RAVER1	947.316	-0.748161	0.244014	-3.06606	0.00216901	0.0194338	-1.67965
CAPG	324.777	-0.748233	0.273559	-2.73518	0.00623464	0.0373839	-1.67973
LIMK1	1080.51	-0.748989	0.199371	-3.75675	0.000172133	0.00352069	-1.68061
CSF3R	5127.32	-0.749296	0.271578	-2.75905	0.00579699	0.0356431	-1.68097
PPP2R5B	1018.32	-0.749876	0.166903	-4.49287	7.02687e-06	0.000392805	-1.68165
SEC14L1	2297.17	-0.749889	0.271634	-2.76066	0.00576847	0.0355145	-1.68166
ZBTB17	366.21	-0.750792	0.256622	-2.92567	0.0034371	0.026224	-1.68272
CNPY3	1895.38	-0.750939	0.211756	-3.54625	0.000390749	0.00608317	-1.68289
MTA2	2299.15	-0.751048	0.193565	-3.88008	0.000104421	0.00254805	-1.68301
TESK1	554.921	-0.75205	0.224464	-3.35042	0.000806877	0.00992723	-1.68418
MLLT6	2694.38	-0.752421	0.150359	-5.00415	5.61079e-07	5.83148e-05	-1.68462
FUS	3369.15	-0.752493	0.200226	-3.75822	0.000171126	0.00352064	-1.6847
UBA1	4124.75	-0.752718	0.228969	-3.28742	0.00101108	0.0115619	-1.68496
RBCK1	1321.17	-0.754991	0.267247	-2.82507	0.00472706	0.0316287	-1.68762
LOC126073530	5835.64	-0.755889	0.265553	-2.84647	0.0044207	0.0303161	-1.68867
SNRPA	227.621	-0.756158	0.238754	-3.1671	0.00153965	0.0154564	-1.68899
STARD3	550.975	-0.75687	0.252904	-2.99272	0.00276506	0.0226339	-1.68982
NAIF1	201.458	-0.757302	0.264291	-2.86541	0.00416467	0.0292465	-1.69033
SHQ1	425.895	-0.757304	0.290218	-2.60943	0.00906935	0.0482747	-1.69033
U2AF1	568.093	-0.757328	0.171331	-4.42025	9.85846e-06	0.000495785	-1.69036
RRP8	195.773	-0.75758	0.243709	-3.10854	0.00188014	0.0177168	-1.69065
LOC126073780	280.114	-0.758424	0.24722	-3.06781	0.00215632	0.019382	-1.69164
MRPL20	272.445	-0.758626	0.266128	-2.8506	0.00436364	0.0299981	-1.69188
EIF1AD	348.131	-0.760462	0.270738	-2.80885	0.00497192	0.0325378	-1.69403
CYTH4	4206.29	-0.761468	0.292908	-2.59968	0.00933097	0.0492006	-1.69521
SRP14	282.883	-0.761914	0.266396	-2.86008	0.00423529	0.0295501	-1.69574
HMGN2	2416	-0.762347	0.279379	-2.72872	0.00635803	0.037806	-1.69625
ATIC	668.847	-0.76252	0.261319	-2.91796	0.00352328	0.0265415	-1.69645
KDM6B	4646.27	-0.763012	0.156824	-4.86542	1.14216e-06	9.89236e-05	-1.69703
PPIL1	699.898	-0.7632	0.217318	-3.5119	0.000444907	0.00663881	-1.69725
GORASP1	345.187	-0.763231	0.265051	-2.87956	0.00398227	0.0283774	-1.69729
RCC2	1555.02	-0.763377	0.155757	-4.90106	9.53188e-07	8.51858e-05	-1.69746
SUCLG1	171.486	-0.763528	0.285147	-2.67767	0.00741369	0.0417589	-1.69764
GID8	573.248	-0.764382	0.234783	-3.25569	0.00113116	0.0125278	-1.69864
USP19	1635.89	-0.764473	0.269983	-2.83156	0.0046321	0.0311739	-1.69875
ESRRA	469.095	-0.764604	0.23409	-3.26628	0.00108969	0.0122218	-1.6989
AAR2	302.724	-0.766045	0.225372	-3.39902	0.000676267	0.00885966	-1.7006
MDFIC	2138.5	-0.76659	0.262279	-2.92281	0.00346892	0.0263807	-1.70124
PTPN23	867.125	-0.766968	0.253459	-3.02601	0.00247808	0.0210885	-1.70169
PDCD6	624.838	-0.767211	0.224151	-3.42274	0.000619937	0.00832377	-1.70198
TUT1	649.578	-0.76812	0.232095	-3.30951	0.00093459	0.0109404	-1.70305
ARF3	1672.24	-0.768883	0.26769	-2.87229	0.00407508	0.0288484	-1.70395
TOLLIP	1333.07	-0.769202	0.277219	-2.77471	0.00552502	0.0346373	-1.70433
PRPF6	1542.29	-0.770119	0.207716	-3.70756	0.000209265	0.00402771	-1.70541
LOC126086075	210.883	-0.770349	0.275001	-2.80126	0.00509042	0.0329994	-1.70568
ERAL1	596.202	-0.770358	0.263128	-2.9277	0.00341484	0.0261284	-1.70569
EEF1A1	43255.7	-0.77247	0.192149	-4.02017	5.81567e-05	0.00163855	-1.70819
EFNB1	93.6731	-0.772631	0.253362	-3.04951	0.00229213	0.0201509	-1.70838
NOC4L	250.787	-0.77279	0.211236	-3.65843	0.000253768	0.00457876	-1.70857
HCLS1	7114.43	-0.773197	0.220177	-3.51171	0.000445237	0.00663881	-1.70905
SEC61A1	2575.35	-0.773566	0.262151	-2.95084	0.0031691	0.0247852	-1.70949
PRR13	2138.95	-0.774399	0.284432	-2.72261	0.00647678	0.0382152	-1.71048
REEP4	321.806	-0.775004	0.257732	-3.00702	0.00263822	0.0219555	-1.71119
DHPS	439.98	-0.775095	0.298149	-2.59969	0.00933078	0.0492006	-1.7113
NRBP1	1563.04	-0.775314	0.256544	-3.02215	0.00250982	0.0212534	-1.71156
TNFRSF1A	6110.31	-0.775546	0.205377	-3.7762	0.000159236	0.00333469	-1.71184
MOB2	354.16	-0.775816	0.289336	-2.68137	0.00733224	0.0414499	-1.71216
MEPCE	1244.26	-0.77644	0.217649	-3.5674	0.000360539	0.00579729	-1.7129
SART1	674.526	-0.776457	0.252721	-3.07239	0.00212352	0.0191834	-1.71292
PRKCSH	1420.33	-0.77675	0.241465	-3.21682	0.00129622	0.0138306	-1.71327
TIMM44	281.673	-0.777098	0.218821	-3.5513	0.000383326	0.00600945	-1.71368
CDIPT	1772.5	-0.777878	0.288449	-2.69676	0.00700171	0.0402399	-1.71461
ARFGAP2	644.83	-0.777887	0.254027	-3.06222	0.00219699	0.0195621	-1.71462
DOK1	2748.53	-0.778212	0.224388	-3.46816	0.000524036	0.00737682	-1.715
SF3B4	687.531	-0.781645	0.275787	-2.83424	0.00459352	0.0310013	-1.71909
SNAPC2	419.748	-0.78249	0.27524	-2.84294	0.00446992	0.0305141	-1.7201
IRF3	1122.76	-0.783141	0.270724	-2.89276	0.00381869	0.0278482	-1.72087
FZR1	685.97	-0.783701	0.233165	-3.36115	0.000776188	0.0096849	-1.72154
MAFK	1723.57	-0.784106	0.227541	-3.446	0.000568956	0.00783417	-1.72203
NOLC1	1772.89	-0.784803	0.186364	-4.21113	2.54093e-05	0.000950713	-1.72286
SEPTIN1	677.639	-0.785194	0.264578	-2.96772	0.00300018	0.0238772	-1.72332
RILPL2	594.963	-0.785858	0.257508	-3.05178	0.00227491	0.0200121	-1.72412
ATP5F1A	1151.64	-0.786219	0.254766	-3.08604	0.00202842	0.018614	-1.72455
PCSK7	1444.19	-0.786488	0.226261	-3.47602	0.000508915	0.0072567	-1.72487
LOC126072781	1154.67	-0.787423	0.234351	-3.36002	0.000779365	0.00971161	-1.72599
AGER	317.235	-0.787889	0.270371	-2.9141	0.00356716	0.0267466	-1.72655
HSF1	518.063	-0.788353	0.261604	-3.01353	0.00258226	0.0216955	-1.7271
PSMC2	898.765	-0.788488	0.287618	-2.74144	0.00611709	0.0369157	-1.72726
NPLOC4	1836.13	-0.789127	0.256556	-3.07585	0.00209902	0.019053	-1.72803
NDUFA9	274.557	-0.789685	0.239735	-3.29399	0.000987776	0.0114015	-1.7287
M6PR	1720.85	-0.7898	0.219129	-3.60426	0.000313038	0.00531059	-1.72884
NUDCD3	933.562	-0.789813	0.251046	-3.14609	0.0016547	0.0161792	-1.72885
S100A4	452.417	-0.790174	0.274309	-2.8806	0.00396919	0.0283735	-1.72928
MSTO1	142.457	-0.790521	0.227231	-3.47894	0.000503401	0.00720737	-1.7297
SPRYD3	876.042	-0.790818	0.210475	-3.7573	0.00017176	0.00352069	-1.73005
SERTAD3	349.9	-0.791193	0.220407	-3.5897	0.000331061	0.00550078	-1.7305
CAPN10	411.035	-0.791554	0.273795	-2.89105	0.00383956	0.0278701	-1.73094
MRPS16	268.358	-0.791617	0.270237	-2.92934	0.00339679	0.0260439	-1.73101
LOC126061947	2667.31	-0.791825	0.302316	-2.6192	0.00881368	0.0473086	-1.73126
ALKBH5	1342.44	-0.792235	0.254726	-3.11014	0.00186999	0.0176487	-1.73175
SEM1	477.641	-0.792444	0.263288	-3.0098	0.00261418	0.0218802	-1.73201
XAB2	1065.2	-0.793146	0.203408	-3.89928	9.64779e-05	0.00242161	-1.73285
ATP6V0E1	1188.03	-0.793486	0.284977	-2.78439	0.0053629	0.0340427	-1.73326
ATP6V1D	1242.08	-0.793819	0.265723	-2.98739	0.00281371	0.0228997	-1.73366
UBXN6	629.522	-0.794719	0.271175	-2.93065	0.00338257	0.0259592	-1.73474
EXOSC6	129.033	-0.795319	0.276355	-2.87789	0.00400346	0.0284706	-1.73546
HMGN1	264.603	-0.795911	0.245196	-3.24602	0.00117032	0.0128388	-1.73617
DEF6	1121.04	-0.795916	0.191891	-4.14775	3.35757e-05	0.00113193	-1.73618
PSMB5	280.465	-0.796232	0.274783	-2.89768	0.00375935	0.0276086	-1.73656
SF3B2	2324.94	-0.7964	0.256291	-3.1074	0.00188739	0.0177732	-1.73676
STX5	696.059	-0.797199	0.214912	-3.70941	0.000207741	0.00402043	-1.73772
OVCA2	139.06	-0.79771	0.297342	-2.6828	0.00730076	0.0414221	-1.73834
LSM7	105.715	-0.797788	0.287948	-2.7706	0.00559532	0.0348614	-1.73843
ZFPL1	311.396	-0.798009	0.303194	-2.63201	0.0084881	0.046103	-1.7387
EVL	1836.1	-0.798556	0.218106	-3.66132	0.000250916	0.00456036	-1.73936
SEC61B	309.273	-0.798911	0.279185	-2.86159	0.00421528	0.0294691	-1.73979
NACC1	938.606	-0.799617	0.235542	-3.3948	0.000686797	0.0089558	-1.74064
ABCF3	695.173	-0.79978	0.261582	-3.05748	0.00223209	0.0197592	-1.74084
TPM2	88.6663	-0.800225	0.256479	-3.12004	0.00180827	0.0172472	-1.74137
GNAI2	8895.82	-0.800911	0.287904	-2.78187	0.00540474	0.0341594	-1.7422
LITAF	4634.23	-0.801699	0.299165	-2.67979	0.00736677	0.0415948	-1.74315
SLC35B2	582.519	-0.803026	0.28251	-2.84247	0.00447655	0.0305201	-1.74476
TMUB1	510.05	-0.803199	0.280284	-2.86566	0.00416135	0.0292465	-1.74497
PFKP	1293.38	-0.803321	0.305673	-2.62804	0.00858785	0.046434	-1.74511
PRKRIP1	225.721	-0.804056	0.203067	-3.95956	7.50883e-05	0.00201446	-1.746
FKBP1A	4375.38	-0.804596	0.28181	-2.8551	0.00430227	0.0297989	-1.74666
PTAFR	5104.41	-0.804878	0.275411	-2.92247	0.0034727	0.0263809	-1.747
USF1	1524.39	-0.804969	0.26814	-3.00204	0.00268173	0.0221991	-1.74711
CDC37	938.96	-0.805228	0.269575	-2.98703	0.00281699	0.0229131	-1.74742
E2F4	1052.15	-0.806196	0.175889	-4.58354	4.57164e-06	0.000282576	-1.74859
PHF13	223.87	-0.80718	0.209601	-3.85103	0.000117624	0.0027251	-1.74979
RPS27A	557.606	-0.808438	0.275287	-2.93671	0.00331716	0.0255872	-1.75131
PLCB3	627.326	-0.80846	0.204918	-3.94529	7.97024e-05	0.00211001	-1.75134
LLGL1	730.929	-0.811341	0.256301	-3.16558	0.00154774	0.0154564	-1.75484
LASP1	4419.67	-0.811805	0.269502	-3.01225	0.00259322	0.0217487	-1.75541
PIGC	400.554	-0.812685	0.250041	-3.2502	0.00115323	0.0127108	-1.75648
HNRNPA0	1377.31	-0.813382	0.194368	-4.18476	2.85463e-05	0.00102438	-1.75733
HAUS5	380.692	-0.813738	0.233008	-3.49232	0.000478852	0.00694088	-1.75776
LFNG	2216.3	-0.814217	0.176278	-4.61893	3.8572e-06	0.000247125	-1.75834
LOC126078006	644.16	-0.81505	0.259385	-3.14224	0.00167662	0.0163139	-1.75936
PHRF1	1675.84	-0.815478	0.200799	-4.06116	4.883e-05	0.00146709	-1.75988
SH2B2	1297.98	-0.816211	0.180922	-4.51141	6.43981e-06	0.00036871	-1.76078
DPP9	946.102	-0.816473	0.235483	-3.46722	0.000525866	0.00738581	-1.7611
GANAB	2889.58	-0.816495	0.238391	-3.42502	0.000614756	0.00829138	-1.76112
TOMM6	538.955	-0.816932	0.229572	-3.5585	0.000372978	0.00591867	-1.76166
VAV1	3054.39	-0.81725	0.229087	-3.56742	0.000360508	0.00579729	-1.76204
HPRT1	475.39	-0.817594	0.267205	-3.0598	0.00221487	0.0196689	-1.76246
NUDT16L1	248.051	-0.818616	0.263175	-3.11054	0.00186748	0.0176487	-1.76371
MANF	366.183	-0.819512	0.228347	-3.58889	0.000332086	0.00550742	-1.76481
RPL7A	5442.71	-0.821094	0.279281	-2.94003	0.00328181	0.0253946	-1.76675
FUNDC2	263.23	-0.822069	0.261783	-3.14027	0.00168794	0.0163742	-1.76794
TBX21	225.851	-0.822078	0.283172	-2.90311	0.0036948	0.0273652	-1.76795
BAG6	4226.08	-0.823972	0.305621	-2.69606	0.00701646	0.0402815	-1.77027
CTU2	133.866	-0.823978	0.298397	-2.76135	0.00575637	0.0354866	-1.77028
RPS8	4092.49	-0.82646	0.301916	-2.73738	0.00619306	0.03723	-1.77333
NSFL1C	464.615	-0.826681	0.232559	-3.55471	0.000378395	0.00597217	-1.7736
STAT3	4760.64	-0.827272	0.281063	-2.94337	0.00324657	0.025209	-1.77433
UPF1	1818.91	-0.827884	0.223448	-3.70504	0.000211358	0.00405687	-1.77508
SNX12	1340.28	-0.829664	0.243811	-3.4029	0.000666742	0.00875942	-1.77727
U2AF2	3587.62	-0.830163	0.212546	-3.9058	9.39156e-05	0.00238992	-1.77789
NR1H2	1912.23	-0.830244	0.289273	-2.8701	0.0041034	0.0290001	-1.77799
PKN1	3201.26	-0.830409	0.289792	-2.86553	0.00416309	0.0292465	-1.77819
TSC22D4	1367.82	-0.832487	0.263805	-3.15569	0.00160121	0.0157992	-1.78075
ATF4	6744.08	-0.832985	0.207891	-4.00683	6.15382e-05	0.00171318	-1.78137
EIF2S1	367.405	-0.833362	0.254244	-3.2778	0.0010462	0.0118906	-1.78183
ADIPOR1	549.499	-0.833651	0.239626	-3.47897	0.000503341	0.00720737	-1.78219
EFTUD2	1002.31	-0.833985	0.281258	-2.96519	0.00302493	0.0240036	-1.7826
EGLN2	866.196	-0.834033	0.214512	-3.88804	0.000101056	0.00248726	-1.78266
CCDC22	524.007	-0.834207	0.212002	-3.9349	8.32326e-05	0.00218287	-1.78288
DNAJB2	799.032	-0.834823	0.26776	-3.1178	0.00182205	0.0172985	-1.78364
LTBR	1002.58	-0.83505	0.292258	-2.85723	0.00427355	0.0296738	-1.78392
PRMT5	561.447	-0.835184	0.245845	-3.3972	0.000680799	0.00890241	-1.78408
CSNK1G2	891.397	-0.835305	0.166097	-5.02903	4.92963e-07	5.20058e-05	-1.78423
IGFLR1	482.359	-0.835623	0.280855	-2.97528	0.00292722	0.0234696	-1.78463
MAP2K7	691.249	-0.835682	0.259768	-3.21704	0.00129521	0.0138304	-1.7847
EMD	488.838	-0.836211	0.259577	-3.22144	0.00127549	0.0137147	-1.78535
HGH1	222.474	-0.83793	0.322922	-2.59484	0.00946353	0.0496384	-1.78748
CCDC51	129.965	-0.838046	0.300594	-2.78797	0.00530402	0.033843	-1.78763
CTSB	4137.72	-0.839196	0.268367	-3.12705	0.00176571	0.0169689	-1.78905
LOC126069041	218.666	-0.839261	0.254257	-3.30084	0.000963974	0.0111689	-1.78913
RHOG	2569.68	-0.83956	0.300751	-2.79155	0.00524563	0.0336326	-1.7895
EIF4G1	3685.22	-0.839573	0.165702	-5.06675	4.04658e-07	4.57883e-05	-1.78952
PRADC1	178.217	-0.840777	0.321925	-2.61172	0.00900891	0.0481172	-1.79102
POLR2H	127.609	-0.84154	0.320032	-2.62955	0.00854984	0.0463177	-1.79196
COMTD1	199.259	-0.841751	0.311972	-2.69816	0.00697232	0.0401346	-1.79222
LRRC59	1412.31	-0.841827	0.168599	-4.99308	5.94226e-07	6.04106e-05	-1.79232
GRPEL1	262.847	-0.844032	0.242345	-3.48277	0.00049625	0.0071341	-1.79506
SMARCB1	519.989	-0.844169	0.273337	-3.08838	0.0020125	0.018492	-1.79523
BAP1	831.706	-0.844274	0.289526	-2.91606	0.00354484	0.0266276	-1.79536
CARM1	504.277	-0.844307	0.249065	-3.38991	0.000699164	0.00904979	-1.7954
POFUT2	390.62	-0.844422	0.195305	-4.32361	1.53495e-05	0.000668846	-1.79555
DERPC	861.271	-0.844715	0.27599	-3.06068	0.00220837	0.0196236	-1.79591
COASY	157.623	-0.844844	0.310006	-2.72525	0.00642527	0.0380869	-1.79607
PSMB6	265.519	-0.844855	0.290067	-2.91262	0.0035841	0.0268063	-1.79608
RBM3	2996.97	-0.845662	0.257156	-3.28852	0.00100715	0.0115452	-1.79709
PGAP3	269.41	-0.845761	0.292619	-2.89031	0.00384862	0.0278925	-1.79721
LOC126068648	542.348	-0.845829	0.266552	-3.17322	0.00150759	0.0152619	-1.7973
RANGAP1	366.761	-0.845956	0.199118	-4.24851	2.15198e-05	0.000843421	-1.79746
NDUFB8	215.235	-0.846005	0.215239	-3.93054	8.47556e-05	0.00221042	-1.79752
LOC126085307	168.476	-0.84693	0.316479	-2.67611	0.00744831	0.0418699	-1.79867
RAB1B	1727.96	-0.846993	0.312752	-2.70819	0.00676507	0.0394189	-1.79875
ARHGAP4	1747.01	-0.847786	0.203153	-4.17314	3.00432e-05	0.00105167	-1.79974
CHCHD4	155.349	-0.848759	0.31392	-2.70374	0.00685639	0.0397529	-1.80095
C15H8orf33	192.408	-0.849098	0.320378	-2.6503	0.00804213	0.0442854	-1.80137
SHARPIN	398.209	-0.849526	0.289273	-2.93677	0.00331654	0.0255872	-1.80191
SASH3	2375.1	-0.849688	0.23947	-3.54821	0.000387865	0.00605354	-1.80211
FERMT3	4106.51	-0.849778	0.244624	-3.47382	0.000513114	0.00730914	-1.80222
PIAS4	814.101	-0.850089	0.268488	-3.16621	0.00154439	0.0154564	-1.80261
SREBF2	2143.21	-0.85165	0.187275	-4.54759	5.42625e-06	0.000325366	-1.80456
ARF5	291.977	-0.851896	0.322654	-2.64028	0.00828381	0.0452348	-1.80487
GEMIN4	105.579	-0.852592	0.271415	-3.14129	0.00168208	0.0163557	-1.80574
NPM3	87.6706	-0.853163	0.283489	-3.00951	0.0026167	0.0218802	-1.80646
ACSBG2	3150.52	-0.8534	0.214383	-3.98072	6.87079e-05	0.00188658	-1.80675
DDX56	268.388	-0.853827	0.183774	-4.64607	3.38326e-06	0.000227132	-1.80729
ZGPAT	636.572	-0.854471	0.228398	-3.74115	0.000183181	0.00366127	-1.8081
YKT6	1720.05	-0.854622	0.22349	-3.82397	0.000131317	0.00292463	-1.80828
TRMT112	339.819	-0.855297	0.285759	-2.99308	0.00276181	0.0226217	-1.80913
DHRS3	1522.98	-0.855308	0.223134	-3.83317	0.000126505	0.0028491	-1.80914
LOC126080963	367.891	-0.855804	0.256088	-3.34183	0.000832267	0.0101759	-1.80977
CNIH1	201.787	-0.856202	0.279918	-3.05876	0.00222258	0.0196951	-1.81027
PPP1R12C	775.545	-0.857164	0.22333	-3.83811	0.000123987	0.00281044	-1.81147
PHF5A	241.55	-0.857165	0.198358	-4.3213	1.55112e-05	0.000672287	-1.81148
LRP10	4422.39	-0.857814	0.221465	-3.87336	0.000107346	0.00259238	-1.81229
MPG	276.207	-0.858164	0.300981	-2.85122	0.00435516	0.0299692	-1.81273
B3GLCT	269.38	-0.858258	0.243635	-3.52272	0.00042714	0.00645819	-1.81285
ABHD12	2503.87	-0.858542	0.176586	-4.86189	1.16272e-06	9.94761e-05	-1.8132
RHOA	9156.54	-0.859675	0.241881	-3.55413	0.000379236	0.00597872	-1.81463
KRAS	2609.29	-0.85999	0.224152	-3.83664	0.000124728	0.00282268	-1.81503
ARF1	4697.19	-0.860715	0.300654	-2.86281	0.004199	0.0293993	-1.81594
DDX49	732.172	-0.860762	0.180072	-4.7801	1.75208e-06	0.000136507	-1.816
TMEM128	152.408	-0.861277	0.323402	-2.66318	0.00774064	0.0430475	-1.81665
MRPL55	230.629	-0.8621	0.20692	-4.16635	3.09511e-05	0.00107228	-1.81768
IKBKE	3357.62	-0.863305	0.220298	-3.9188	8.89917e-05	0.00228689	-1.8192
WBP2	2084.56	-0.863577	0.330719	-2.61121	0.00902233	0.0481688	-1.81954
RRAS	436.573	-0.863637	0.258694	-3.33845	0.000842472	0.0102246	-1.81962
PLSCR3	130.222	-0.863779	0.294717	-2.93088	0.00338004	0.0259581	-1.8198
MLLT1	320.327	-0.863923	0.253345	-3.41007	0.000649462	0.00864574	-1.81998
VDAC3	283.314	-0.865842	0.258579	-3.34846	0.000812624	0.00997544	-1.8224
ITGA5	2062.46	-0.867418	0.290076	-2.99031	0.00278695	0.0227233	-1.82439
IRAK1	842	-0.867453	0.172478	-5.02936	4.92132e-07	5.20058e-05	-1.82444
DDOST	1462.7	-0.867629	0.237167	-3.65831	0.000253886	0.00457876	-1.82466
GUCD1	1186.96	-0.868218	0.304404	-2.85219	0.00434186	0.0299364	-1.82541
DPH1	105.29	-0.868786	0.308121	-2.81963	0.00480797	0.031987	-1.82613
GNAS	3487.57	-0.869757	0.322575	-2.6963	0.00701152	0.0402696	-1.82735
IFT27	166.267	-0.870506	0.248321	-3.50557	0.000455629	0.00670119	-1.8283
EEFSEC	96.1432	-0.872516	0.317675	-2.74657	0.0060222	0.0365948	-1.83085
SGTA	629.424	-0.872761	0.289631	-3.01335	0.0025838	0.0216955	-1.83116
LMF2	400.181	-0.872996	0.201014	-4.34296	1.40577e-05	0.000628164	-1.83146
TRIM25	1800.58	-0.873783	0.298506	-2.92719	0.0034204	0.0261392	-1.83246
KXD1	671.455	-0.874171	0.304425	-2.87155	0.0040846	0.0289012	-1.83296
DGKQ	405.365	-0.875035	0.294202	-2.97427	0.00293689	0.0235337	-1.83405
LOC126086338	2003.48	-0.875409	0.303392	-2.88541	0.00390905	0.0280853	-1.83453
PRPF19	755.443	-0.875496	0.248699	-3.52031	0.000431045	0.00648262	-1.83464
LOC126071972	1622.76	-0.875943	0.200911	-4.35986	1.30144e-05	0.000600675	-1.83521
TRAFD1	3079.27	-0.876058	0.220578	-3.97164	7.13783e-05	0.00193716	-1.83535
HDGFL2	274.844	-0.876161	0.317149	-2.76262	0.00573393	0.035396	-1.83549
CCDC71L	140.745	-0.876558	0.337736	-2.59539	0.00944827	0.0496223	-1.83599
HINT1	533.871	-0.876743	0.234036	-3.74619	0.000179538	0.00360386	-1.83623
NHP2	201.047	-0.877225	0.280786	-3.12417	0.00178305	0.0170771	-1.83684
AP2A1	1290.49	-0.877264	0.327057	-2.6823	0.00731188	0.0414314	-1.83689
TRAF2	850.317	-0.878974	0.325331	-2.70178	0.00689693	0.0398891	-1.83907
MRPL52	143.734	-0.879273	0.216024	-4.07025	4.69618e-05	0.001445	-1.83945
DBI	1543.53	-0.87953	0.312131	-2.81782	0.00483506	0.0320912	-1.83978
DOLK	164.391	-0.880127	0.286163	-3.07561	0.00210071	0.019053	-1.84054
RAP2B	1771.26	-0.8804	0.256783	-3.42857	0.00060676	0.00820178	-1.84089
PPP1R15A	1319.37	-0.882448	0.202965	-4.34779	1.37515e-05	0.000618549	-1.8435
NDUFC2	154.209	-0.883314	0.25812	-3.4221	0.000621391	0.00833531	-1.84461
CHMP4B	1594.09	-0.883429	0.296605	-2.97846	0.00289696	0.0232936	-1.84475
ZNF771	150.797	-0.883751	0.339512	-2.603	0.00924116	0.0488924	-1.84517
EBNA1BP2	235.319	-0.883777	0.233179	-3.79012	0.000150572	0.00321075	-1.8452
LOC126088042	503.771	-0.884114	0.206728	-4.27669	1.89689e-05	0.000775955	-1.84563
LSM14B	953.948	-0.885525	0.196389	-4.50903	6.51256e-06	0.00036995	-1.84744
PDIA6	1023.7	-0.885667	0.215626	-4.10742	4.00097e-05	0.00128052	-1.84762
B4GALT2	256.722	-0.885736	0.262836	-3.36991	0.00075192	0.00945358	-1.84771
FAAP100	155.553	-0.886317	0.29487	-3.00579	0.00264894	0.0220055	-1.84845
NUPR2	111.539	-0.88643	0.321427	-2.75779	0.00581934	0.035737	-1.8486
SSNA1	136.793	-0.886454	0.297696	-2.97772	0.00290404	0.0233104	-1.84863
TMEM150B	2604.54	-0.886575	0.233576	-3.79566	0.000147254	0.00315499	-1.84878
C7H11orf68	553.464	-0.888033	0.331622	-2.67785	0.00740974	0.0417589	-1.85065
MCRS1	894.288	-0.888378	0.273804	-3.24458	0.00117625	0.0128868	-1.85109
PA2G4	1554.55	-0.888815	0.150006	-5.92518	3.11953e-09	1.01791e-06	-1.85165
MRPL28	382.135	-0.889426	0.255755	-3.47765	0.000505838	0.00722016	-1.85244
B4GALT5	424.096	-0.889744	0.319238	-2.78709	0.00531837	0.0339037	-1.85285
STUB1	503.027	-0.890401	0.276886	-3.21577	0.00130094	0.0138599	-1.85369
APOO	137.859	-0.89043	0.287421	-3.098	0.00194834	0.0181041	-1.85373
SELENOW	287.101	-0.890499	0.323674	-2.75122	0.00593738	0.0361517	-1.85382
TNFAIP8L2	761.393	-0.891293	0.31927	-2.79166	0.00524383	0.0336326	-1.85484
LOC126063002	563.361	-0.891831	0.231249	-3.85658	0.000114986	0.00269421	-1.85553
S100A10	1487.87	-0.89196	0.265242	-3.36281	0.000771522	0.00965931	-1.8557
EEF2	13834.7	-0.89241	0.274224	-3.2543	0.00113671	0.012567	-1.85627
NUDC	537.781	-0.892739	0.247547	-3.60635	0.000310536	0.00530065	-1.8567
LOC126077413	552.22	-0.893347	0.308069	-2.89983	0.00373363	0.0275266	-1.85748
BHLHE40	2402.01	-0.893529	0.324786	-2.75113	0.00593896	0.0361517	-1.85772
PSENEN	486.98	-0.894232	0.344966	-2.59223	0.00953554	0.0499601	-1.85862
RPIA	135.892	-0.894337	0.320781	-2.788	0.00530344	0.033843	-1.85876
EI24	446.234	-0.894361	0.25377	-3.5243	0.000424604	0.00645462	-1.85879
PUSL1	87.3617	-0.895056	0.315593	-2.83611	0.00456668	0.0308647	-1.85968
SLC39A13	405.798	-0.896602	0.295534	-3.03384	0.00241463	0.0207943	-1.86168
LOC126058782	590.457	-0.89761	0.24871	-3.60906	0.000307304	0.00525826	-1.86298
ZNF628	339.76	-0.898159	0.245131	-3.66399	0.000248316	0.00452886	-1.86369
EMC8	481.504	-0.89904	0.208057	-4.32112	1.55243e-05	0.000672287	-1.86482
TSR2	173.265	-0.900075	0.318753	-2.82374	0.00474667	0.0317145	-1.86616
FLT3LG	164.567	-0.900265	0.275719	-3.26515	0.00109405	0.0122218	-1.86641
PDCD2L	37.9831	-0.900843	0.335927	-2.68166	0.00732569	0.0414484	-1.86716
BATF	271.931	-0.902962	0.327162	-2.75998	0.00578043	0.0355569	-1.8699
MAPKAPK2	3047.51	-0.903201	0.235318	-3.83822	0.00012393	0.00281044	-1.87021
PNMA1	247.097	-0.903563	0.322107	-2.80517	0.00502907	0.032751	-1.87068
TMEM259	1370.2	-0.90382	0.249091	-3.62848	0.000285093	0.0049753	-1.87101
VAT1	2704.65	-0.905093	0.216525	-4.18009	2.91397e-05	0.00103174	-1.87267
MIEN1	228.336	-0.906266	0.315392	-2.87346	0.00406004	0.0287744	-1.87419
ZNF467	348.109	-0.906661	0.305177	-2.97093	0.00296895	0.0236959	-1.8747
RNH1	378.674	-0.907082	0.251978	-3.59985	0.000318407	0.00535679	-1.87525
ATP6V1G1	1124.84	-0.907146	0.264961	-3.42369	0.000617761	0.00831046	-1.87533
LOC126062176	900.803	-0.907312	0.209837	-4.3239	1.53298e-05	0.000668846	-1.87555
DUS1L	278.763	-0.908383	0.325637	-2.78955	0.00527807	0.0337696	-1.87694
RAB43	576.173	-0.908386	0.325113	-2.79406	0.00520505	0.0334973	-1.87694
HNRNPAB	2019.4	-0.909036	0.150589	-6.03654	1.57455e-09	5.66474e-07	-1.87779
RELA	2552.21	-0.910737	0.320427	-2.84226	0.00447949	0.0305254	-1.88001
POLR2F	530.033	-0.912149	0.325463	-2.80262	0.00506896	0.0329119	-1.88185
R3HDM4	2209.07	-0.912212	0.330786	-2.75771	0.00582075	0.035737	-1.88193
PDCD2	247.715	-0.913361	0.23506	-3.88565	0.000102056	0.00250341	-1.88343
MRPS7	234.904	-0.915676	0.257733	-3.5528	0.000381154	0.00599549	-1.88645
RNF185	806.418	-0.916312	0.349647	-2.62068	0.00877548	0.0471397	-1.88728
CMTM7	615.209	-0.916626	0.192359	-4.7652	1.88669e-06	0.000140809	-1.8877
RAN	586.365	-0.917541	0.235501	-3.89612	9.7746e-05	0.00243601	-1.88889
SLC5A6	351.162	-0.917726	0.187055	-4.90619	9.28621e-07	8.40612e-05	-1.88913
EIF3I	1078.54	-0.918025	0.287551	-3.19257	0.00141013	0.0146019	-1.88953
BNIP3	880.745	-0.918425	0.261827	-3.50776	0.0004519	0.00667834	-1.89005
STK11	690.025	-0.918426	0.340165	-2.69995	0.00693506	0.0399942	-1.89005
CLUH	744.697	-0.918718	0.247368	-3.71397	0.000204033	0.00397059	-1.89044
AP2A2	1730.81	-0.91882	0.280115	-3.28015	0.00103752	0.0118161	-1.89057
RPL3	5216.9	-0.921561	0.24971	-3.69053	0.000223787	0.00423662	-1.89416
BUB3	708.056	-0.922786	0.22468	-4.10711	4.00647e-05	0.00128052	-1.89577
LDHA	6389.49	-0.9243	0.258421	-3.57671	0.000347941	0.00562542	-1.89776
RASAL1	239.775	-0.924924	0.313689	-2.94854	0.00319277	0.0248738	-1.89858
PHF23	825.021	-0.925966	0.259868	-3.56322	0.000366336	0.00585428	-1.89996
LAMTOR4	301.42	-0.926054	0.344047	-2.69165	0.00710991	0.0406186	-1.90007
CDK9	849.862	-0.926329	0.228086	-4.06132	4.87962e-05	0.00146709	-1.90043
AURKAIP1	312.546	-0.926567	0.278526	-3.32668	0.000878884	0.010534	-1.90075
NSMCE4A	1866.42	-0.927816	0.317239	-2.92466	0.00344838	0.0262958	-1.90239
TRAPPC1	458.993	-0.928107	0.334707	-2.77289	0.00555606	0.0347868	-1.90278
CCDC9	557.714	-0.928352	0.196371	-4.72755	2.27251e-06	0.000162681	-1.9031
CMTM3	1957.57	-0.928374	0.157249	-5.90384	3.55139e-09	1.06115e-06	-1.90313
HYOU1	2109.83	-0.928975	0.311594	-2.98136	0.0028697	0.0231816	-1.90392
PLK3	740.478	-0.929008	0.231617	-4.01096	6.04712e-05	0.00169355	-1.90397
COMMD4	252.845	-0.929016	0.350317	-2.65193	0.0080033	0.0441062	-1.90398
RNF114	932.732	-0.929507	0.288058	-3.22681	0.00125179	0.0135211	-1.90462
PGP	150.32	-0.929974	0.322058	-2.88759	0.003882	0.0280043	-1.90524
BRMS1	966.533	-0.930843	0.330861	-2.8134	0.00490211	0.032276	-1.90639
SLC7A5	321.318	-0.931569	0.302572	-3.07884	0.00207811	0.0189296	-1.90735
GET4	378.946	-0.932107	0.21217	-4.39321	1.11687e-05	0.000541673	-1.90806
FBXL12	53.2648	-0.932443	0.318589	-2.92679	0.00342482	0.0261587	-1.9085
IDH3G	645.884	-0.932465	0.335402	-2.78014	0.00543347	0.0343067	-1.90853
TIMM10B	223.385	-0.932504	0.252183	-3.69772	0.000217541	0.00415281	-1.90859
AMPD2	486.451	-0.932875	0.230784	-4.0422	5.29522e-05	0.00154448	-1.90908
SLC39A3	173.784	-0.933263	0.33519	-2.78428	0.00536467	0.0340427	-1.90959
RETREG2	1362.31	-0.933874	0.303333	-3.07871	0.002079	0.0189296	-1.9104
ATP6V0B	1401.3	-0.935045	0.252867	-3.69778	0.000217494	0.00415281	-1.91195
PHB2	853.779	-0.935167	0.313397	-2.98397	0.00284534	0.0230713	-1.91211
YIPF2	193.63	-0.935728	0.294541	-3.1769	0.00148857	0.0151207	-1.91286
ING5	362.329	-0.936123	0.260303	-3.59628	0.000322804	0.00540832	-1.91338
LOC126064133	1082.67	-0.936211	0.323277	-2.896	0.00377954	0.0276923	-1.9135
ERP29	324.172	-0.936374	0.243456	-3.84618	0.000119975	0.00275961	-1.91371
ZNF703	834.211	-0.936395	0.239754	-3.90564	9.39763e-05	0.00238992	-1.91374
HDGF	1356.45	-0.936657	0.249287	-3.75735	0.000171725	0.00352069	-1.91409
RHOC	307.824	-0.937957	0.27039	-3.46891	0.000522579	0.00736916	-1.91581
MICALL2	41.6443	-0.938193	0.349155	-2.68704	0.0072088	0.0410498	-1.91613
NADK	7346	-0.93998	0.333443	-2.81901	0.00481714	0.0320025	-1.9185
SELENOS	257.411	-0.940006	0.351779	-2.67215	0.00753668	0.0422313	-1.91854
TAF10	722.343	-0.940321	0.288567	-3.25859	0.00111966	0.0124386	-1.91895
DPH2	75.7134	-0.940613	0.321922	-2.92186	0.00347945	0.0264178	-1.91934
CCDC97	572.278	-0.940633	0.253576	-3.70947	0.000207692	0.00402043	-1.91937
SLC46A2	453.022	-0.940709	0.317214	-2.96553	0.00302158	0.0239931	-1.91947
ARMC5	101.358	-0.941365	0.341436	-2.75707	0.00583216	0.0357497	-1.92034
SHC1	2056.38	-0.941611	0.177664	-5.29996	1.1583e-07	1.75677e-05	-1.92067
SUPT4H1	792.946	-0.941938	0.212992	-4.42241	9.76038e-06	0.000495785	-1.92111
PTMA	14167	-0.941968	0.261259	-3.60549	0.00031156	0.00531059	-1.92115
PEPD	298.612	-0.942375	0.293386	-3.21207	0.00131783	0.0139761	-1.92169
SNF8	544.096	-0.943191	0.22851	-4.12757	3.6662e-05	0.00121322	-1.92278
GADD45B	868.607	-0.943809	0.31473	-2.99879	0.00271052	0.022332	-1.9236
MLF2	781.951	-0.944665	0.245312	-3.85087	0.000117697	0.0027251	-1.92474
SPSB1	260.969	-0.945325	0.195184	-4.84324	1.27737e-06	0.000105428	-1.92562
HRAS	217.298	-0.945506	0.336484	-2.80996	0.00495481	0.0325016	-1.92586
IER2	2691.99	-0.946415	0.306783	-3.08497	0.00203573	0.0186596	-1.92708
PLAUR	1476.66	-0.946633	0.283028	-3.34466	0.000823828	0.0100953	-1.92737
CD2BP2	441.199	-0.946673	0.277703	-3.40894	0.000652154	0.00866513	-1.92742
SLC25A3	1348.61	-0.946797	0.239112	-3.95963	7.50646e-05	0.00201446	-1.92759
WBP1	598.824	-0.948372	0.338677	-2.80022	0.00510674	0.0330654	-1.92969
TMEM250	2919.48	-0.948742	0.288543	-3.28805	0.00100885	0.0115458	-1.93019
HSP90AB1	2518.77	-0.949809	0.179277	-5.29801	1.1707e-07	1.75677e-05	-1.93162
PSMA2	401.112	-0.95047	0.283228	-3.35584	0.000791233	0.00978131	-1.9325
SPATS2L	1296.71	-0.950519	0.265756	-3.57667	0.000348005	0.00562542	-1.93257
SH2B3	746.711	-0.950585	0.246891	-3.85022	0.000118011	0.00272785	-1.93266
TNIP1	3328.19	-0.950592	0.226752	-4.19221	2.76252e-05	0.00100678	-1.93267
TOMM7	160.771	-0.951851	0.328267	-2.89962	0.00373611	0.0275266	-1.93435
TUBB4B	521.967	-0.9521	0.25843	-3.68418	0.000229442	0.00430387	-1.93469
MRPL27	283.62	-0.952191	0.286931	-3.31853	0.000904918	0.0107147	-1.93481
IDH3B	303.423	-0.953909	0.23004	-4.14671	3.37288e-05	0.00113217	-1.93711
FIBP	454.571	-0.955243	0.280629	-3.40394	0.000664224	0.00875092	-1.93891
B3GAT3	469.077	-0.956017	0.287496	-3.32533	0.000883154	0.010555	-1.93995
FLOT1	831.814	-0.956531	0.335458	-2.85141	0.00435254	0.0299659	-1.94064
SSR2	1408.19	-0.956799	0.343583	-2.78477	0.00535658	0.0340391	-1.941
MAD2L1BP	203.628	-0.957346	0.236151	-4.05396	5.03572e-05	0.00149379	-1.94174
PSMB2	512.773	-0.957932	0.314898	-3.04204	0.00234984	0.0204913	-1.94252
CMTR1	2618.61	-0.958124	0.253227	-3.78365	0.000154543	0.00326947	-1.94278
ATP5PD	307.725	-0.958291	0.369254	-2.59521	0.00945338	0.0496223	-1.94301
EPN1	1185.88	-0.958427	0.211788	-4.52541	6.02799e-06	0.000352412	-1.94319
RPL19	3502.73	-0.958481	0.281158	-3.40905	0.000651903	0.00866513	-1.94326
CHMP1A	1207.61	-0.958922	0.256134	-3.74382	0.000181241	0.00363285	-1.94386
MFSD5	379.697	-0.960216	0.224605	-4.27513	1.91025e-05	0.000777552	-1.9456
RRP12	532.34	-0.9604	0.206653	-4.6474	3.36138e-06	0.000226747	-1.94585
ATP5MC3	483.694	-0.961043	0.31954	-3.00758	0.00263337	0.0219541	-1.94672
DCAF11	3098.62	-0.961138	0.315389	-3.04747	0.00230778	0.0202251	-1.94685
MLST8	135.583	-0.961175	0.286946	-3.34967	0.000809074	0.00994056	-1.94689
HSP90AA1	6187.43	-0.961308	0.173928	-5.52703	3.25689e-08	7.03037e-06	-1.94707
RDX	317.697	-0.961391	0.287714	-3.34149	0.000833308	0.0101759	-1.94719
ATP6V1F	546.186	-0.961975	0.369269	-2.60508	0.00918521	0.0486882	-1.94798
RPL10A	1755.39	-0.962254	0.336422	-2.86026	0.00423297	0.0295486	-1.94835
NOP53	1482.67	-0.962397	0.292197	-3.29366	0.000988928	0.0114015	-1.94854
NMRAL1	305.365	-0.963176	0.2657	-3.62505	0.000288904	0.00502306	-1.9496
LOC126072804	218.202	-0.963745	0.263834	-3.65284	0.000259352	0.00465341	-1.95037
TRANK1	12984.4	-0.964072	0.363399	-2.65293	0.00797967	0.0440278	-1.95081
TMEM203	262.24	-0.964548	0.309282	-3.11867	0.00181672	0.0172933	-1.95145
TEDC1	309.95	-0.964578	0.256749	-3.7569	0.000172032	0.00352069	-1.95149
NUTF2	409.97	-0.965084	0.30465	-3.16785	0.00153571	0.0154463	-1.95218
LTB	276.269	-0.967053	0.322649	-2.99722	0.00272451	0.0223946	-1.95484
LOC126087391	1616.49	-0.967167	0.203243	-4.75866	1.94878e-06	0.000144674	-1.955
ACADS	522.461	-0.968292	0.336148	-2.88055	0.0039698	0.0283735	-1.95652
ILRUN	1565.32	-0.968823	0.322177	-3.00711	0.00263742	0.0219555	-1.95724
GNB2	2845.69	-0.970472	0.309442	-3.1362	0.00171152	0.0165502	-1.95948
PGK1	244.897	-0.970765	0.272973	-3.55627	0.000376157	0.00594425	-1.95988
EIF3G	1445.19	-0.970986	0.311224	-3.1199	0.00180915	0.0172472	-1.96018
MEA1	432.123	-0.971619	0.25333	-3.83538	0.000125368	0.00282804	-1.96104
NAXE	178.082	-0.972597	0.338344	-2.87458	0.0040456	0.0287121	-1.96237
DDX54	758.404	-0.972963	0.200349	-4.85635	1.19571e-06	0.000101679	-1.96287
ATP5PO	1449.89	-0.9731	0.368014	-2.64419	0.00818861	0.044917	-1.96305
LOC126063836	626.101	-0.973942	0.281931	-3.45454	0.000551226	0.00765126	-1.9642
LAMTOR1	1138.51	-0.974503	0.29162	-3.34168	0.000832718	0.0101759	-1.96496
SIVA1	104.858	-0.97462	0.285801	-3.41013	0.000649312	0.00864574	-1.96512
PYCR2	239.783	-0.97475	0.228298	-4.26964	1.95789e-05	0.000784891	-1.9653
PHGDH	397.963	-0.975144	0.375294	-2.59834	0.00936747	0.0493375	-1.96584
PCBP1	3734.15	-0.975321	0.370059	-2.63558	0.00839936	0.0456965	-1.96608
SLC49A3	182.393	-0.975882	0.325863	-2.99477	0.00274655	0.022523	-1.96684
CHCHD1	69.7435	-0.978149	0.326124	-2.99931	0.00270589	0.022332	-1.96994
NUBP2	377.658	-0.978507	0.306626	-3.19121	0.00141679	0.0146241	-1.97043
LOC126082577	271.525	-0.978618	0.264024	-3.70656	0.000210097	0.00403818	-1.97058
DCTN3	409.799	-0.979619	0.294481	-3.32659	0.000879144	0.010534	-1.97194
ATXN7L3	1523.25	-0.979635	0.221982	-4.41313	1.01888e-05	0.000505995	-1.97197
MAP3K11	1714.59	-0.979911	0.179861	-5.44816	5.08934e-08	9.78199e-06	-1.97234
NEK6	789.472	-0.980058	0.293896	-3.33471	0.000853898	0.0103285	-1.97254
MANBAL	276.54	-0.980199	0.284346	-3.44721	0.000566406	0.00780672	-1.97274
LOC126057166	892.437	-0.980585	0.348135	-2.81668	0.00485228	0.0321217	-1.97327
MKNK2	453.696	-0.980839	0.346184	-2.83329	0.00460721	0.0310632	-1.97361
PUF60	783.276	-0.982121	0.2743	-3.58046	0.000342988	0.00557643	-1.97537
FCER1G	9325.54	-0.985202	0.379037	-2.59923	0.00934343	0.0492478	-1.97959
UBE2M	461.993	-0.985412	0.346071	-2.84743	0.00440744	0.03024	-1.97988
RPLP2	907.369	-0.985423	0.354567	-2.77923	0.00544874	0.0343447	-1.97989
ILVBL	261.134	-0.985749	0.244736	-4.0278	5.63001e-05	0.00160558	-1.98034
EIF4A1	4276.26	-0.987249	0.184312	-5.35639	8.48998e-08	1.47541e-05	-1.9824
ADA	416.234	-0.987462	0.291739	-3.38474	0.000712454	0.00913951	-1.98269
RAB35	1676.24	-0.987795	0.228684	-4.31949	1.56393e-05	0.000675186	-1.98315
RPS6	4406.3	-0.987928	0.236365	-4.17968	2.91926e-05	0.00103174	-1.98333
MYL6	2556.8	-0.988104	0.227639	-4.34066	1.42053e-05	0.000630737	-1.98358
NFKBIE	881.503	-0.98925	0.219121	-4.51464	6.34249e-06	0.000364719	-1.98515
MRPS6	282.989	-0.989316	0.328927	-3.0077	0.00263229	0.0219541	-1.98524
MBD3	490.86	-0.990253	0.215373	-4.59786	4.26855e-06	0.000265009	-1.98653
UBALD2	792.378	-0.991317	0.334404	-2.96443	0.00303245	0.024025	-1.988
RBM4	1213.79	-0.992524	0.230509	-4.3058	1.66383e-05	0.000702613	-1.98966
B9D2	117.972	-0.992623	0.272727	-3.63962	0.000273039	0.00483055	-1.9898
PSMD2	1096.02	-0.993106	0.222456	-4.46427	8.03424e-06	0.000433571	-1.99047
HADH	1037.36	-0.993261	0.356474	-2.78635	0.0053305	0.0339538	-1.99068
TMEM134	117.054	-0.994415	0.3607	-2.7569	0.00583514	0.0357524	-1.99227
FAM89B	176.27	-0.995204	0.342147	-2.9087	0.00362932	0.0270951	-1.99336
COTL1	3704.12	-0.995296	0.182511	-5.45335	4.94283e-08	9.63234e-06	-1.99349
ARPC1B	3989.42	-0.995645	0.235883	-4.22094	2.4329e-05	0.000920108	-1.99397
SQSTM1	3854.99	-0.995892	0.352348	-2.82645	0.00470677	0.0315599	-1.99431
LRRC41	548.844	-0.996418	0.200553	-4.96836	6.75213e-07	6.60166e-05	-1.99504
HSPA5	5536.75	-0.996749	0.24097	-4.13641	3.52781e-05	0.00117574	-1.9955
LOC126065587	237.079	-0.997333	0.341859	-2.91738	0.00352984	0.0265419	-1.99631
LOC126064295	513.869	-0.997597	0.319143	-3.12586	0.00177284	0.0170025	-1.99667
EFR3B	85.3551	-0.997628	0.345407	-2.88827	0.00387367	0.0279874	-1.99671
DPP3	260.922	-0.998019	0.282053	-3.5384	0.000402554	0.00621367	-1.99726
CAPN15	544.795	-0.998301	0.200118	-4.98856	6.083e-07	6.09647e-05	-1.99765
ABHD17A	850.991	-0.99872	0.2992	-3.33797	0.000843929	0.0102246	-1.99823
TOMM40	267.539	-0.999239	0.257332	-3.88308	0.000103142	0.00252483	-1.99894
SURF4	2025.98	-0.999365	0.194151	-5.14736	2.64176e-07	3.30951e-05	-1.99912
TP53RK	78.759	-0.999893	0.304078	-3.28828	0.00100802	0.0115458	-1.99985
SLC25A1	563.567	-1.00056	0.292149	-3.42484	0.000615161	0.00829138	-2.00078
LOC126064990	5379.55	-1.00112	0.359391	-2.7856	0.00534293	0.0340139	-2.00155
WDR46	183.243	-1.00198	0.278934	-3.59217	0.00032793	0.00546886	-2.00275
CD99	856.786	-1.0022	0.34512	-2.90391	0.00368533	0.0273448	-2.00305
PLEKHO2	4253.69	-1.00296	0.138825	-7.22459	5.02608e-13	5.87675e-10	-2.0041
EIF3B	1598.14	-1.00301	0.167857	-5.97537	2.29563e-09	7.85611e-07	-2.00418
HARS1	375.243	-1.00304	0.242611	-4.13433	3.5599e-05	0.00118362	-2.00421
TBCB	278.683	-1.00312	0.321332	-3.12174	0.00179783	0.0172069	-2.00433
DUS3L	159.051	-1.00371	0.296496	-3.38526	0.000711104	0.00913691	-2.00516
RCL1	335.121	-1.00448	0.23802	-4.22017	2.44122e-05	0.000920771	-2.00623
RPS3A	1021.24	-1.00473	0.37695	-2.66541	0.00768938	0.0428578	-2.00656
SSR3	690.299	-1.00501	0.278578	-3.60765	0.000308983	0.00528056	-2.00696
RACK1	3463.73	-1.00599	0.377902	-2.66204	0.00776695	0.0431596	-2.00832
CAD	525.795	-1.00732	0.171872	-5.8609	4.60373e-09	1.31826e-06	-2.01018
MRPL23	177.235	-1.00775	0.34714	-2.90301	0.0036959	0.0273652	-2.01078
STOML2	269.792	-1.01186	0.353734	-2.86051	0.0042296	0.0295398	-2.01651
C3H1orf174	584.652	-1.01308	0.320915	-3.15683	0.00159492	0.0157928	-2.01821
SEMA4A	1579.59	-1.0132	0.387468	-2.61492	0.00892479	0.0477771	-2.01838
MUL1	657.465	-1.01335	0.239677	-4.228	2.3578e-05	0.000901423	-2.0186
TRIM28	2384.16	-1.01359	0.290331	-3.49117	0.000480907	0.0069563	-2.01893
VAMP8	740.004	-1.01552	0.319799	-3.1755	0.00149578	0.0151642	-2.02163
DPP7	357.558	-1.01652	0.320584	-3.17084	0.00151998	0.015343	-2.02304
LOC126072323	305.865	-1.01661	0.312776	-3.25029	0.00115286	0.0127108	-2.02316
RABAC1	1445.65	-1.01694	0.359745	-2.82682	0.00470126	0.0315463	-2.02362
ALDOA	9101.14	-1.0171	0.311615	-3.26397	0.00109862	0.0122632	-2.02385
METRNL	3015.28	-1.01776	0.246307	-4.13207	3.59516e-05	0.00119252	-2.02477
KMT5C	308.293	-1.01922	0.364718	-2.79456	0.00519708	0.0334782	-2.02683
PEX16	535.252	-1.01962	0.248166	-4.10862	3.98029e-05	0.00127797	-2.02738
UBXN1	704.446	-1.02015	0.244463	-4.17304	3.00563e-05	0.00105167	-2.02813
EXOSC5	50.2881	-1.02017	0.344502	-2.96127	0.00306368	0.0242041	-2.02815
P2RY11	544.926	-1.02042	0.303603	-3.36103	0.000776531	0.0096849	-2.02851
RPL21	2426.96	-1.02211	0.349944	-2.92079	0.00349143	0.0264573	-2.03089
CLIC1	2021.89	-1.02221	0.329821	-3.09928	0.0019399	0.0180615	-2.03103
ATP5F1E	798.801	-1.02252	0.297806	-3.43351	0.000595813	0.00811636	-2.03147
CSRNP1	351.102	-1.02317	0.267215	-3.829	0.000128664	0.00288846	-2.03237
UBB	6538.31	-1.02354	0.325954	-3.14014	0.00168865	0.0163742	-2.0329
PRMT1	608.982	-1.0239	0.203078	-5.04191	4.60899e-07	4.93654e-05	-2.03341
PARP12	1608.17	-1.02439	0.198275	-5.16649	2.38526e-07	3.09885e-05	-2.0341
PTBP1	3550.26	-1.02463	0.224969	-4.55453	5.25026e-06	0.000316383	-2.03444
RPL27	1320.84	-1.02492	0.369748	-2.77194	0.00557235	0.0348266	-2.03485
ECM1	1203.58	-1.02535	0.380584	-2.69414	0.00705704	0.0404199	-2.03545
PSMD4	605.311	-1.02568	0.259167	-3.9576	7.57075e-05	0.00202334	-2.03592
SIGLEC1	4541.61	-1.02578	0.301078	-3.40702	0.000656763	0.00870949	-2.03606
NOP2	538.571	-1.027	0.305786	-3.35854	0.000783547	0.00973719	-2.03778
AUP1	512.387	-1.02726	0.266524	-3.85428	0.000116071	0.00271199	-2.03814
RPS5	3002.13	-1.02729	0.358218	-2.86777	0.00413375	0.0291655	-2.03819
CHKB	192.12	-1.02753	0.32752	-3.13732	0.00170502	0.0165101	-2.03854
MED29	567.012	-1.0276	0.355348	-2.89182	0.00383018	0.0278701	-2.03863
RASA4B	1211.6	-1.02884	0.250949	-4.09981	4.1349e-05	0.00131557	-2.04039
PEA15	2864.72	-1.02946	0.339957	-3.02821	0.00246005	0.0210059	-2.04126
DKKL1	130.151	-1.02973	0.345547	-2.97999	0.00288255	0.0232508	-2.04164
DOT1L	2813.1	-1.02999	0.289385	-3.55923	0.000371948	0.00591031	-2.04201
ILF2	848.279	-1.03027	0.167631	-6.14607	7.94279e-10	3.84294e-07	-2.04241
MPDU1	466.509	-1.03134	0.300067	-3.43703	0.000588123	0.00804284	-2.04392
MTCH1	1143.36	-1.0317	0.298232	-3.45938	0.000541422	0.00754389	-2.04443
SCYL1	1284.15	-1.03193	0.292928	-3.52282	0.000426989	0.00645819	-2.04476
PPP2R1A	1887.07	-1.03201	0.280561	-3.6784	0.000234705	0.00435026	-2.04488
PPP4C	1082.41	-1.03218	0.243118	-4.24561	2.17999e-05	0.00084965	-2.04512
PPT1	4609.47	-1.03247	0.345562	-2.98781	0.00280986	0.022895	-2.04553
DNAJB5	60.2591	-1.03277	0.356131	-2.89996	0.0037321	0.0275266	-2.04594
DYNLL1	1525.07	-1.03348	0.339542	-3.04375	0.00233649	0.0203939	-2.04696
POLRMT	288.289	-1.03363	0.216396	-4.77655	1.78327e-06	0.000136727	-2.04717
SAE1	581.673	-1.0342	0.220542	-4.68938	2.74041e-06	0.00019035	-2.04798
PFKL	461.742	-1.03422	0.367955	-2.81072	0.00494301	0.0324575	-2.048
NAA38	176.056	-1.03443	0.397873	-2.5999	0.00932523	0.0492006	-2.0483
FKBP8	1827.95	-1.0363	0.357948	-2.89511	0.00379026	0.0277274	-2.05096
TMEM177	113.225	-1.03655	0.299177	-3.46468	0.000530858	0.00742619	-2.05132
BUD23	357.67	-1.03657	0.219584	-4.72062	2.35128e-06	0.000167466	-2.05135
MRPL41	306.887	-1.0368	0.306671	-3.38083	0.000722665	0.00921792	-2.05168
GAS2L1	113.047	-1.0371	0.375241	-2.76382	0.00571298	0.0353434	-2.05209
RNF31	1615.05	-1.0391	0.26207	-3.96499	7.33989e-05	0.00197764	-2.05495
CCT7	1198.11	-1.03965	0.248118	-4.19012	2.78803e-05	0.0010126	-2.05572
P4HB	3340.4	-1.03989	0.263376	-3.9483	7.87078e-05	0.00208762	-2.05607
CDK4	698.291	-1.04005	0.2965	-3.50775	0.00045191	0.00667834	-2.0563
MAST2	381.423	-1.04059	0.326777	-3.18442	0.00145046	0.0148877	-2.05707
ETS2	2536.15	-1.04061	0.268484	-3.87587	0.000106245	0.0025791	-2.0571
PIK3AP1	6613.38	-1.04214	0.382895	-2.72174	0.00649402	0.0382569	-2.05928
BLOC1S1	326.255	-1.04221	0.338087	-3.08267	0.00205155	0.0187754	-2.05938
LOC126067229	269.093	-1.04278	0.263622	-3.95561	7.63404e-05	0.00203637	-2.0602
LOC126062851	314.667	-1.0439	0.324819	-3.21379	0.00130995	0.0139167	-2.06179
RNASET2	1953.31	-1.04408	0.376748	-2.7713	0.00558327	0.0348327	-2.06205
EHD4	2926.27	-1.04473	0.251197	-4.15901	3.19628e-05	0.0010965	-2.06298
SRSF9	713.316	-1.04473	0.232518	-4.49313	7.01831e-06	0.000392805	-2.06298
RPL10	3775.54	-1.04543	0.325795	-3.20886	0.00133264	0.0140481	-2.06398
ATP5MG	352.455	-1.04712	0.247555	-4.22984	2.33858e-05	0.000897091	-2.06639
ARHGDIA	5389.03	-1.04744	0.272424	-3.84489	0.000120607	0.00276963	-2.06686
ENSA	907.569	-1.04778	0.31652	-3.31031	0.000931916	0.0109237	-2.06735
KCTD17	4404.79	-1.04798	0.394082	-2.6593	0.00783032	0.0433915	-2.06764
EIF5A	2694.16	-1.04822	0.321968	-3.25567	0.00113126	0.0125278	-2.06798
RNF126	302.817	-1.04923	0.289206	-3.62797	0.000285657	0.00497894	-2.06943
TUFM	669.089	-1.05053	0.301491	-3.48444	0.000493165	0.0071043	-2.07129
LOC126065743	256.616	-1.05059	0.37841	-2.77633	0.00549768	0.0345445	-2.07138
TIMM50	218.16	-1.05084	0.239737	-4.3833	1.16897e-05	0.000561704	-2.07173
DIABLO	423.094	-1.05232	0.29711	-3.54183	0.000397356	0.00614697	-2.07386
POLR1G	56.9914	-1.0532	0.392655	-2.68226	0.00731274	0.0414314	-2.07513
PSMD13	702.144	-1.05358	0.244154	-4.31522	1.59441e-05	0.000682471	-2.07567
RPL35	1848.2	-1.05404	0.286424	-3.67999	0.00023324	0.00434587	-2.07633
BID	745.072	-1.05409	0.33157	-3.17907	0.00147747	0.0150766	-2.0764
BSG	3021.6	-1.05449	0.349246	-3.01933	0.00253337	0.021426	-2.07698
SZRD1	2175.99	-1.0548	0.298807	-3.53005	0.000415478	0.00636658	-2.07743
ZC3H12A	591.365	-1.0557	0.309907	-3.40652	0.000657976	0.00870949	-2.07873
CD79B	179.823	-1.05578	0.371982	-2.83825	0.00453611	0.0308005	-2.07884
CCDC184	38.651	-1.05603	0.366166	-2.88402	0.00392636	0.0281794	-2.0792
ANAPC11	144.406	-1.05604	0.405035	-2.60729	0.00912618	0.0484668	-2.07922
NDUFB9	667.69	-1.05812	0.254206	-4.16245	3.14855e-05	0.00108278	-2.08221
HAGH	571.326	-1.05826	0.378261	-2.7977	0.00514672	0.0332782	-2.08242
SMYD5	330.616	-1.05965	0.222159	-4.76977	1.8444e-06	0.000138843	-2.08442
PPM1M	1391.64	-1.06052	0.290683	-3.64836	0.000263915	0.00471719	-2.08568
RRP7A	316.348	-1.06061	0.229829	-4.61478	3.93518e-06	0.000250975	-2.08581
SRC	217.517	-1.06117	0.313816	-3.38149	0.00072093	0.00920415	-2.08662
LOC126063351	38.5938	-1.06124	0.399472	-2.65661	0.00789311	0.0436704	-2.08673
RMDN3	189.201	-1.06171	0.314935	-3.3712	0.000748405	0.00943868	-2.0874
LYPLA2	915.952	-1.06192	0.313153	-3.39107	0.000696215	0.00903663	-2.08771
LOC126078152	7349.5	-1.06236	0.372178	-2.85443	0.00431141	0.0298144	-2.08834
LOC126062271	413.84	-1.06273	0.302345	-3.51497	0.000439808	0.00657884	-2.08889
LOC126064848	1061.33	-1.06295	0.28974	-3.66863	0.000243857	0.00447848	-2.0892
AAMP	933.998	-1.06348	0.252874	-4.20557	2.60429e-05	0.000964137	-2.08997
SEC13	789.858	-1.06477	0.288061	-3.69634	0.000218727	0.00416501	-2.09184
DAPK3	344.713	-1.06483	0.292544	-3.63988	0.000272763	0.00483055	-2.09192
PLEKHM2	770.453	-1.06518	0.379667	-2.80556	0.0050229	0.0327506	-2.09243
DHCR7	116.488	-1.06573	0.376167	-2.83314	0.00460934	0.0310632	-2.09323
MDH2	740.218	-1.06611	0.28569	-3.7317	0.000190189	0.00375851	-2.09378
IRF9	2761.39	-1.06815	0.328984	-3.24682	0.00116704	0.0128127	-2.09674
LOC126067676	101.722	-1.06879	0.317329	-3.36809	0.000756897	0.00950763	-2.09768
SLC39A1	1032.8	-1.06907	0.290487	-3.68025	0.000233009	0.00434587	-2.09807
SPNS1	328.736	-1.07	0.305206	-3.50584	0.000455173	0.00670119	-2.09944
MYD88	4630.18	-1.0701	0.34638	-3.08937	0.00200581	0.0184427	-2.09957
FXYD6	498.893	-1.07032	0.349482	-3.06259	0.00219432	0.0195621	-2.0999
AIP	557.109	-1.07272	0.322941	-3.3217	0.000894704	0.0106386	-2.10339
URM1	280.861	-1.07506	0.305095	-3.52369	0.000425584	0.00645819	-2.10681
PDIA4	2186.24	-1.07507	0.335688	-3.20258	0.00136201	0.0142505	-2.10682
HSPA8	9600.96	-1.07529	0.243676	-4.41277	1.02057e-05	0.000505995	-2.10714
LOC126078167	1135.55	-1.07557	0.316909	-3.39393	0.000688974	0.00897585	-2.10755
YIF1A	205.246	-1.07581	0.310053	-3.46975	0.000520948	0.00736095	-2.1079
LOC126083166	51.0065	-1.07598	0.412299	-2.60971	0.00906192	0.0482535	-2.10815
CCDC86	284.379	-1.0764	0.200538	-5.36755	7.98144e-08	1.45438e-05	-2.10877
KIAA2013	856.859	-1.07709	0.218671	-4.92561	8.40973e-07	7.71222e-05	-2.10978
NAPA	1637.59	-1.07756	0.329385	-3.27142	0.0010701	0.012066	-2.11046
BLCAP	727.768	-1.07911	0.2471	-4.36708	1.25918e-05	0.000591147	-2.11273
PSEN2	836.891	-1.08	0.400493	-2.69668	0.00700348	0.0402399	-2.11404
RAC2	7880.19	-1.08144	0.309541	-3.49369	0.000476386	0.00691943	-2.11615
MRPL43	190.767	-1.08168	0.34871	-3.10195	0.00192251	0.0179925	-2.1165
RPS20	1988.07	-1.0822	0.245159	-4.41428	1.01345e-05	0.000505995	-2.11727
POMGNT1	123.106	-1.08271	0.252699	-4.28458	1.83086e-05	0.000753501	-2.11801
NEU1	328.761	-1.08331	0.290869	-3.72437	0.000195802	0.00384776	-2.11889
AMDHD2	374.927	-1.08479	0.385283	-2.81556	0.00486921	0.0321808	-2.12106
SNU13	1133.21	-1.08518	0.281018	-3.86162	0.00011264	0.00266518	-2.12164
MAFB	10752.8	-1.08605	0.261565	-4.15213	3.29402e-05	0.00111909	-2.12292
NIBAN2	633.998	-1.08647	0.285567	-3.8046	0.000142036	0.00308024	-2.12353
ITGAL	6140.15	-1.08661	0.363293	-2.99099	0.00278075	0.0226974	-2.12374
GPI	8029.97	-1.0886	0.38809	-2.80503	0.00503122	0.032751	-2.12668
ARF4	1822.95	-1.08873	0.302286	-3.60164	0.000316214	0.00533433	-2.12686
PPP1CA	2492.59	-1.0893	0.285809	-3.81128	0.000138251	0.00303568	-2.1277
FMC1	110.193	-1.09096	0.374438	-2.91359	0.00357296	0.0267515	-2.13016
GADD45GIP1	168.42	-1.091	0.320261	-3.40659	0.000657805	0.00870949	-2.13021
ALG3	209.367	-1.09128	0.225163	-4.84661	1.25586e-06	0.000105428	-2.13063
TMEM140	2849.01	-1.09173	0.357656	-3.05246	0.00226975	0.0199918	-2.13129
PHB1	323.001	-1.09206	0.322522	-3.38601	0.000709158	0.00913487	-2.13179
LOC126062817	92.0235	-1.09291	0.310473	-3.52015	0.00043131	0.00648262	-2.13304
RAB5C	2354.29	-1.09305	0.356129	-3.06924	0.00214605	0.0193144	-2.13324
ATP5F1B	3156.63	-1.09342	0.223464	-4.89303	9.92932e-07	8.81761e-05	-2.13379
TENT4A	448.218	-1.09372	0.234849	-4.65711	3.20677e-06	0.00022056	-2.13424
TSPO	8720.45	-1.09425	0.353415	-3.09621	0.00196008	0.0181411	-2.13502
RPL36	1735.1	-1.09471	0.383473	-2.85471	0.00430755	0.0298024	-2.1357
LOC126076207	4590.1	-1.09545	0.210419	-5.20602	1.9293e-07	2.52991e-05	-2.13679
DHX37	461.353	-1.09587	0.252055	-4.34775	1.37543e-05	0.000618549	-2.13742
MICOS13	57.5725	-1.09766	0.416163	-2.63759	0.00834987	0.0454979	-2.14008
SNX15	287.322	-1.09817	0.359354	-3.05595	0.00224346	0.0198099	-2.14083
NFKB2	3404.83	-1.09969	0.264689	-4.15466	3.25775e-05	0.00111215	-2.14309
TAPBP	5137.8	-1.09975	0.310596	-3.54075	0.000398985	0.00616537	-2.14317
EEF1G	3910.35	-1.09978	0.348379	-3.15684	0.00159489	0.0157928	-2.14322
LOC126070346	37.5667	-1.10076	0.377077	-2.91919	0.00350946	0.0265415	-2.14467
THBD	103.414	-1.10116	0.351523	-3.13255	0.00173298	0.0166887	-2.14527
ERF	740.996	-1.10183	0.23204	-4.74847	2.04962e-06	0.000149782	-2.14627
SLC3A2	2265.86	-1.10199	0.26775	-4.11574	3.8594e-05	0.00125061	-2.1465
MYBBP1A	1048.29	-1.10219	0.194842	-5.65684	1.54188e-08	3.60569e-06	-2.1468
PSMB3	502.813	-1.10246	0.335903	-3.28206	0.0010305	0.0117457	-2.1472
SPINT2	277.581	-1.10318	0.306496	-3.59934	0.000319028	0.00536081	-2.14828
PUS1	264.174	-1.10336	0.239781	-4.60153	4.19396e-06	0.000262031	-2.14854
CCDC71	342.926	-1.10349	0.328792	-3.35621	0.000790198	0.00978131	-2.14874
UCK2	104.7	-1.10395	0.294365	-3.75029	0.000176628	0.003571	-2.14943
CSNK2B	1346.73	-1.10425	0.379728	-2.90802	0.0036373	0.027103	-2.14988
CD83	930.634	-1.10453	0.413228	-2.67294	0.00751905	0.0421739	-2.15029
EEF1D	861.028	-1.10477	0.194537	-5.679	1.35487e-08	3.27762e-06	-2.15065
PSMD8	771.594	-1.10502	0.370006	-2.98649	0.00282202	0.0229335	-2.15101
PYCR3	179.751	-1.10619	0.290999	-3.80134	0.000143916	0.00311618	-2.15276
ORAI3	830.278	-1.10767	0.300343	-3.68801	0.000226014	0.0042681	-2.15497
RAB8A	2095.6	-1.10773	0.244599	-4.52878	5.93259e-06	0.000348285	-2.15507
RCE1	174.772	-1.10802	0.336638	-3.29143	0.000996794	0.0114546	-2.1555
CLTA	816.566	-1.10882	0.267315	-4.148	3.35394e-05	0.00113193	-2.1567
SREBF1	302.473	-1.10952	0.306793	-3.6165	0.000298612	0.00514824	-2.15773
PSMC3	1042.35	-1.11188	0.274736	-4.04707	5.18622e-05	0.00152874	-2.16127
PIH1D1	217.481	-1.11208	0.272428	-4.08211	4.46283e-05	0.00139461	-2.16157
CMKLR1	3638.46	-1.11239	0.262985	-4.22985	2.33845e-05	0.000897091	-2.16203
PGLS	731.398	-1.11294	0.368923	-3.01673	0.00255517	0.0215325	-2.16286
MRPL12	210.633	-1.11497	0.273888	-4.07089	4.68341e-05	0.00144424	-2.1659
DTYMK	67.4457	-1.11497	0.388827	-2.86753	0.00413687	0.0291655	-2.16591
PPIA	2583.89	-1.116	0.310673	-3.59218	0.000327923	0.00546886	-2.16744
CD40	602.169	-1.1161	0.369264	-3.02251	0.00250687	0.0212534	-2.16761
PML	6118.95	-1.11913	0.290961	-3.84633	0.000119899	0.00275961	-2.17216
MTHFD2	6306.58	-1.11949	0.373312	-2.9988	0.00271047	0.022332	-2.1727
UBL5	574.78	-1.11996	0.300408	-3.72812	0.00019291	0.00380158	-2.17341
MRPS12	168.681	-1.12061	0.358028	-3.12994	0.00174842	0.0168259	-2.17438
TSR3	140.428	-1.12115	0.308307	-3.63646	0.000276415	0.00486622	-2.1752
SCAMP3	434.833	-1.12203	0.331627	-3.38342	0.000715898	0.0091733	-2.17654
B2M	111509	-1.12238	0.42332	-2.65136	0.00801674	0.0441629	-2.17705
TMEM9	493.767	-1.12258	0.335809	-3.34292	0.000829019	0.0101501	-2.17736
LOC126058239	2345.54	-1.1247	0.339711	-3.31076	0.000930432	0.0109155	-2.18056
PSMB7	575.911	-1.12516	0.40413	-2.78415	0.00536686	0.0340427	-2.18125
FARSA	297.467	-1.12537	0.249495	-4.5106	6.46444e-06	0.00036871	-2.18158
NGLY1	974.836	-1.12579	0.408172	-2.75813	0.00581337	0.0357281	-2.18221
TMEM258	83.9195	-1.12606	0.371182	-3.03371	0.0024157	0.0207943	-2.18261
PIK3CG	2487.52	-1.12701	0.353128	-3.19151	0.00141529	0.0146229	-2.18406
IQSEC3	77.6072	-1.12739	0.368989	-3.05533	0.0022481	0.0198135	-2.18462
LOC126079063	220.101	-1.12751	0.349895	-3.22243	0.00127109	0.0136979	-2.18482
BTG2	2735.93	-1.12792	0.378202	-2.98233	0.00286066	0.0231343	-2.18544
RPL34	793.854	-1.12834	0.343083	-3.28882	0.00100608	0.0115424	-2.18607
LGALS3BP	4901.21	-1.12943	0.278589	-4.05411	5.03258e-05	0.00149379	-2.18772
IFIH1	2083.41	-1.12968	0.405791	-2.78389	0.00537107	0.034054	-2.1881
LOC126062229	1542.86	-1.13075	0.304916	-3.70839	0.000208578	0.00402239	-2.18972
TMED9	956.796	-1.13098	0.21249	-5.32248	1.02361e-07	1.61374e-05	-2.19007
GNL1	443.561	-1.1328	0.214798	-5.27381	1.33619e-07	1.97348e-05	-2.19284
AXL	145.319	-1.1336	0.417299	-2.71651	0.00659737	0.0387313	-2.19405
TEN1	75.4409	-1.13377	0.366444	-3.09399	0.00197483	0.0182415	-2.19432
[truncated: 684 more rows]

## Sheet: Supplementary Data 1b
Supplementary Data 1: Differential gene expression in whole blood before and after vaccination.
b. Contrast B - Differential gene expression analysis of unstimulated pre-vaccination vs. vaccine antigen-stimulated pre-vaccination samples (n = 2).
Statistical cut-off: padj ≤ 0.01
Red cell colour = upregulated DEG
Blue cell colour = downregulated DEG
Symbol	baseMean	log2FoldChange	lfcSE	stat	pvalue	padj	FC
CXCL13	334.12	11.7953	1.23849	9.52396	1.66702e-21	3.48605e-19	3554.21
OPALIN	190.252	10.9844	1.26457	8.68628	3.74508e-18	5.18e-16	2026.04
SLC6A2	172.756	10.8454	1.24662	8.69983	3.32369e-18	4.67072e-16	1839.9
ISLR2	61.5221	9.35686	1.07827	8.67764	4.04063e-18	5.50215e-16	655.687
LOC126065436	54.0794	9.17242	1.13267	8.09802	5.58597e-16	6.0946e-14	576.998
IFNG	399.871	9.03467	0.663569	13.6153	3.25005e-42	4.75754e-39	524.452
LOC126060847	1374.23	8.99982	0.708337	12.7056	5.50676e-37	6.04574e-34	511.937
GABRR1	45.3621	8.91837	1.33148	6.69807	2.11195e-11	9.68632e-10	483.834
LOC126065777	17597.2	8.72665	1.33109	6.55603	5.52581e-11	2.36747e-09	423.627
IDO2	35.1932	8.55257	1.39575	6.1276	8.92136e-10	2.97367e-08	375.474
ANXA10	31.2799	8.38188	1.57136	5.33414	9.59967e-08	2.01467e-06	333.578
TLL2	1082.61	8.31598	0.710464	11.705	1.20147e-31	8.79373e-29	318.684
LOC126068512	28.3493	8.241	1.44717	5.69455	1.23699e-08	3.23347e-07	302.545
DNHD1	17.4037	7.54027	1.31041	5.75412	8.7092e-09	2.38296e-07	186.143
LOC126070136	13.8947	7.19983	1.25835	5.72163	1.05507e-08	2.79116e-07	147.016
LOC126061517	13.1039	7.13165	1.24081	5.74755	9.05444e-09	2.4659e-07	140.229
LOC126071093	12.8111	7.09852	1.22341	5.80225	6.54296e-09	1.85078e-07	137.046
PERM1	12.1238	7.02026	1.36379	5.14761	2.63828e-07	4.95128e-06	129.81
SUCNR1	1336.62	6.97017	0.575463	12.1123	9.0927e-34	7.26011e-31	125.381
FMR1NB	10.9491	6.87277	1.5088	4.55511	5.2359e-06	6.92271e-05	117.195
LOC126082856	10.7536	6.8469	1.50794	4.54057	5.61023e-06	7.34006e-05	115.112
PCSK5	228.021	6.82209	1.94442	3.50855	0.000450556	0.00327315	113.15
SRMS	538.425	6.78059	0.486736	13.9307	4.1207e-44	8.04269e-41	109.942
IL1B	162356	6.77495	0.788522	8.59197	8.54915e-18	1.12913e-15	109.513
AMER2	10.1725	6.76079	1.2078	5.59762	2.17318e-08	5.35401e-07	108.442
OCSTAMP	292.752	6.63141	0.744922	8.90215	5.47738e-19	8.82713e-17	99.141
CCL20	9.19148	6.62191	1.3401	4.94137	7.75765e-07	1.2853e-05	98.4905
TRNAE-UUC_42	8.99422	6.59038	1.50005	4.39345	1.11567e-05	0.000133682	96.3615
ADAMTS15	22.7906	6.56333	1.38496	4.739	2.14771e-06	3.13199e-05	94.5715
IL1A	13429.6	6.4843	1.6601	3.90597	9.38465e-05	0.000858151	89.5299
EDN1	2084.9	6.44411	0.691543	9.31846	1.18043e-20	2.35631e-18	87.0706
VCAM1	7.62934	6.34581	1.25889	5.04081	4.63557e-07	8.14284e-06	81.335
RIPK4	7.43562	6.2983	1.29498	4.86361	1.15265e-06	1.82409e-05	78.7003
CAPSL	192.428	6.29707	0.736168	8.55385	1.19045e-17	1.549e-15	78.6335
LOC126060621	336.353	6.2962	0.88789	7.0912	1.32959e-12	7.84583e-11	78.5862
TFPI	1140.13	6.21972	0.465447	13.3629	9.96283e-41	1.34621e-37	74.5283
LOC126078443	6.84562	6.19568	1.32837	4.66413	3.09923e-06	4.31387e-05	73.2968
LOC126058221	6.35822	6.07978	1.29518	4.69414	2.67725e-06	3.8049e-05	67.6387
AMIGO2	6.35822	6.07978	1.29518	4.69414	2.67725e-06	3.8049e-05	67.6387
LOC126081446	6.25739	6.06917	1.48999	4.07329	4.63543e-05	0.000467697	67.1435
NPHS1	6.25651	6.06812	1.6463	3.68592	0.000227877	0.00183451	67.0943
LOC126078173	34.377	6.05683	0.860135	7.04172	1.89877e-12	1.07941e-10	66.5714
LOC126058661	6.06632	6.00249	1.36669	4.39199	1.12319e-05	0.0001344	64.1104
LOC126075761	5.9646	5.99977	1.43612	4.17777	2.94381e-05	0.000316082	63.99
LOC126075763	5.86641	5.97635	1.48983	4.01144	6.03488e-05	0.000586332	62.9594
LOC126086237	50.0786	5.97383	1.06754	5.59589	2.19495e-08	5.40006e-07	62.8497
LOC126075707	247.484	5.93904	0.77626	7.65084	1.99673e-14	1.67022e-12	61.3521
HAS1	254.997	5.91638	0.408255	14.4919	1.36327e-47	3.42103e-44	60.3961
F3	2085.9	5.90726	1.43265	4.1233	3.73475e-05	0.000388884	60.0153
PROKR1	5.47544	5.87705	1.49019	3.94382	8.01935e-05	0.000746517	58.7717
PLEKHH2	5.47544	5.87705	1.49019	3.94382	8.01935e-05	0.000746517	58.7717
LOC126072992	5.4772	5.86985	1.34296	4.37084	1.23769e-05	0.000146307	58.479
LOC126086224	5.27906	5.82432	1.65215	3.52531	0.00042299	0.0031037	56.6625
NT5DC4	5.27906	5.82432	1.65215	3.52531	0.00042299	0.0031037	56.6625
LOC126065770	5.28083	5.82207	1.39661	4.1687	3.0634e-05	0.000327123	56.574
SLC22A14	5.08358	5.77016	1.6538	3.48902	0.000484791	0.00348724	54.5747
C8G	4.69437	5.65047	1.40628	4.01802	5.86881e-05	0.000572731	50.2297
LOC126064644	1043.12	5.60735	0.743592	7.54089	4.66757e-14	3.64403e-12	48.7505
PTGES	14130.2	5.60547	0.630226	8.89437	5.87499e-19	9.2973e-17	48.6872
LOC126065769	101.894	5.59638	1.6893	3.31285	0.000923504	0.00605309	48.3815
MMP14	5738.5	5.57395	0.734773	7.58595	3.30071e-14	2.6719e-12	47.635
ENPP5	215.972	5.48611	1.41675	3.87231	0.000107809	0.000963262	44.8211
CXCL1	17483.8	5.47802	0.931061	5.88363	4.01358e-09	1.19294e-07	44.5706
GRAMD2B	216.028	5.47644	0.435472	12.5759	2.86594e-36	2.96136e-33	44.5218
AK7	4.10614	5.46353	1.66638	3.27867	0.00104296	0.00672563	44.1252
STEAP4	6205.99	5.45538	0.822301	6.63428	3.26086e-11	1.44283e-09	43.8765
KIAA1755	4.1079	5.4549	1.42746	3.8214	0.000132696	0.00114994	43.8619
GRIA3	6.74428	5.41222	1.32484	4.08519	4.40412e-05	0.00044848	42.5835
ZNF804A	4.01148	5.40585	1.4691	3.67972	0.000233493	0.0018737	42.396
LOC126079598	19.2346	5.39832	1.07664	5.01404	5.32985e-07	9.18785e-06	42.1752
IL1R2	6344.91	5.39558	0.518787	10.4004	2.46935e-25	8.50521e-23	42.0952
MS4A7	4629.07	5.38894	0.462068	11.6627	1.97743e-31	1.38942e-28	41.9019
MARVELD3	3.91241	5.38317	1.4386	3.74195	0.000182597	0.00151655	41.7345
LRRC32	270.04	5.37775	0.972702	5.52868	3.22653e-08	7.66632e-07	41.5782
IL12B	10.9294	5.3766	1.15596	4.65119	3.30018e-06	4.56465e-05	41.545
INHBA	3407.94	5.37315	1.25369	4.28586	1.8203e-05	0.000205365	41.4457
ABCA13	10.8443	5.35275	1.30835	4.09123	4.29099e-05	0.000437975	40.8639
LOC126066563	50.5415	5.31354	1.16727	4.5521	5.31126e-06	7.00958e-05	39.7682
GARIN5B	3.71693	5.30762	1.45262	3.65381	0.000258373	0.00204533	39.6052
KCNS3	3.71693	5.30762	1.45262	3.65381	0.000258373	0.00204533	39.6052
DGKG	10.4411	5.30302	1.17404	4.51691	6.27475e-06	8.11054e-05	39.4791
LOC126075866	21.1237	5.23551	1.17914	4.44011	8.99127e-06	0.000111383	37.6744
KCNE4	3.52144	5.22784	1.47025	3.55575	0.000376908	0.00280303	37.4746
CCDC81	5.91486	5.20847	1.32116	3.94235	8.06873e-05	0.00075032	36.9747
SLC10A4	9.88924	5.17959	1.58817	3.26136	0.00110881	0.00708476	36.242
RGS4	3.42502	5.17323	1.61038	3.21242	0.00131623	0.00814689	36.0825
AK4	246.81	5.16904	0.614436	8.41265	4.00838e-17	4.95854e-15	35.9779
CCL22	476.661	5.15681	1.60554	3.21189	0.00131867	0.00815913	35.6743
RHOD	3.32595	5.14338	1.49241	3.44635	0.000568211	0.00397974	35.3436
ACAN	3.32595	5.14338	1.49241	3.44635	0.000568211	0.00397974	35.3436
DLL1	1242.5	5.13342	0.723929	7.09105	1.33101e-12	7.84583e-11	35.1004
LOC126078143	9.18136	5.0952	1.40029	3.63868	0.000274034	0.0021471	34.1828
CXCL8	120701	5.09278	0.465986	10.929	8.37425e-28	3.42098e-25	34.1255
LOC126087875	799.686	5.06864	0.436137	11.6217	3.19804e-31	2.16064e-28	33.5594
CX3CL1	8.89122	5.06755	1.20831	4.1939	2.74195e-05	0.000297682	33.5341
SLAMF7	42706.1	5.06623	0.794572	6.37605	1.81708e-10	7.04609e-09	33.5034
CBLIF	3.12958	5.06585	1.54367	3.28169	0.00103186	0.00666627	33.4944
EHF	922.541	5.04006	0.321159	15.6933	1.67979e-55	7.37681e-52	32.9009
CSF2	93.9703	5.03951	1.01771	4.95184	7.35156e-07	1.22754e-05	32.8886
LOC126070134	80.8836	5.02117	0.950305	5.28375	1.26565e-07	2.57319e-06	32.4731
XCL1	98.6689	5.01801	1.53418	3.27081	0.0010724	0.00688512	32.402
CBLC	8.59931	5.01155	1.19842	4.18181	2.89194e-05	0.000311083	32.2573
TRPV3	11.8848	5.00287	1.26839	3.94427	8.00428e-05	0.000745905	32.0638
MMP12	8.72515	5.00136	1.33737	3.7397	0.000184244	0.00152878	32.0301
LOC126064646	389.63	4.97584	0.982344	5.06527	4.07812e-07	7.27271e-06	31.4687
MMP1	2.93409	4.97135	1.55918	3.18843	0.00143047	0.00871276	31.3707
GJA10	2.93497	4.95813	1.55571	3.18705	0.0014373	0.00873621	31.0846
LOC126074011	2.93497	4.95813	1.55571	3.18705	0.0014373	0.00873621	31.0846
NXNL2	2.93497	4.95813	1.55571	3.18705	0.0014373	0.00873621	31.0846
LOC126059593	2.93497	4.95813	1.55571	3.18705	0.0014373	0.00873621	31.0846
FAM3D	2.93497	4.95813	1.55571	3.18705	0.0014373	0.00873621	31.0846
LOC126080974	47.5898	4.95057	0.923528	5.3605	8.29934e-08	1.7714e-06	30.9221
LOC126070133	42.0725	4.93773	0.814231	6.06428	1.32543e-09	4.30361e-08	30.6481
C10H15orf48	26754.7	4.92151	0.677942	7.25948	3.8857e-13	2.54687e-11	30.3056
SLC7A2	11.4338	4.87045	1.21403	4.01181	6.02555e-05	0.000585749	29.2517
CAMK1G	37.5054	4.84971	0.968844	5.00567	5.56684e-07	9.51236e-06	28.8343
KIRREL2	23.0048	4.83006	0.953872	5.06364	4.11325e-07	7.3205e-06	28.4442
LOC126061611	37.0846	4.82865	1.16051	4.1608	3.17139e-05	0.000337309	28.4164
IL2RA	1918.32	4.81764	0.433135	11.1227	9.72463e-29	4.27057e-26	28.2004
TFRC	3500.77	4.81654	0.329073	14.6367	1.63837e-48	4.79661e-45	28.1788
PTX3	2643.47	4.80573	0.955136	5.03146	4.86769e-07	8.49959e-06	27.9684
TRNAL-AAG_25	7.5061	4.80502	1.22894	3.90989	9.23395e-05	0.000846218	27.9547
MSANTD3	207.072	4.79809	0.489829	9.79543	1.17793e-22	2.87717e-20	27.8207
LOC126086882	4.44649	4.79232	1.34474	3.56374	0.000365603	0.002734	27.7097
HBEGF	2405.83	4.77776	0.616179	7.75385	8.91452e-15	7.79067e-13	27.4316
GARIN1A	7.34966	4.76432	1.35269	3.5221	0.000428148	0.0031363	27.1771
SPIC	70.1605	4.73539	0.927169	5.10736	3.26694e-07	5.9903e-06	26.6375
CLSTN3	61.1946	4.73166	0.872479	5.42324	5.8529e-08	1.28999e-06	26.5688
LOC126075981	167.091	4.71939	0.717569	6.57691	4.80316e-11	2.06795e-09	26.3438
ACOD1	29940.9	4.71162	0.924622	5.09572	3.47418e-07	6.34381e-06	26.2022
LOC126081664	668.878	4.70208	0.771006	6.09864	1.06978e-09	3.52565e-08	26.0297
RNF217	3406.89	4.69113	0.376193	12.47	1.08823e-35	1.06199e-32	25.8328
PM20D2	528.851	4.66891	1.4446	3.23198	0.00122935	0.00773729	25.4379
LOC126077087	21.6054	4.656	1.06643	4.36595	1.26572e-05	0.000148819	25.2113
B4GALNT1	746.988	4.60924	0.461697	9.98324	1.80475e-23	4.87726e-21	24.4072
GABRR2	26.3287	4.58699	0.820058	5.59349	2.22549e-08	5.46754e-07	24.0337
SOCS3	17814.5	4.5717	0.700984	6.52183	6.94552e-11	2.91181e-09	23.7803
SOCS2	217.45	4.5675	0.527497	8.65881	4.76722e-18	6.39244e-16	23.7112
LOC126077077	1394.88	4.56505	1.26104	3.62007	0.000294521	0.00227509	23.671
RGS1	3466.66	4.55206	0.439318	10.3616	3.70521e-25	1.25165e-22	23.4588
SPRY4	169.597	4.53216	0.450553	10.0591	8.37524e-24	2.37289e-21	23.1375
CXCL6	8641.04	4.4871	1.37095	3.27298	0.00106421	0.00684261	22.426
MYBL1	382.219	4.48675	0.764915	5.86569	4.47267e-09	1.30727e-07	22.4206
LOC126063023	8277.65	4.48354	0.501148	8.94654	3.66812e-19	6.07869e-17	22.3707
PRRT1B	19.0364	4.46143	1.3666	3.26461	0.00109616	0.00701974	22.0305
SCD	2911.98	4.46116	0.627585	7.10845	1.17356e-12	7.05985e-11	22.0263
TRNAQ-CUG_6	24.6638	4.45886	1.0824	4.11944	3.79801e-05	0.000394068	21.9913
BNIP5	36.4395	4.45365	0.874688	5.0917	3.54871e-07	6.45392e-06	21.9119
LOC126068746	18.4605	4.44286	1.0241	4.3383	1.4359e-05	0.000166819	21.7487
KCNH7	45.5742	4.42139	1.02957	4.2944	1.75168e-05	0.000198772	21.4275
LOC126072027	179.38	4.41643	0.363683	12.1436	6.20369e-34	5.18924e-31	21.3539
SMTNL1	123.053	4.40236	0.634682	6.93633	4.02425e-12	2.11647e-10	21.1467
FCRL5	8480.91	4.39117	0.517388	8.48718	2.11703e-17	2.69476e-15	20.9833
THBD	1505.2	4.38838	0.467038	9.3962	5.65694e-21	1.15546e-18	20.9428
LOC126086236	43.4471	4.38034	0.895424	4.89192	9.98588e-07	1.61521e-05	20.8264
DSP	57.8977	4.359	0.800201	5.44739	5.11156e-08	1.1482e-06	20.5206
TRPC3	11.3146	4.35613	1.03251	4.21895	2.45439e-05	0.000269293	20.4798
SLC17A8	5.59027	4.34906	1.35	3.22151	0.00127516	0.00795789	20.3796
TNFAIP6	2663.11	4.33254	0.755218	5.73681	9.64754e-09	2.59126e-07	20.1477
LOC126060997	20690.6	4.33122	0.517457	8.37019	5.7525e-17	7.01725e-15	20.1292
TPD52L1	83.4876	4.30613	0.623017	6.91174	4.78732e-12	2.48799e-10	19.7822
WDR49	5.17518	4.23499	1.31138	3.22942	0.00124041	0.0078024	18.8304
SLC7A11	2629.75	4.23253	0.534622	7.91688	2.4355e-15	2.39005e-13	18.7984
MGAM2	10.6396	4.22749	1.27199	3.32353	0.000888874	0.00585231	18.7328
NR4A3	1377.25	4.22435	0.400146	10.557	4.71414e-26	1.80019e-23	18.692
ANXA2R	15.4772	4.21778	1.11843	3.77115	0.000162496	0.00137099	18.6071
LIPG	18046.5	4.21728	0.677218	6.22735	4.74385e-10	1.65338e-08	18.6006
ADGRE1	505.722	4.20653	0.688937	6.10582	1.02275e-09	3.38975e-08	18.4625
CCR7	9231.63	4.18959	0.404715	10.352	4.10044e-25	1.35903e-22	18.2471
ADM	1066.56	4.17747	0.841712	4.96306	6.93914e-07	1.1631e-05	18.0943
STPG3	13.3678	4.1713	0.975435	4.27635	1.89982e-05	0.000213377	18.0172
MCF2L2	208.97	4.15845	0.784966	5.29762	1.17323e-07	2.41041e-06	17.8574
EBI3	50.7	4.14987	0.722197	5.74617	9.12851e-09	2.48222e-07	17.7515
BIRC3	31414.6	4.14932	0.424724	9.76944	1.5229e-22	3.61504e-20	17.7447
PMEPA1	37.9359	4.14446	0.796929	5.20054	1.98708e-07	3.85692e-06	17.6851
IER3	19381.1	4.08297	0.552947	7.38402	1.5358e-13	1.09222e-11	16.9472
TNIP3	1614.35	4.0669	0.369919	10.994	4.08382e-28	1.70801e-25	16.7594
LOC126063080	59.5691	4.06342	0.897037	4.52983	5.90319e-06	7.67546e-05	16.7191
LOC126065952	748.819	4.06306	0.412925	9.83972	7.59255e-23	1.96134e-20	16.7149
PLA2R1	19.5219	4.05176	1.26371	3.20625	0.00134477	0.0082914	16.5845
LOC126077798	32.5988	4.04849	0.907411	4.46158	8.13562e-06	0.000102225	16.5469
LOC126062273	5330.32	3.99691	0.871908	4.5841	4.55956e-06	6.10002e-05	15.9657
IL12A	66.992	3.98732	0.532647	7.48585	7.10845e-14	5.47663e-12	15.8599
HYKK	19.5629	3.98222	0.75364	5.28398	1.26408e-07	2.57298e-06	15.804
CDKN1A	15357.9	3.98176	0.633797	6.28239	3.33407e-10	1.20507e-08	15.799
LOC126062296	24260	3.96964	0.535061	7.41905	1.17964e-13	8.56265e-12	15.6668
ERRFI1	1508.32	3.96835	0.264035	15.0296	4.69573e-51	1.6497e-47	15.6528
PROCR	27.1059	3.95034	1.08244	3.64947	0.000262785	0.00207558	15.4586
GRTP1	143.465	3.93512	0.858998	4.58106	4.62621e-06	6.17978e-05	15.2964
CDHR4	1071.75	3.93193	0.491628	7.99776	1.26701e-15	1.30154e-13	15.2626
KIAA1549L	6.27725	3.92611	1.13632	3.45512	0.000550043	0.00387521	15.2011
LOC126067682	17.1406	3.92085	0.900906	4.35212	1.3483e-05	0.00015779	15.1458
LOC126066350	20.3484	3.91876	0.82693	4.73893	2.1485e-06	3.13199e-05	15.124
NECTIN2	2740.25	3.91329	0.605257	6.46551	1.00956e-10	4.14343e-09	15.0667
LOC126072026	403.671	3.9103	0.239168	16.3496	4.37686e-60	2.5628e-56	15.0355
LOC126074856	68.2575	3.90633	0.53688	7.27598	3.43904e-13	2.29697e-11	14.9942
PTGS2	2143.95	3.8654	0.708233	5.4578	4.82059e-08	1.08701e-06	14.5747
LOC126070869	909.799	3.86425	0.516509	7.48148	7.349e-14	5.63723e-12	14.5632
PLEK	53997.5	3.85908	0.424023	9.10112	8.94059e-20	1.58637e-17	14.5111
TRHDE	45.7158	3.845	1.11215	3.45728	0.000545667	0.00385009	14.3702
LOC126082739	1046.38	3.84198	0.848843	4.52614	6.00701e-06	7.79314e-05	14.3401
ANKRD33B	1409.2	3.80665	0.297735	12.7853	1.98017e-37	2.31891e-34	13.9931
PTPRR	68.5824	3.80187	0.92161	4.12525	3.70338e-05	0.000386075	13.9469
CISH	1791.58	3.79929	0.644752	5.89264	3.80081e-09	1.13739e-07	13.922
ACER2	2221.97	3.79619	0.158825	23.9017	2.93756e-126	5.16013e-122	13.8921
ICAM4	640.533	3.79223	0.560321	6.76797	1.30604e-11	6.28545e-10	13.854
SLC2A1	2901.31	3.78796	0.5793	6.53886	6.19879e-11	2.61122e-09	13.8131
ECSCR	24.834	3.77435	0.981597	3.84512	0.000120495	0.00106043	13.6834
LOC126082056	283.339	3.7698	0.751169	5.01857	5.20564e-07	8.99138e-06	13.6402
OSMR	179.453	3.75368	0.836725	4.48616	7.25194e-06	9.22985e-05	13.4887
LOC126086009	21.1637	3.75181	0.588312	6.37725	1.80301e-10	7.02254e-09	13.4713
PTK6	793.2	3.73037	0.384181	9.70993	2.73522e-22	6.32196e-20	13.2725
GSG1L	46.5389	3.72905	0.709431	5.25639	1.46909e-07	2.94589e-06	13.2604
SLC26A9	130.527	3.72299	0.578256	6.4383	1.20817e-10	4.86758e-09	13.2048
MAFF	516.237	3.70088	0.805059	4.59702	4.2857e-06	5.77321e-05	13.0039
SH3BP4	58.3657	3.69804	0.909858	4.06442	4.81526e-05	0.000483636	12.9784
LOC126077503	6.72835	3.67621	1.14322	3.21567	0.00130142	0.0080837	12.7835
ESRRG	84.8362	3.67158	0.78255	4.69182	2.70792e-06	3.83917e-05	12.7425
CD274	2418.65	3.66262	0.555712	6.59086	4.37296e-11	1.90137e-09	12.6636
LGR5	25.5913	3.65999	0.890929	4.10806	3.99001e-05	0.000412043	12.6405
TNFRSF8	6.75335	3.65251	1.1449	3.19023	0.00142161	0.00867268	12.5752
LOC126060066	6.52933	3.64621	1.05586	3.4533	0.00055378	0.00389264	12.5204
LOC126061778	110.348	3.64009	1.05956	3.43546	0.000591553	0.0041317	12.4674
TMEM88	262.132	3.63871	0.357178	10.1874	2.25765e-24	6.83757e-22	12.4555
GPRC5B	133.684	3.63269	0.778403	4.66685	3.05858e-06	4.26953e-05	12.4036
FAM222A	492.995	3.62441	0.524672	6.90795	4.91698e-12	2.54034e-10	12.3326
SLC9A3	10.6032	3.61781	1.03062	3.51031	0.000447578	0.00325286	12.2763
LOC126072986	43.944	3.61768	0.709908	5.09598	3.4695e-07	6.34185e-06	12.2752
LOC126068232	45.7169	3.60643	0.714328	5.0487	4.44827e-07	7.84521e-06	12.1799
PLEKHN1	10.6282	3.59664	1.03591	3.47194	0.000516707	0.00368065	12.0975
TNFAIP3	22255.1	3.56961	0.358692	9.95173	2.47848e-23	6.59651e-21	11.8729
LIMK2	15060.9	3.56326	0.54402	6.54987	5.75878e-11	2.44345e-09	11.8208
MXRA5	17.3607	3.56208	0.798775	4.45943	8.21791e-06	0.000103111	11.8111
PLIN3	12117.5	3.56156	0.513728	6.93278	4.12646e-12	2.1573e-10	11.807
NRL	63.3403	3.55316	0.80061	4.43806	9.07729e-06	0.000112132	11.7383
ICAM1	16986.4	3.53895	0.689423	5.13321	2.84845e-07	5.30042e-06	11.6233
CCL5	6057.76	3.52908	0.543006	6.49914	8.07794e-11	3.34663e-09	11.544
PHLDA1	226.857	3.51019	0.423408	8.29032	1.1294e-16	1.34959e-14	11.3939
RFK	3866.69	3.50559	0.395579	8.86194	7.86369e-19	1.20116e-16	11.3576
LOC126063022	1400.15	3.48517	0.531654	6.55534	5.55162e-11	2.37274e-09	11.198
ETV4	11.0478	3.47345	1.09628	3.16839	0.00153288	0.00923726	11.1074
DYNLT4	44.0449	3.46695	0.77226	4.48936	7.14367e-06	9.1196e-05	11.0575
TRNAR-UCU_10	14.9544	3.45787	0.890189	3.88442	0.000102573	0.000923657	10.9881
FSCN1	6577.94	3.45583	0.684529	5.04848	4.45331e-07	7.84623e-06	10.9726
KCNMA1	32.4963	3.45136	0.659137	5.23618	1.63937e-07	3.26129e-06	10.9386
HOXC6	8.27534	3.44678	0.960606	3.58813	0.000333053	0.00252064	10.904
ABCG1	1745.24	3.44661	0.305659	11.276	1.72393e-29	8.41184e-27	10.9027
SESTD1	86.9183	3.44454	0.54058	6.37193	1.86662e-10	7.22225e-09	10.887
PDE7B	145.745	3.44406	0.51888	6.63748	3.191e-11	1.41548e-09	10.8834
FPR1	11084.8	3.44351	0.307921	11.1831	4.93542e-29	2.28146e-26	10.8792
LOC126063972	9.90373	3.43957	0.979231	3.51253	0.00044387	0.00323125	10.8496
G0S2	1673.69	3.4351	0.394813	8.70057	3.30229e-18	4.67072e-16	10.816
IFNB1	12.6887	3.43144	0.790391	4.34144	1.41551e-05	0.000164668	10.7886
SLC11A2	2500.76	3.42395	0.396678	8.63155	6.05243e-18	8.05432e-16	10.7327
LOC126070866	20.386	3.39982	0.946101	3.5935	0.00032626	0.00248098	10.5547
TMEM150C	42.9777	3.38779	0.626753	5.4053	6.46984e-08	1.41179e-06	10.4671
TESMIN	48.1875	3.35656	0.598955	5.60403	2.0942e-08	5.17395e-07	10.243
CKAP2L	180.797	3.33947	0.500824	6.66795	2.59409e-11	1.16244e-09	10.1223
CSF3	354.741	3.33881	0.826949	4.0375	5.40246e-05	0.000534345	10.1177
PIM3	5920.08	3.33244	0.393454	8.46972	2.45994e-17	3.08652e-15	10.0731
ENPP4	5973.75	3.32829	0.442904	7.5147	5.70423e-14	4.43365e-12	10.0442
ACSL3	8190.63	3.32544	0.604193	5.50394	3.71402e-08	8.65258e-07	10.0244
WNT5B	428.093	3.32192	0.589599	5.63419	1.75878e-08	4.41354e-07	9.99992
ETV5	746.385	3.31568	0.454901	7.2888	3.12736e-13	2.11289e-11	9.95677
PDE4B	14541.7	3.30068	0.475888	6.93582	4.03858e-12	2.11766e-10	9.85377
TRNAR-ACG_15	12.0216	3.29852	0.976787	3.3769	0.000733067	0.00494701	9.83902
ISG15	19100.6	3.28084	0.517848	6.33553	2.36526e-10	8.84003e-09	9.71923
SDK1	16.7161	3.26663	0.702773	4.6482	3.34848e-06	4.6169e-05	9.62395
HAVCR1	11685.8	3.26515	0.702898	4.64527	3.39627e-06	4.67547e-05	9.61412
STARD13	10.8645	3.24755	0.781825	4.15381	3.26989e-05	0.000345186	9.49752
LOC126066077	9.07384	3.23811	0.842831	3.84195	0.000122061	0.00107152	9.4356
MACC1	91.0459	3.23071	0.801814	4.02925	5.59546e-05	0.000550644	9.38731
DDIT4	7685.33	3.22256	0.480728	6.70351	2.03475e-11	9.40591e-10	9.33444
SLAMF1	1677.21	3.21435	0.557145	5.76932	7.95922e-09	2.1983e-07	9.28143
LOC126068892	78.3423	3.2127	0.749848	4.28447	1.83175e-05	0.000206392	9.27085
RNF19B	19128.5	3.20241	0.612596	5.2276	1.71723e-07	3.39694e-06	9.20495
TEKTIP1	662.251	3.17481	0.352471	9.0073	2.11196e-19	3.56717e-17	9.03052
NYAP1	15.7704	3.1647	0.956933	3.30713	0.000942585	0.00616777	8.96744
TMT1A	1221.85	3.16413	0.434759	7.27791	3.3904e-13	2.28183e-11	8.96394
SLC25A47	19.3383	3.16348	0.993628	3.18377	0.0014537	0.00881149	8.95991
SLC1A2	1426.12	3.15732	0.855507	3.69059	0.000223739	0.00180782	8.92171
DCBLD1	386.722	3.15631	0.526844	5.99097	2.08597e-09	6.59033e-08	8.91545
LOC126071413	38.3959	3.15162	0.760302	4.14522	3.39481e-05	0.000356871	8.88654
LOC126087495	1336.45	3.15146	0.543128	5.80243	6.53589e-09	1.85078e-07	8.88556
SOWAHC	189.985	3.13967	0.404131	7.76894	7.91481e-15	6.95157e-13	8.81323
LOC126077460	163.609	3.11207	0.741062	4.19947	2.67537e-05	0.000291717	8.64622
SPATA13	4634.29	3.11093	0.296256	10.5008	8.56535e-26	3.00918e-23	8.63938
KIAA1614	233.216	3.10565	0.572526	5.42448	5.81232e-08	1.28265e-06	8.60786
TRAF1	4335.22	3.10236	0.342384	9.06107	1.29178e-19	2.22465e-17	8.58825
TRNAA-UGC_32	27.5837	3.09952	0.67391	4.59931	4.23886e-06	5.72659e-05	8.57134
PIM2	2375.17	3.09886	0.561912	5.51484	3.4909e-08	8.19803e-07	8.56741
CFAP251	115.007	3.09034	0.616931	5.00922	5.46516e-07	9.3843e-06	8.51698
BAG3	67.1613	3.07339	0.789569	3.89249	9.92186e-05	0.000899315	8.4175
KYNU	4755.23	3.07093	0.455481	6.74216	1.56047e-11	7.44868e-10	8.40314
CTSL	7071.29	3.05761	0.824888	3.70669	0.000209984	0.00171084	8.32589
SAMD4A	119.063	3.0554	0.682432	4.47722	7.56208e-06	9.55651e-05	8.31317
TNN	11.3882	3.04996	0.895315	3.40658	0.000657833	0.00451739	8.28189
CCDC28B	171.346	3.04602	0.268546	11.3426	8.06923e-30	4.57239e-27	8.25929
NUPR1	75.5235	3.0454	0.476343	6.39328	1.62368e-10	6.33811e-09	8.25573
HIGD1C	279.336	3.03063	0.429906	7.04953	1.79526e-12	1.02722e-10	8.17167
LOC126058989	157.647	3.02113	0.524937	5.75522	8.65271e-09	2.37119e-07	8.11803
IL6	40.309	3.01559	0.506814	5.95009	2.68001e-09	8.27364e-08	8.0869
LOC126075157	2259.97	3.00318	0.510245	5.88576	3.96218e-09	1.17966e-07	8.01766
LOC126084300	99.6252	3.00193	0.579284	5.18214	2.1935e-07	4.21105e-06	8.01073
RND1	54.8295	3.00164	0.582881	5.14967	2.60947e-07	4.91296e-06	8.00911
NFKBIA	26694.4	3.00136	0.439246	6.83298	8.31661e-12	4.15027e-10	8.00753
BATF	1540.44	2.9874	0.566756	5.27106	1.35642e-07	2.7293e-06	7.93043
GARIN4	187.974	2.97808	0.588856	5.0574	4.25009e-07	7.52601e-06	7.87937
RASGEF1B	2870.79	2.97593	0.580589	5.12571	2.9642e-07	5.48673e-06	7.86764
SRSF12	319.964	2.97497	0.87347	3.40592	0.000659422	0.00452654	7.86239
CD82	12992.6	2.97491	0.463535	6.41787	1.38192e-10	5.49132e-09	7.86206
LOC126072498	8094.58	2.97086	0.452344	6.5677	5.10977e-11	2.19458e-09	7.84005
BHLHE40	13417.6	2.96897	0.427218	6.94954	3.66484e-12	1.95081e-10	7.82975
MRPL39	1680.51	2.96333	0.541824	5.46918	4.52124e-08	1.02858e-06	7.79923
DUSP4	1364.32	2.95907	0.422747	6.99964	2.56624e-12	1.42204e-10	7.77625
TAGAP	10091	2.95251	0.521729	5.65909	1.52179e-08	3.88544e-07	7.74095
OSGIN1	50.147	2.945	0.580431	5.07381	3.89924e-07	6.98114e-06	7.70074
HES1	287.244	2.93062	0.264785	11.0679	1.79522e-28	7.69142e-26	7.62439
TNFRSF10B	1906.11	2.93015	0.239143	12.2528	1.62389e-34	1.42626e-31	7.62192
RYBP	7699.32	2.92961	0.360083	8.13593	4.08773e-16	4.54462e-14	7.61904
RAPGEF2	7199.67	2.9238	0.318741	9.17298	4.60099e-20	8.88143e-18	7.58843
APLP1	65.0893	2.91506	0.613986	4.74777	2.05668e-06	3.01818e-05	7.54261
SOCS1	1435.27	2.88834	0.636126	4.54051	5.61181e-06	7.34006e-05	7.40417
DUSP5	3574.89	2.8875	0.489109	5.9036	3.55663e-09	1.06979e-07	7.39988
RAB23	41.9702	2.88618	0.412932	6.98948	2.75911e-12	1.51458e-10	7.39308
RIN2	6350.69	2.88411	0.527081	5.47185	4.45352e-08	1.01466e-06	7.3825
NEURL1B	18.5323	2.88363	0.632298	4.56056	5.10181e-06	6.77387e-05	7.38004
MRAS	538.15	2.88306	0.429709	6.70934	1.95504e-11	9.15793e-10	7.37715
RTP4	2229.03	2.87398	0.489282	5.87388	4.25712e-09	1.25471e-07	7.33085
KLF5	886.029	2.86545	0.282584	10.1402	3.66512e-24	1.07302e-21	7.28763
AHR	4155.71	2.86249	0.281719	10.1608	2.96632e-24	8.8316e-22	7.2727
CCL24	123.241	2.862	0.891339	3.2109	0.00132321	0.00817568	7.27022
MAP3K8	3893.55	2.86133	0.402176	7.11463	1.12214e-12	6.82061e-11	7.26687
TRNAD-GUC_48	10.7667	2.84998	0.768951	3.70632	0.000210291	0.00171176	7.20991
HOMER1	419.136	2.84841	0.311208	9.15276	5.54989e-20	1.04827e-17	7.20208
PPP1R3C	10.2653	2.84331	0.760821	3.73716	0.00018611	0.00154059	7.17664
NR1H3	1384.51	2.84106	0.423657	6.70603	1.99994e-11	9.29391e-10	7.16545
SAMSN1	72.4262	2.83241	0.604687	4.6841	2.81198e-06	3.96749e-05	7.12265
LOC126069055	3134.66	2.82914	0.431755	6.55266	5.65224e-11	2.40989e-09	7.1065
SLC43A2	12831	2.82572	0.52233	5.40982	6.30866e-08	1.38005e-06	7.08966
RALGDS	2112.45	2.81902	0.636361	4.42991	9.42737e-06	0.000115402	7.05683
LOC126073945	297.398	2.81304	0.717766	3.91916	8.88588e-05	0.000816794	7.02762
PPP1R3B	5492.08	2.81111	0.432682	6.49693	8.19762e-11	3.38822e-09	7.01822
BCAT1	873.682	2.8083	0.390138	7.19822	6.10048e-13	3.88265e-11	7.00459
OASL	13966.3	2.80719	0.493894	5.68378	1.3175e-08	3.42356e-07	6.99918
RHOH	2734.01	2.79788	0.391118	7.15354	8.45679e-13	5.24919e-11	6.95417
LOC126072028	19038.9	2.7972	0.444157	6.29777	3.01956e-10	1.10503e-08	6.95091
RBPJL	115.608	2.79246	0.642847	4.3439	1.39975e-05	0.000163267	6.92812
IRAK2	4502.62	2.79139	0.376376	7.41648	1.20274e-13	8.69441e-12	6.92295
LAG3	40.6905	2.78666	0.81412	3.42291	0.000619543	0.00429306	6.9003
HSD17B11	3565.22	2.78477	0.388288	7.17191	7.39603e-13	4.62344e-11	6.89126
ITGB8	4029.89	2.78102	0.354808	7.83811	4.57372e-15	4.2509e-13	6.87339
IL4I1	575.594	2.77808	0.798945	3.47718	0.000506709	0.00362708	6.85939
CAMK2N1	219.702	2.77508	0.439277	6.31738	2.66031e-10	9.87845e-09	6.84515
ZC3H12C	1399.24	2.77026	0.608511	4.55252	5.3006e-06	7.00078e-05	6.82232
HMCN2	25.2688	2.75368	0.777178	3.54319	0.000395325	0.00291899	6.74437
SLC39A8	9410.39	2.74954	0.411263	6.68559	2.30002e-11	1.04669e-09	6.725
DHTKD1	9.67794	2.74854	0.771535	3.56244	0.000367429	0.00274416	6.72039
FBXO39	362.926	2.74736	0.524182	5.24122	1.59519e-07	3.17699e-06	6.71485
PARP15	5926.36	2.74636	0.673662	4.07677	4.56657e-05	0.00046181	6.71024
CDCP1	79.9895	2.74239	0.478554	5.73058	1.00085e-08	2.67152e-07	6.69179
CNN3	499.914	2.73906	0.749142	3.65626	0.000255922	0.00202866	6.67634
MAP3K7CL	93.2041	2.73832	0.592391	4.62249	3.79159e-06	5.17507e-05	6.67293
FAS	5056.61	2.73702	0.531677	5.1479	2.63414e-07	4.95128e-06	6.66692
IL1RAP	457.11	2.73688	0.39163	6.98843	2.77979e-12	1.52118e-10	6.66626
SDC4	3501.3	2.73462	0.515518	5.3046	1.12918e-07	2.33081e-06	6.65583
MYLIP	2369.03	2.73443	0.338855	8.06961	7.05208e-16	7.41777e-14	6.65496
PRTG	42.4579	2.73375	0.745439	3.6673	0.000245124	0.00195898	6.65182
LOC126075135	51663.4	2.7337	0.390127	7.0072	2.43131e-12	1.36448e-10	6.65157
NAMPT	15610.2	2.73261	0.477156	5.72686	1.02308e-08	2.71471e-07	6.64656
FZD7	133.344	2.73009	0.313047	8.72101	2.7572e-18	3.96991e-16	6.63496
CDC42EP2	623.913	2.72477	0.565256	4.82041	1.43262e-06	2.20942e-05	6.61054
LMCD1	22.9867	2.72311	0.629444	4.32622	1.51689e-05	0.000174956	6.60296
ACOT9	3223.77	2.72161	0.373002	7.2965	2.95352e-13	2.01874e-11	6.59608
CASZ1	115.35	2.71879	0.389292	6.98392	2.87063e-12	1.56358e-10	6.58319
LOC126064687	188.946	2.71803	0.41172	6.60164	4.06622e-11	1.77239e-09	6.57974
CHAC1	186.221	2.70304	0.532664	5.07457	3.88379e-07	6.96149e-06	6.51173
LOC126070243	679.96	2.68596	0.688894	3.89894	9.66143e-05	0.00087843	6.43508
IL23A	1479.61	2.68495	0.507875	5.28664	1.24585e-07	2.54473e-06	6.4306
TNFSF13B	380.918	2.68226	0.46879	5.72166	1.05487e-08	2.79116e-07	6.4186
USP35	565.883	2.67985	0.739495	3.62389	0.000290203	0.00224667	6.4079
VGF	288.421	2.67929	0.566984	4.72551	2.29534e-06	3.32125e-05	6.4054
MSRB3	106.904	2.67881	0.472352	5.6712	1.41798e-08	3.66298e-07	6.40326
HILPDA	1317.91	2.67564	0.68222	3.92196	8.78319e-05	0.000807777	6.38922
MBOAT2	1688.05	2.66437	0.36542	7.29125	3.071e-13	2.0909e-11	6.3395
GJB2	17.2475	2.65821	0.762491	3.48622	0.000489893	0.00351797	6.3125
GAS2L3	550.747	2.65482	0.495693	5.35578	8.51876e-08	1.81382e-06	6.29769
TWSG1	299.066	2.65468	0.381377	6.96078	3.38392e-12	1.81226e-10	6.29708
IRF7	7787.35	2.65306	0.643029	4.12588	3.69315e-05	0.000385466	6.29
EYA3	7373.24	2.6512	0.366741	7.2291	4.86218e-13	3.12854e-11	6.28191
GPR39	16.7915	2.65093	0.783596	3.38303	0.000716907	0.00485848	6.28072
IL10	63.2622	2.6438	0.5402	4.89411	9.87512e-07	1.59877e-05	6.24976
PGK1	1142.9	2.64274	0.299554	8.82225	1.12183e-18	1.64218e-16	6.24516
NBL1	146.052	2.63917	0.764068	3.4541	0.000552132	0.0038826	6.22972
LOC126081453	53.8338	2.63652	0.69354	3.80154	0.000143799	0.00123098	6.2183
FRMD4A	241.739	2.62965	0.53678	4.89895	9.63525e-07	1.56571e-05	6.18878
ATF3	3685.39	2.62675	0.449211	5.84749	4.99048e-09	1.44562e-07	6.17635
SERPINE1	475.475	2.62624	0.478474	5.48879	4.04701e-08	9.34445e-07	6.17417
LOC126070178	2573.54	2.6257	0.656205	4.00134	6.29843e-05	0.000608237	6.17184
LOC126074186	10.4233	2.62211	0.802117	3.26899	0.00107932	0.00692455	6.15651
MMEL1	59.8941	2.62126	0.687877	3.81065	0.0001386	0.00119112	6.15288
GRK7	12.7771	2.6192	0.793992	3.29877	0.0009711	0.0063205	6.14408
MIER1	6360.28	2.61915	0.272547	9.6099	7.26179e-22	1.61469e-19	6.14388
FGF2	15.9958	2.61319	0.633853	4.12271	3.7444e-05	0.000389427	6.11857
PGS1	2877.61	2.61099	0.472381	5.52729	3.25209e-08	7.69895e-07	6.10922
CD80	381.659	2.59812	0.414047	6.27492	3.49807e-10	1.26175e-08	6.05495
ARMH4	48.0284	2.59804	0.704171	3.6895	0.000224696	0.00181305	6.05463
ADCY6	38.1289	2.59792	0.697854	3.72272	0.000197085	0.00162002	6.05412
TRNAH-GUG_19	53.4958	2.59055	0.509628	5.08322	3.71097e-07	6.69957e-06	6.02328
MARCKS	30225.7	2.58992	0.447361	5.78933	7.06657e-09	1.9861e-07	6.02065
RASSF8	107.981	2.58921	0.287732	8.99867	2.28458e-19	3.822e-17	6.01769
GPR68	607.365	2.58921	0.437665	5.91595	3.29966e-09	9.97623e-08	6.01768
NR4A2	485.956	2.58271	0.288788	8.9433	3.77725e-19	6.20105e-17	5.99066
TMTC2	87.733	2.57484	0.496028	5.19092	2.09253e-07	4.03484e-06	5.95807
LOC126087405	127.342	2.57117	0.324222	7.93026	2.18681e-15	2.15806e-13	5.94291
TRIB3	161.208	2.55364	0.450859	5.66396	1.4792e-08	3.78771e-07	5.87116
SMAD1	86.2458	2.55232	0.464014	5.50053	3.78657e-08	8.77349e-07	5.86578
TNFRSF9	130.877	2.54724	0.62541	4.07291	4.6429e-05	0.000468181	5.84515
LOC126071558	5204.16	2.54485	0.593079	4.29091	1.77945e-05	0.000201449	5.83546
PTGDR	551.388	2.54432	0.345968	7.35419	1.92094e-13	1.33901e-11	5.83331
IL27	775.084	2.54296	0.503609	5.04948	4.43021e-07	7.82121e-06	5.82785
LOC126065009	335.516	2.53973	0.555409	4.57272	4.81435e-06	6.41159e-05	5.8148
TBC1D9	8266.1	2.53848	0.264529	9.59622	8.29271e-22	1.82087e-19	5.80977
GPR84	1639.28	2.53583	0.435634	5.821	5.84954e-09	1.67078e-07	5.79909
LOC126081519	88.8473	2.52713	0.456487	5.53604	3.09393e-08	7.37422e-07	5.76424
EPHA2	36.1822	2.52543	0.569616	4.43357	9.26873e-06	0.000113936	5.75744
HAMP	39.6899	2.52475	0.472519	5.34317	9.13353e-08	1.92605e-06	5.75473
LOC126071562	188.101	2.52306	0.729793	3.45723	0.000545755	0.00385009	5.74801
BST2	7971.18	2.52266	0.54079	4.66478	3.08955e-06	4.3038e-05	5.74641
LOC126064666	108.741	2.52245	0.496518	5.08028	3.76881e-07	6.76921e-06	5.74557
FOSL2	15688.1	2.52009	0.370044	6.81024	9.74385e-12	4.78102e-10	5.73617
BATF3	106.402	2.51899	0.725218	3.47343	0.00051386	0.00366781	5.73181
XIRP1	179.529	2.51579	0.708282	3.55196	0.000382373	0.00284007	5.7191
PSAT1	449.007	2.51546	0.400258	6.28461	3.28683e-10	1.19044e-08	5.71782
BCL2L1	4196.06	2.50865	0.408291	6.14428	8.03295e-10	2.69803e-08	5.69088
LOC126070179	1707.42	2.50606	0.607233	4.12701	3.67511e-05	0.000383811	5.68066
SOD2	157195	2.5051	0.483555	5.18059	2.21189e-07	4.2417e-06	5.67688
MGAT5	4011.92	2.50427	0.360594	6.94483	3.78911e-12	2.01086e-10	5.67361
PDZD2	85.7292	2.50329	0.724017	3.45749	0.000545223	0.00384943	5.66975
NRP2	5641.8	2.50043	0.51238	4.88002	1.06074e-06	1.70319e-05	5.65852
ACSBG2	13140.9	2.49949	0.221475	11.2856	1.54538e-29	8.19496e-27	5.65485
C2CD2	1217.73	2.49869	0.623996	4.00434	6.21909e-05	0.000601567	5.65172
CPNE8	346.457	2.4984	0.441934	5.65334	1.57356e-08	3.9944e-07	5.6506
EML5	236.172	2.49537	0.783965	3.18301	0.00145755	0.00883177	5.63871
CD84	11131.7	2.49119	0.305147	8.16391	3.24353e-16	3.67586e-14	5.62242
IGFBP4	622.026	2.48606	0.521677	4.76552	1.88368e-06	2.7829e-05	5.60246
BTG3	108.118	2.48445	0.547325	4.53925	5.64544e-06	7.37855e-05	5.5962
A4GALT	59.7715	2.48432	0.75108	3.30766	0.000940783	0.00615945	5.59571
ICOS	475.805	2.48254	0.253422	9.79606	1.17064e-22	2.87717e-20	5.5888
TM4SF1	1141.92	2.4816	0.59444	4.17468	2.98403e-05	0.000319035	5.58515
PDCD1LG2	3474.64	2.47699	0.521912	4.74599	2.07487e-06	3.0398e-05	5.56735
DCUN1D3	432.744	2.47222	0.346699	7.13074	9.9832e-13	6.15315e-11	5.54897
VEPH1	357.066	2.47191	0.531003	4.65518	3.23695e-06	4.48071e-05	5.54779
GSG1	10.7991	2.46525	0.765873	3.21888	0.00128694	0.00801644	5.52223
BTBD19	477.291	2.46262	0.297724	8.27151	1.32276e-16	1.55944e-14	5.51218
LOC126084143	17506.3	2.46184	0.606357	4.06006	4.90611e-05	0.000491619	5.50919
LOC126083961	164.918	2.46069	0.563739	4.36494	1.27159e-05	0.00014941	5.50478
PRDM1	2701.37	2.46057	0.421634	5.83578	5.35392e-09	1.54175e-07	5.50433
ZNRF1	728.18	2.45957	0.569123	4.32168	1.54843e-05	0.000178009	5.50052
PNRC1	26243.6	2.45925	0.233159	10.5475	5.21664e-26	1.94969e-23	5.49929
LOC126063058	169.525	2.45142	0.46998	5.21601	1.82822e-07	3.58022e-06	5.46953
LOC126066749	444.799	2.45102	0.255923	9.57717	9.97439e-22	2.16309e-19	5.46801
HIF1A	6561.21	2.44957	0.248408	9.8611	6.13733e-23	1.60908e-20	5.46255
SCAMP5	15.2896	2.44465	0.688666	3.54983	0.000385482	0.00285712	5.44393
LOC126063021	109.381	2.44353	0.448278	5.45093	5.01079e-08	1.12701e-06	5.43971
TAMALIN	72.2217	2.44272	0.291526	8.37908	5.33437e-17	6.5527e-15	5.43666
TES	2665.22	2.43985	0.326318	7.4769	7.60967e-14	5.78665e-12	5.42585
LOC126072606	3838.48	2.43153	0.680115	3.57517	0.000349996	0.00262961	5.39465
TRAF3IP2	143.244	2.42426	0.310376	7.81072	5.68639e-15	5.12242e-13	5.36753
GNAL	85.9758	2.42421	0.649042	3.73505	0.000187676	0.00154921	5.36733
ADAM22	621.106	2.41802	0.704611	3.43171	0.000599791	0.00417927	5.34437
GADD45B	3520.49	2.41471	0.441143	5.47375	4.40608e-08	1.00647e-06	5.33212
SIK1	2237.68	2.39126	0.417179	5.73199	9.92593e-09	2.65791e-07	5.24617
GLS	4984.7	2.39059	0.540617	4.42196	9.78094e-06	0.000119231	5.24371
TMEM120A	6275.07	2.39021	0.536588	4.45447	8.41024e-06	0.000105	5.24234
LOC126071432	140.016	2.38578	0.601166	3.96859	7.22979e-05	0.000686108	5.22627
C18H21orf91	3699.56	2.38368	0.433263	5.50168	3.76186e-08	8.74465e-07	5.21865
PLAUR	5875.8	2.3818	0.332932	7.15404	8.42633e-13	5.24883e-11	5.21188
LOC126087399	209.262	2.37793	0.744766	3.19286	0.00140872	0.00860117	5.19791
LOC126065008	690.078	2.37457	0.739092	3.21282	0.00131437	0.00814114	5.18582
N4BP1	5501.15	2.37172	0.333553	7.11048	1.15642e-12	7.00473e-11	5.17559
ARID5B	13701.4	2.36965	0.231789	10.2233	1.55896e-24	4.97904e-22	5.16816
LOC126071295	238.796	2.36533	0.69842	3.38669	0.000707409	0.00480896	5.15272
CD83	3790.04	2.35998	0.437981	5.38833	7.11147e-08	1.54032e-06	5.13365
NLRP3	17112.2	2.35926	0.321554	7.33705	2.18352e-13	1.51603e-11	5.13107
PARD6B	44.4365	2.35903	0.604941	3.8996	9.63511e-05	0.000877223	5.13025
CD93	277.938	2.35565	0.513855	4.58426	4.55602e-06	6.09992e-05	5.11823
CRLF2	147.587	2.3495	0.554182	4.23959	2.23933e-05	0.000248334	5.09648
PPIF	749.001	2.3421	0.484403	4.83502	1.33133e-06	2.07877e-05	5.0704
UPP1	1066.98	2.34072	0.484628	4.82993	1.36579e-06	2.12313e-05	5.06556
GP5	65.1113	2.34064	0.614341	3.81	0.000138965	0.00119368	5.06527
SNX10	15832.8	2.33685	0.67995	3.43679	0.000588646	0.00411467	5.05197
IQSEC3	312.691	2.33589	0.395986	5.89892	3.65878e-09	1.09863e-07	5.04863
MAP3K20	2656.65	2.32817	0.24924	9.34107	9.53663e-21	1.92552e-18	5.02167
SRXN1	1471.86	2.32712	0.39663	5.86723	4.4313e-09	1.29803e-07	5.01803
ZC3H12A	2336.81	2.32635	0.373332	6.23132	4.62516e-10	1.62127e-08	5.01536
SLC41A1	1098.83	2.317	0.375051	6.17783	6.4988e-10	2.21666e-08	4.98295
PPA1	1477.41	2.31492	0.481217	4.81054	1.50521e-06	2.29619e-05	4.97576
CSRNP1	1367.38	2.31354	0.321829	7.18872	6.54037e-13	4.13266e-11	4.97101
PRSS16	13.094	2.31252	0.60303	3.83484	0.000125645	0.00109696	4.96751
DCLK3	75.0498	2.30354	0.564071	4.08377	4.43108e-05	0.000450181	4.93667
PHACTR1	4000.91	2.29857	0.522013	4.40329	1.06623e-05	0.000128548	4.9197
SCARF1	47.4854	2.29662	0.529508	4.33727	1.44266e-05	0.000167493	4.91305
LOC126065324	390.824	2.29206	0.308909	7.41985	1.17255e-13	8.5465e-12	4.89755
FZD9	136.987	2.29182	0.445203	5.1478	2.63562e-07	4.95128e-06	4.89673
DNAH12	85.8692	2.2898	0.631189	3.62776	0.000285896	0.0022192	4.88988
TXNRD1	4564.6	2.28821	0.202842	11.2808	1.63342e-29	8.1979e-27	4.88451
TPI1	10737.1	2.28606	0.551437	4.14564	3.3887e-05	0.000356442	4.87722
LOC126081253	6256.2	2.28363	0.542308	4.21095	2.54301e-05	0.000278148	4.86902
TNFRSF18	680.683	2.28238	0.586083	3.89429	9.84849e-05	0.000894512	4.8648
LOC126067229	1031.26	2.27433	0.352352	6.45471	1.08423e-10	4.42921e-09	4.83774
NIPAL1	73.486	2.27193	0.575297	3.94914	7.84331e-05	0.000733629	4.82968
ARID5A	1962.11	2.27138	0.513316	4.42492	9.64802e-06	0.000117856	4.82785
LOC126071529	3774.56	2.27062	0.391002	5.80717	6.35363e-09	1.80595e-07	4.82529
SEMA6A	303.479	2.26854	0.468099	4.84629	1.25794e-06	1.97118e-05	4.81836
EREG	292.102	2.26368	0.420772	5.37983	7.45566e-08	1.60498e-06	4.80215
GLT1D1	139.713	2.26128	0.525263	4.30505	1.66948e-05	0.000190676	4.79417
NGLY1	3771.91	2.25809	0.449671	5.02164	5.12315e-07	8.8576e-06	4.78357
PRUNE2	1356.4	2.24707	0.315615	7.11963	1.08213e-12	6.60026e-11	4.74716
CCDC71L	510.049	2.24679	0.334771	6.71143	1.92724e-11	9.07611e-10	4.74626
THEMIS2	5149.55	2.24497	0.318737	7.04333	1.87695e-12	1.07047e-10	4.74028
MTFR2	24.728	2.24319	0.666164	3.36732	0.00075903	0.00509871	4.73442
UBAP1	5690.41	2.24282	0.356785	6.28618	3.25369e-10	1.18088e-08	4.73321
ACKR3	57.7268	2.23913	0.539988	4.14662	3.37423e-05	0.000355133	4.72111
PARP14	24369.6	2.22905	0.438748	5.08049	3.7646e-07	6.76857e-06	4.68827
RAMP2	129.228	2.22723	0.679032	3.28001	0.00103804	0.00669883	4.68234
MARCKSL1	6385.28	2.22672	0.381049	5.84367	5.10632e-09	1.47529e-07	4.6807
CIART	166.478	2.22083	0.583079	3.80879	0.00013965	0.00119838	4.6616
SLC35D1	99.5553	2.22022	0.683908	3.24637	0.00116886	0.00740433	4.65965
TMEM158	58.8743	2.21446	0.559198	3.96005	7.49326e-05	0.000706909	4.64107
LOC126060337	255.521	2.21324	0.637377	3.47241	0.000515807	0.00367576	4.63714
PPP1R15A	4686.6	2.21039	0.313184	7.05781	1.69151e-12	9.74759e-11	4.62801
ART1	58.1963	2.20876	0.545409	4.04973	5.12773e-05	0.000511201	4.62277
DAXX	4940.06	2.20707	0.409429	5.39062	7.02167e-08	1.52275e-06	4.61737
TANK	1823.99	2.20693	0.443183	4.97972	6.36753e-07	1.07447e-05	4.61691
SLC6A9	52.435	2.19737	0.611167	3.59537	0.000323932	0.00246863	4.58642
F11R	51.8475	2.19426	0.593797	3.69531	0.000219622	0.00178111	4.57656
SMTNL2	710.512	2.19083	0.44206	4.95595	7.19765e-07	1.20413e-05	4.56567
LOC126072785	3125.99	2.18698	0.409104	5.34577	9.00332e-08	1.90316e-06	4.55351
ZNF292	4234.77	2.18062	0.540056	4.03777	5.39621e-05	0.000534252	4.53349
SERPING1	21.0227	2.17985	0.573622	3.80015	0.000144611	0.00123673	4.53106
LOC126083313	32.7792	2.17561	0.490242	4.43783	9.08714e-06	0.000112144	4.51777
TLR4	7705.91	2.17501	0.36126	6.02061	1.73756e-09	5.57989e-08	4.51588
PELI1	10712.1	2.17477	0.436993	4.97666	6.46898e-07	1.09054e-05	4.51513
CHRNA10	140.953	2.17398	0.672444	3.23296	0.00122517	0.00771372	4.51267
ETS2	9126.9	2.16812	0.432985	5.00738	5.51771e-07	9.46524e-06	4.49437
NR4A1	398.02	2.16395	0.308805	7.0075	2.42613e-12	1.36448e-10	4.48141
PSD3	336.788	2.16293	0.400915	5.39499	6.85287e-08	1.48798e-06	4.47824
LOC126072784	4750.72	2.15324	0.393718	5.46898	4.5263e-08	1.02858e-06	4.44825
IL1R1	1774.3	2.14488	0.243449	8.8104	1.24697e-18	1.81027e-16	4.42256
TMEM123	3080.18	2.14485	0.364192	5.88935	3.87724e-09	1.15633e-07	4.42247
PSMC3IP	317.805	2.14481	0.434914	4.93157	8.15707e-07	1.34164e-05	4.42234
RRM2	70.2201	2.14442	0.346187	6.1944	5.85062e-10	2.01514e-08	4.42115
PIK3IP1	1612.91	2.1413	0.580036	3.69166	0.000222797	0.00180287	4.41158
PARP9	14205.4	2.13885	0.557331	3.83767	0.000124207	0.00108494	4.40412
LYSET	479.974	2.13863	0.378001	5.65773	1.53387e-08	3.90491e-07	4.40343
TRANK1	45187.5	2.13782	0.38953	5.48819	4.06064e-08	9.36079e-07	4.40096
DRAM1	9904.8	2.13548	0.512394	4.16766	3.07745e-05	0.000328424	4.39385
EFNB2	51.2646	2.13535	0.555958	3.84085	0.000122609	0.00107472	4.39344
LOC126075026	573.63	2.13316	0.442695	4.81858	1.44584e-06	2.22007e-05	4.38678
SMPDL3A	24.1131	2.13122	0.47508	4.48603	7.2563e-06	9.22985e-05	4.38089
UBE2J1	2634.99	2.12796	0.293067	7.26101	3.84215e-13	2.52776e-11	4.371
UBE2L6	9946.83	2.12277	0.540776	3.92541	8.65832e-05	0.000798384	4.35529
PTGER2	1549.95	2.12241	0.521048	4.07335	4.63421e-05	0.000467697	4.35421
LOC126073796	10412.5	2.12157	0.379977	5.58342	2.35834e-08	5.77776e-07	4.35168
RSAD2	21859.3	2.11941	0.509711	4.15805	3.20972e-05	0.000340051	4.34515
LOC126065007	1059.83	2.11932	0.596962	3.55018	0.000384975	0.00285577	4.34489
LOC126075766	31.5718	2.1104	0.614931	3.43193	0.000599299	0.00417749	4.31812
CD40	2131.47	2.11008	0.39926	5.28499	1.25714e-07	2.5646e-06	4.31717
CLEC2B	1250.65	2.10902	0.399074	5.28479	1.2585e-07	2.5646e-06	4.31399
SH3BP5	3369.47	2.10517	0.33226	6.33591	2.35947e-10	8.84003e-09	4.30248
PIK3AP1	22950.5	2.10451	0.40524	5.19324	2.0666e-07	3.98922e-06	4.30052
LOC126079308	92.8646	2.10153	0.623889	3.36843	0.000755971	0.00508204	4.29164
IL21R	962.198	2.09471	0.41811	5.00994	5.44456e-07	9.36721e-06	4.2714
MREG	513.242	2.0937	0.411633	5.08634	3.65047e-07	6.60394e-06	4.26842
LOC126070585	5215.66	2.09084	0.503461	4.15293	3.28239e-05	0.000346297	4.25996
NPTXR	39.3064	2.08922	0.599879	3.48273	0.000496329	0.00356003	4.25517
PLEKHO1	15897.5	2.08565	0.475005	4.39079	1.1294e-05	0.000134929	4.24466
ZBP1	1826.82	2.08327	0.566962	3.67444	0.000238371	0.0019111	4.23766
RNASEL	900.362	2.07486	0.371999	5.57759	2.43868e-08	5.94971e-07	4.21304
C3H1orf162	889.42	2.07469	0.414426	5.00618	5.55212e-07	9.50571e-06	4.21255
ELK3	2644.68	2.06889	0.301644	6.85872	6.94812e-12	3.5072e-10	4.19564
TRAF2	2784.61	2.06741	0.351879	5.87535	4.21956e-09	1.24573e-07	4.19135
SLC7A5	1064.38	2.06644	0.514211	4.01867	5.85272e-05	0.000571478	4.18853
BICDL1	264.064	2.06584	0.283884	7.27705	3.41192e-13	2.28755e-11	4.18678
NFKB1	10287.3	2.06358	0.261905	7.87914	3.29652e-15	3.13009e-13	4.18023
LOC126065006	815.174	2.05143	0.461928	4.44102	8.95335e-06	0.000110991	4.14517
BNIP3	2884.44	2.05139	0.392989	5.21998	1.78947e-07	3.52003e-06	4.14506
IFIH1	7166.17	2.05118	0.434859	4.71689	2.39476e-06	3.44523e-05	4.14446
LOC126070590	29845.2	2.03998	0.482065	4.23175	2.31876e-05	0.000256333	4.1124
VEGFA	2462.34	2.03886	0.311598	6.54322	6.02078e-11	2.54233e-09	4.1092
LOC126071553	555.165	2.03549	0.631898	3.22124	0.00127638	0.00795997	4.09963
CHST11	1886.23	2.03332	0.417716	4.86769	1.12908e-06	1.79326e-05	4.09345
SKIL	4582.03	2.02904	0.437082	4.64225	3.44642e-06	4.73707e-05	4.08133
PLEKHF2	3145.9	2.02846	0.350957	5.7798	7.4788e-09	2.08198e-07	4.07971
PHGDH	1301.37	2.02645	0.562338	3.60361	0.000313826	0.00240518	4.074
ABTB2	1128.99	2.02531	0.452335	4.47746	7.55346e-06	9.55249e-05	4.0708
GINS4	33.2721	2.02365	0.598319	3.38222	0.000719028	0.00487098	4.0661
B3GNT5	2440.05	2.02363	0.345672	5.85417	4.79387e-09	1.39189e-07	4.06604
CMPK2	5864.38	2.02114	0.501403	4.03097	5.55471e-05	0.000547247	4.05905
EGLN3	3200.34	2.01999	0.391728	5.15662	2.51444e-07	4.75443e-06	4.05582
HES4	959.277	2.0197	0.447474	4.51356	6.37494e-06	8.21586e-05	4.055
IFIT5	4396.36	2.01705	0.519282	3.88431	0.000102621	0.000923657	4.04756
DLL4	17.5324	2.01537	0.493441	4.08432	4.42058e-05	0.000449374	4.04285
CCNYL1	295.989	2.01322	0.271082	7.42661	1.11416e-13	8.22326e-12	4.03682
LOC126061550	356.752	2.01082	0.319715	6.28939	3.1871e-10	1.1591e-08	4.0301
RUNX1	6202.29	2.01058	0.305501	6.58127	4.66453e-11	2.01816e-09	4.02945
FAM162A	653.411	2.0094	0.379255	5.29828	1.169e-07	2.40734e-06	4.02614
LOC126066697	49.7517	2.00743	0.569208	3.52671	0.00042075	0.00309113	4.02066
ERO1A	4018.23	2.0056	0.314538	6.37633	1.81378e-10	7.04609e-09	4.01555
SIDT1	100.544	2.00414	0.36388	5.5077	3.63546e-08	8.49209e-07	4.0115
PLEKHB2	10779.4	2.00071	0.286803	6.97592	3.03883e-12	1.64247e-10	4.00198
APOL6	831.971	1.99884	0.492628	4.05749	4.96024e-05	0.000495629	3.99677
LTA	42.5756	1.99264	0.62625	3.18187	0.0014633	0.00886353	3.97965
DBNDD2	271.828	1.97974	0.489636	4.04328	5.27079e-05	0.00052368	3.94421
LOC126081966	294.888	1.97617	0.409221	4.8291	1.37151e-06	2.12826e-05	3.93447
GTPBP1	3894.84	1.97442	0.426212	4.63249	3.61302e-06	4.94671e-05	3.92971
CDH24	418.471	1.97034	0.31661	6.22325	4.86971e-10	1.69389e-08	3.91861
C1H6orf132	104.646	1.96569	0.405881	4.84301	1.27885e-06	2.00038e-05	3.90599
PMAIP1	1610.86	1.96464	0.296331	6.6299	3.35925e-11	1.48263e-09	3.90316
BAIAP2L1	159.144	1.96418	0.35702	5.5016	3.7635e-08	8.74465e-07	3.90192
LDLR	10212.7	1.96382	0.344156	5.70617	1.15547e-08	3.03847e-07	3.90092
CD163	12450.1	1.9509	0.558409	3.49368	0.000476409	0.00343962	3.86616
MRNIP	6551.51	1.95066	0.512766	3.8042	0.000142263	0.00121843	3.86552
BEST1	224.427	1.94648	0.568242	3.42545	0.000613788	0.00425821	3.85434
LOC126082996	243.569	1.94646	0.254556	7.6465	2.06522e-14	1.71121e-12	3.85427
PIM1	11166.7	1.94586	0.533315	3.64861	0.000263668	0.00208161	3.85267
RAB21	3955.73	1.93907	0.349075	5.5549	2.77774e-08	6.68408e-07	3.8346
DHX58	6831.26	1.93828	0.369585	5.24449	1.56715e-07	3.12954e-06	3.83249
LOC126072600	5653.62	1.93748	0.459894	4.21288	2.52136e-05	0.000275952	3.83035
CLIC4	943.448	1.93648	0.391694	4.94387	7.65876e-07	1.27399e-05	3.82772
FASLG	230.135	1.93585	0.312622	6.1923	5.92928e-10	2.03425e-08	3.82603
EPAS1	706.359	1.93368	0.258889	7.46915	8.07133e-14	6.11125e-12	3.82028
ARG2	843.114	1.93211	0.322211	5.99642	2.01717e-09	6.39597e-08	3.81613
CGAS	1659.17	1.93055	0.60358	3.1985	0.00138143	0.00846864	3.81201
BIRC2	2964.54	1.92773	0.354698	5.43483	5.48487e-08	1.22268e-06	3.80455
NCK1	1215.11	1.92769	0.255112	7.55625	4.14864e-14	3.28266e-12	3.80445
HIVEP1	5539.46	1.92743	0.325661	5.91852	3.24859e-09	9.87279e-08	3.80378
ZNF697	101.675	1.92582	0.384721	5.00574	5.56467e-07	9.51236e-06	3.79952
OLFML2B	44.7614	1.91949	0.528939	3.62894	0.000284587	0.00221295	3.78289
PLK3	2258.17	1.91663	0.302361	6.33887	2.31452e-10	8.70597e-09	3.77539
YWHAH	1423.9	1.91436	0.359072	5.33142	9.74469e-08	2.04023e-06	3.76947
GIPC3	34.154	1.91367	0.533436	3.58744	0.000333936	0.00252624	3.76767
TFEC	3321.49	1.91342	0.595012	3.21577	0.00130093	0.0080837	3.76702
LOC126079074	219.482	1.91092	0.591028	3.23322	0.00122403	0.00771211	3.7605
NCOA7	601.268	1.90756	0.269163	7.08702	1.37032e-12	8.05049e-11	3.75175
MRPL52	430.784	1.90443	0.219106	8.69181	3.56696e-18	4.9728e-16	3.74361
LOC126067884	63.2216	1.90082	0.566117	3.35764	0.000786114	0.00525252	3.73425
ADGB	48.7822	1.90013	0.539649	3.52104	0.000429862	0.00314361	3.73246
SLC2A6	785.836	1.89994	0.511492	3.7145	0.000203603	0.00166581	3.73197
KIAA0040	1821.78	1.89856	0.423543	4.48257	7.37491e-06	9.35362e-05	3.72841
AGRN	764.899	1.8973	0.432322	4.38863	1.14066e-05	0.000135843	3.72516
NFKBIZ	5813.09	1.89719	0.268769	7.0588	1.67949e-12	9.73659e-11	3.72486
TMCC3	808.905	1.89704	0.366989	5.1692	2.35093e-07	4.4914e-06	3.72449
RRAD	18.9291	1.89462	0.49575	3.82173	0.000132518	0.00114897	3.71825
ZNF521	44.2957	1.89333	0.537885	3.51995	0.000431629	0.00315522	3.71491
LAMB3	1466.17	1.88901	0.386918	4.8822	1.0491e-06	1.6876e-05	3.70381
PELO	527.697	1.88839	0.41846	4.51271	6.40043e-06	8.24266e-05	3.70222
PML	19188.4	1.88802	0.339904	5.55455	2.78323e-08	6.68812e-07	3.70126
DENND2A	209.265	1.88719	0.507775	3.71659	0.000201927	0.00165518	3.69915
EIF2AK2	5261.63	1.88149	0.470187	4.00157	6.29233e-05	0.000607981	3.68454
MOB3C	2874.19	1.88108	0.397695	4.72995	2.24576e-06	3.26025e-05	3.6835
CLEC4D	712.85	1.88027	0.352327	5.33671	9.46493e-08	1.98877e-06	3.68143
EMP1	2885.48	1.87929	0.436114	4.30916	1.63877e-05	0.000187413	3.67893
LOC126065113	9149.96	1.87845	0.581999	3.22759	0.0012484	0.00783191	3.6768
STAT4	760.986	1.8738	0.484465	3.86778	0.000109832	0.000978348	3.66498
KCNK5	443.461	1.87047	0.462537	4.04395	5.2559e-05	0.000522497	3.65652
LOC126086802	18.2353	1.86839	0.574233	3.2537	0.00113911	0.00723412	3.65124
CKAP2	145.699	1.8668	0.40981	4.55527	5.23172e-06	6.92271e-05	3.64722
ARRDC4	3409.79	1.86672	0.572598	3.26009	0.00111376	0.0071051	3.64703
TGIF1	995.916	1.86254	0.466109	3.99592	6.44428e-05	0.000621638	3.63646
CD86	8621.22	1.86199	0.417967	4.45488	8.39397e-06	0.000104871	3.6351
TLR2	1136.2	1.8595	0.185381	10.0307	1.11739e-23	3.11556e-21	3.62881
SEMA3C	45.4518	1.85789	0.321094	5.78613	7.2025e-09	2.01143e-07	3.62478
THSD1	372.287	1.85754	0.40808	4.5519	5.31648e-06	7.0112e-05	3.62388
LOC126079100	44.4704	1.85164	0.3746	4.94297	7.69422e-07	1.27868e-05	3.6091
TNFRSF25	79.6494	1.84944	0.38633	4.78719	1.69129e-06	2.53275e-05	3.6036
TM9SF3	3567.99	1.84778	0.506882	3.64538	0.000266993	0.00210314	3.59946
OAS3	21401.2	1.84722	0.443683	4.16338	3.13575e-05	0.000334239	3.59806
TNIP1	9793.57	1.8431	0.287197	6.41755	1.38487e-10	5.49132e-09	3.58781
PCNX1	3022.48	1.84269	0.285629	6.45134	1.10865e-10	4.508e-09	3.58678
OAS2	24847.2	1.84197	0.361889	5.08988	3.58294e-07	6.49514e-06	3.58499
GTPBP2	2010.32	1.83896	0.23467	7.83639	4.63682e-15	4.28686e-13	3.57753
CTSC	6065.6	1.83576	0.310833	5.90592	3.50681e-09	1.05662e-07	3.56958
PGAP4	750.696	1.83501	0.211736	8.66647	4.45713e-18	6.02261e-16	3.56773
VOPP1	72.5396	1.8343	0.41375	4.43334	9.27841e-06	0.000113975	3.56597
ENAH	119.459	1.83327	0.331078	5.53728	3.07209e-08	7.3321e-07	3.56344
CCNB2	24.7051	1.83117	0.498342	3.67452	0.000238301	0.0019111	3.55825
ETV3	1929.24	1.83074	0.257601	7.10688	1.18697e-12	7.11615e-11	3.55719
TOR3A	5096.01	1.83028	0.391332	4.67705	2.91027e-06	4.09958e-05	3.55607
LMNB1	2772.49	1.8292	0.248503	7.36086	1.8273e-13	1.28909e-11	3.55339
LAMB1	473.563	1.8284	0.323126	5.65847	1.52729e-08	3.89382e-07	3.55142
LOC126071556	5020.37	1.82757	0.500425	3.65203	0.000260175	0.00205681	3.54938
PDE3B	6112	1.82678	0.319322	5.72079	1.06027e-08	2.80071e-07	3.54744
LOC126062398	110.755	1.82646	0.318734	5.73035	1.00224e-08	2.67152e-07	3.54665
KDM6B	12949.8	1.82607	0.182633	9.99853	1.5467e-23	4.24521e-21	3.54569
XAF1	4098.71	1.82553	0.411365	4.43773	9.09104e-06	0.000112144	3.54437
ELL2	3000.47	1.82373	0.2873	6.34784	2.18359e-10	8.34348e-09	3.53996
STX11	6136.4	1.82155	0.437667	4.16194	3.15553e-05	0.000336143	3.5346
LOC126083259	425.001	1.81975	0.384084	4.73789	2.15952e-06	3.14545e-05	3.5302
BCR	292.031	1.81782	0.434759	4.18122	2.89953e-05	0.000311709	3.52548
SAT1	48872.6	1.81741	0.268278	6.77435	1.24969e-11	6.06408e-10	3.52447
RIPOR3	117.343	1.81589	0.531654	3.41555	0.000636542	0.00439179	3.52076
SLC25A36	2638.08	1.81151	0.302173	5.99494	2.03563e-09	6.44286e-08	3.51009
PISD	582.135	1.81021	0.339093	5.33839	9.37745e-08	1.97511e-06	3.50694
IFI44L	4160.45	1.80914	0.464737	3.89282	9.90847e-05	0.00089903	3.50433
EPSTI1	6522.3	1.80017	0.431033	4.17641	2.96142e-05	0.000317017	3.48261
TRNAC-GCA_22	213.995	1.79868	0.46945	3.83146	0.000127385	0.00110978	3.47901
PNP	1588.57	1.79835	0.440896	4.07886	4.5257e-05	0.000458468	3.47823
LOC126075152	423.022	1.79829	0.414829	4.33501	1.45753e-05	0.000168996	3.47808
LGALS3BP	14613.7	1.79308	0.516531	3.47139	0.000517781	0.00368531	3.46553
SQSTM1	11137.5	1.79151	0.449442	3.98609	6.7172e-05	0.000644426	3.46178
NCS1	56.7223	1.79082	0.412047	4.34614	1.38554e-05	0.000161824	3.4601
SPTSSA	1090.99	1.79064	0.347498	5.15295	2.56422e-07	4.83294e-06	3.45969
TXN	1827.47	1.78738	0.339793	5.2602	1.43895e-07	2.88876e-06	3.45187
CD48	13731.1	1.7862	0.336416	5.3095	1.09924e-07	2.27592e-06	3.44905
GCH1	13.0854	1.78366	0.546922	3.26127	0.00110914	0.00708476	3.44299
LOC126063836	1793.42	1.7831	0.310702	5.73895	9.52656e-09	2.56662e-07	3.44166
LCP2	14199.8	1.78242	0.242338	7.35507	1.90822e-13	1.33545e-11	3.44002
TATDN2	1528.32	1.78096	0.2286	7.79071	6.66326e-15	5.97178e-13	3.43654
LOC126059889	22354.3	1.77432	0.537319	3.30217	0.000959406	0.00626037	3.42076
TRIM25	5008.69	1.7732	0.316524	5.60209	2.11777e-08	5.22483e-07	3.4181
ABCA1	7573.5	1.77165	0.553074	3.20327	0.00135875	0.00836294	3.41443
GCLM	783.033	1.76712	0.296004	5.96993	2.37361e-09	7.43224e-08	3.40374
PPP3CC	393.346	1.76326	0.445478	3.95813	7.55395e-05	0.000710727	3.39464
DAPP1	1680.73	1.76111	0.304304	5.78735	7.15048e-09	2.00009e-07	3.3896
KANK1	121.641	1.75916	0.325029	5.41231	6.22161e-08	1.3627e-06	3.38501
ZNF366	108.299	1.75914	0.469649	3.74565	0.000179925	0.00149852	3.38497
SLC3A2	6590.42	1.75758	0.469159	3.74623	0.00017951	0.00149799	3.3813
TRIP10	345.26	1.7574	0.514175	3.41791	0.000631042	0.00436413	3.38089
LOC126071559	10494.3	1.75498	0.490513	3.57784	0.000346446	0.00260852	3.37521
AKAP12	103.567	1.75176	0.441831	3.96477	7.34663e-05	0.000694943	3.36769
CALCOCO2	3644.32	1.75081	0.359809	4.86595	1.13908e-06	1.80588e-05	3.36548
LOC126058277	37.686	1.75065	0.356811	4.90638	9.27729e-07	1.51314e-05	3.3651
LOC126061808	3805.11	1.75035	0.223755	7.82261	5.17377e-15	4.73346e-13	3.3644
IL4R	5858.53	1.7449	0.39111	4.46141	8.14233e-06	0.000102236	3.35172
LOC126066043	9530.77	1.74213	0.415436	4.19351	2.74673e-05	0.000298018	3.3453
BACH2	1547.09	1.74164	0.449349	3.87591	0.000106225	0.000951045	3.34414
GLDC	104.218	1.74153	0.491127	3.54598	0.000391152	0.00289304	3.34389
RLF	2784.05	1.73713	0.375093	4.63119	3.63571e-06	4.97391e-05	3.3337
CFLAR	10723.9	1.73522	0.437936	3.96228	7.42388e-05	0.000701118	3.32931
PFKFB3	5662.92	1.73478	0.264825	6.55067	5.7278e-11	2.43619e-09	3.32829
FZD5	676.794	1.73462	0.510008	3.40116	0.000670995	0.00459341	3.32792
IFNLR1	477.635	1.73449	0.2936	5.90766	3.46996e-09	1.04731e-07	3.32762
HS6ST2	63.5197	1.73344	0.460444	3.76471	0.000166744	0.00140347	3.32519
CAMK2D	2850.94	1.73024	0.431398	4.01079	6.05169e-05	0.00058699	3.31784
SAMD9L	15139.1	1.72861	0.449578	3.84497	0.000120568	0.00106054	3.31409
BTBD9	1837.16	1.72762	0.284533	6.07176	1.26512e-09	4.12303e-08	3.31181
RMDN3	535.983	1.72549	0.334704	5.15528	2.53258e-07	4.77865e-06	3.30693
ORAI2	1262.05	1.72262	0.518088	3.32496	0.000884299	0.00582655	3.30036
MFSD12	2835.78	1.72094	0.527888	3.26005	0.00111394	0.0071051	3.29651
LOC126079251	4602.05	1.71742	0.398848	4.30596	1.66264e-05	0.000190019	3.28848
SPRED2	1110.76	1.71691	0.418534	4.10219	4.0926e-05	0.000420659	3.28731
ASAP1	5794.95	1.71519	0.22057	7.7762	7.47361e-15	6.59706e-13	3.28341
LOC126083286	204.068	1.71088	0.319891	5.34831	8.87777e-08	1.88114e-06	3.2736
CMC2	336.931	1.70794	0.343728	4.96888	6.73402e-07	1.1298e-05	3.26694
GPR157	111.903	1.70723	0.35642	4.78993	1.66839e-06	2.50273e-05	3.26532
IL18	335.15	1.70587	0.301166	5.6642	1.47715e-08	3.78771e-07	3.26225
TRIM36	171.279	1.70559	0.37058	4.60248	4.17499e-06	5.64572e-05	3.26162
P4HA2	65.9918	1.70274	0.465085	3.66113	0.000251104	0.00199768	3.25518
FBXO33	1361.13	1.70082	0.313168	5.43101	5.60358e-08	1.24598e-06	3.25085
ZNFX1	33250.7	1.6975	0.392331	4.3267	1.51359e-05	0.000174689	3.24338
GZF1	881.093	1.69688	0.247107	6.86701	6.55627e-12	3.31895e-10	3.242
BAG2	58.7038	1.69461	0.417604	4.05794	4.95077e-05	0.000494964	3.2369
ZBTB21	1424.64	1.69423	0.220142	7.69606	1.40326e-14	1.18508e-12	3.23603
UBD	572.882	1.69209	0.437417	3.86837	0.000109564	0.000976462	3.23125
ENO1	18286.4	1.69083	0.367803	4.59709	4.28425e-06	5.77321e-05	3.22841
ATP13A3	16772.7	1.68716	0.513025	3.28865	0.00100668	0.00652038	3.22023
ISG20	5810.36	1.686	0.2506	6.72784	1.72196e-11	8.1751e-10	3.21763
IL12RB2	740.288	1.68537	0.35616	4.73206	2.22257e-06	3.22925e-05	3.21623
BCL2A1	7582	1.68178	0.317907	5.29017	1.22202e-07	2.50479e-06	3.20824
BCL3	3569.76	1.67731	0.347689	4.82418	1.40583e-06	2.17384e-05	3.19832
HS3ST1	31.5041	1.67422	0.381303	4.39079	1.12941e-05	0.000134929	3.19147
TRIM56	1043.96	1.67421	0.395271	4.23562	2.27926e-05	0.000252284	3.19146
RHBDL2	63.3074	1.6727	0.451637	3.70365	0.000212521	0.00172911	3.18811
BID	2045.73	1.66796	0.34907	4.77829	1.76791e-06	2.62733e-05	3.17764
MCC	1003.2	1.6654	0.391583	4.253	2.10926e-05	0.000235097	3.17202
SMAD7	1617.62	1.66495	0.33003	5.04484	4.53899e-07	7.98117e-06	3.17102
C5H4orf3	377.712	1.66425	0.163161	10.2	1.98255e-24	6.21883e-22	3.16948
LOC126073794	28468	1.66123	0.345349	4.81028	1.50718e-06	2.29619e-05	3.16285
RASA4B	3293.82	1.66086	0.294546	5.63869	1.71346e-08	4.30595e-07	3.16204
LOC126066425	34.019	1.66023	0.512027	3.24246	0.00118504	0.00749061	3.16066
PLEKHA6	363.09	1.65543	0.39126	4.23102	2.32636e-05	0.00025685	3.15016
GPR132	448.264	1.65495	0.522469	3.16755	0.0015373	0.00925751	3.14911
CARHSP1	1209.35	1.65408	0.346742	4.77035	1.8391e-06	2.72163e-05	3.14722
FLNB	1472.62	1.65394	0.321426	5.14564	2.66616e-07	4.98761e-06	3.14692
SLC30A1	2110.83	1.65167	0.293778	5.62218	1.88558e-08	4.70484e-07	3.14198
GAB2	14846.7	1.6483	0.32738	5.03481	4.78311e-07	8.37688e-06	3.13464
APOO	360.293	1.64696	0.270141	6.09669	1.0829e-09	3.55556e-08	3.13173
FGFRL1	43.9646	1.64595	0.523907	3.14168	0.00167981	0.00998228	3.12953
ARHGEF6	6067.73	1.64538	0.233999	7.03157	2.04226e-12	1.15724e-10	3.12831
DGAT2	746.761	1.64346	0.392465	4.18754	2.81999e-05	0.000304461	3.12415
CDKN1C	23.3622	1.64272	0.480432	3.41926	0.000627912	0.0043459	3.12254
IKZF2	421.548	1.64227	0.413999	3.96686	7.28268e-05	0.000690008	3.12158
TENT5A	2413.9	1.6413	0.369148	4.44617	8.74154e-06	0.000108595	3.11946
LOC126074692	21428.3	1.64052	0.279339	5.87287	4.2832e-09	1.26028e-07	3.11778
CPM	2780.12	1.63885	0.348558	4.7018	2.57877e-06	3.68281e-05	3.11418
SPATA5L1	58.223	1.63374	0.511063	3.19675	0.00138988	0.00850385	3.10316
LOC126080385	8948.83	1.63356	0.495543	3.29651	0.000978947	0.0063666	3.10278
ARL6IP5	1349.37	1.63296	0.171047	9.54686	1.33692e-21	2.82944e-19	3.10149
SERTAD2	2028.15	1.63137	0.254524	6.40948	1.46012e-10	5.75079e-09	3.09806
ZBTB10	476.507	1.63125	0.411984	3.9595	7.51061e-05	0.000707528	3.09782
PCK2	284.149	1.62975	0.501961	3.24677	0.00116722	0.00739664	3.0946
MAPK6	2229.13	1.62834	0.312411	5.21217	1.86639e-07	3.6509e-06	3.09157
LOC126083358	4420.6	1.62571	0.198711	8.18127	2.80864e-16	3.20368e-14	3.08594
VGLL4	444.079	1.62161	0.318476	5.0918	3.54688e-07	6.45392e-06	3.07719
LOC126081803	44.6487	1.61664	0.478653	3.37747	0.000731567	0.00493878	3.06659
RMI2	867.969	1.61637	0.486646	3.32146	0.000895488	0.00588483	3.06604
DNAAF2	419.969	1.60973	0.355622	4.52653	5.99592e-06	7.78661e-05	3.05195
PLAGL1	660.6	1.60954	0.308915	5.21029	1.88541e-07	3.6799e-06	3.05154
RUNX3	3051.5	1.60866	0.35316	4.55504	5.23755e-06	6.92271e-05	3.04968
SLC19A2	191.207	1.60813	0.247283	6.50319	7.86337e-11	3.27317e-09	3.04856
ZCCHC2	3997.08	1.60496	0.368727	4.35269	1.34476e-05	0.00015748	3.04187
MBD2	3660.21	1.60197	0.343078	4.66942	3.02057e-06	4.23672e-05	3.03559
SNTB1	696.376	1.60181	0.288191	5.55817	2.72617e-08	6.56899e-07	3.03525
AMOT	34.2799	1.60173	0.404712	3.95769	7.5677e-05	0.000711639	3.03506
STX6	2440.26	1.5941	0.269245	5.92063	3.20716e-09	9.76376e-08	3.01906
DAPK1	5105.61	1.5937	0.369022	4.31871	1.56947e-05	0.000180309	3.01822
RGCC	1517.47	1.59223	0.478538	3.32728	0.000876992	0.00578275	3.01515
ACP2	2067.66	1.59069	0.416684	3.8175	0.000134811	0.00116426	3.01194
AMZ2	472.748	1.59068	0.291444	5.45791	4.8176e-08	1.08701e-06	3.01191
ZHX2	3811.68	1.58555	0.275968	5.74541	9.16972e-09	2.48957e-07	3.00122
RAPGEF5	319.611	1.58339	0.306692	5.16281	2.43268e-07	4.62127e-06	2.99674
RORA	1059.31	1.58004	0.392504	4.02554	5.68442e-05	0.000557835	2.98979
BMT2	1843.97	1.57965	0.245201	6.44225	1.17716e-10	4.76452e-09	2.98897
FAM234B	75.7727	1.5776	0.349688	4.51144	6.43882e-06	8.27996e-05	2.98472
CCNG2	1838.83	1.57704	0.303235	5.20072	1.98515e-07	3.85692e-06	2.98358
GAPDH	14591.9	1.57627	0.46863	3.36358	0.000769383	0.00515249	2.98199
C3H1orf174	1514.37	1.57549	0.345085	4.56551	4.9828e-06	6.62087e-05	2.98036
TOB1	1888.87	1.57535	0.304764	5.16909	2.35232e-07	4.4914e-06	2.98009
SRC	570.299	1.57432	0.476447	3.3043	0.000952134	0.00621699	2.97796
TNFRSF4	134.243	1.57394	0.417234	3.77233	0.000161733	0.00136587	2.97718
FAM83D	68.842	1.56894	0.490062	3.20152	0.00136704	0.00840218	2.96687
LOC126079917	102.185	1.56827	0.454222	3.45264	0.000555119	0.00389933	2.96548
TICAM1	782.728	1.56741	0.28662	5.46861	4.53586e-08	1.02942e-06	2.96372
CNNM4	847.651	1.563	0.391992	3.98733	6.68199e-05	0.000641398	2.95468
SLC35E3	375.774	1.56215	0.316583	4.9344	8.03994e-07	1.3261e-05	2.95293
LOC126087391	4112.1	1.55992	0.43653	3.57345	0.000352311	0.00264135	2.94837
TMEM128	377.574	1.55862	0.359622	4.33406	1.46385e-05	0.000169546	2.94573
GPATCH11	1293.73	1.55857	0.434726	3.58519	0.000336836	0.00254563	2.94562
RILPL2	1444.59	1.5563	0.270698	5.74921	8.9659e-09	2.44558e-07	2.94098
DMPK	26.8578	1.55449	0.445798	3.48698	0.000488506	0.00351109	2.9373
MCL1	12057.1	1.5541	0.23279	6.67597	2.45607e-11	1.10908e-09	2.9365
TLE1	761.535	1.55312	0.332715	4.668	3.0414e-06	4.25699e-05	2.9345
CDK12	5320.16	1.55304	0.276403	5.61876	1.92328e-08	4.7921e-07	2.93435
ATP10D	1055.5	1.55134	0.4236	3.66227	0.000249992	0.00199064	2.93089
LOC126061947	6454.98	1.54864	0.335915	4.6102	4.02278e-06	5.46936e-05	2.9254
ATP10A	102.362	1.54852	0.357706	4.32904	1.49763e-05	0.000172962	2.92517
IQCN	122.085	1.54671	0.413028	3.74481	0.00018053	0.00150151	2.9215
UBE2E1	1479.94	1.54668	0.320998	4.81835	1.44747e-06	2.22063e-05	2.92144
IER5	2490.74	1.54642	0.322377	4.79693	1.61118e-06	2.4252e-05	2.92091
NUDT9	368.672	1.54513	0.321246	4.8098	1.51083e-06	2.29977e-05	2.9183
JUNB	12259.7	1.545	0.356484	4.33401	1.4642e-05	0.000169546	2.91805
NMI	1796.39	1.5449	0.438734	3.52127	0.000429481	0.00314213	2.91784
RELB	4449.24	1.5416	0.458879	3.3595	0.00078083	0.0052192	2.91118
LOC126072290	211.147	1.54027	0.47768	3.22447	0.00126204	0.00790058	2.90849
VDAC2	3860.71	1.53931	0.401799	3.83104	0.0001276	0.00111072	2.90655
RNF185	2000.51	1.53774	0.430583	3.57129	0.000355227	0.00266061	2.90339
EPG5	7077.66	1.53513	0.399899	3.8388	0.000123639	0.00108106	2.89815
BLTP3A	375.769	1.53368	0.228809	6.70288	2.04351e-11	9.42158e-10	2.89523
DEPDC5	1319.06	1.53328	0.198153	7.7379	1.01076e-14	8.66097e-13	2.89444
SEPTIN11	1419.63	1.53036	0.307905	4.97023	6.68741e-07	1.12305e-05	2.88858
IRF4	506.733	1.52691	0.30066	5.07853	3.80374e-07	6.82498e-06	2.88168
KLF4	998.901	1.52688	0.344603	4.43083	9.38695e-06	0.000115102	2.88162
MMACHC	194.98	1.52676	0.448297	3.40569	0.00065997	0.00452853	2.88138
RAPGEF1	5088.51	1.52234	0.201089	7.57048	3.71842e-14	2.95556e-12	2.87257
CTNND1	944.948	1.52123	0.26124	5.8231	5.7767e-09	1.65266e-07	2.87035
PLSCR1	4518.52	1.52089	0.409577	3.71333	0.00020455	0.00167278	2.86969
TMEM63B	464.677	1.52063	0.374134	4.06441	4.81543e-05	0.000483636	2.86917
FCAR	769.011	1.52025	0.345058	4.40578	1.05402e-05	0.000127251	2.86841
DUSP16	626.095	1.51903	0.26606	5.70934	1.13413e-08	2.98683e-07	2.86598
REL	7027.42	1.51383	0.232873	6.50064	7.9978e-11	3.32126e-09	2.85567
WARS2	187.387	1.51307	0.374332	4.04205	5.29864e-05	0.000525853	2.85417
CNKSR3	66.0319	1.51271	0.403271	3.75109	0.000176069	0.00147347	2.85345
YOD1	1492.28	1.51252	0.246778	6.12907	8.83957e-10	2.95201e-08	2.85308
RBBP6	3173.43	1.51147	0.389955	3.87601	0.000106184	0.000951045	2.851
ZC3HAV1	10930	1.51041	0.285089	5.29804	1.17051e-07	2.40763e-06	2.84892
FNIP2	5677.24	1.50471	0.359456	4.18608	2.83809e-05	0.000306068	2.83768
PKM	73468.7	1.49871	0.471963	3.17549	0.00149586	0.00904209	2.8259
LITAF	10946.5	1.49637	0.350225	4.27259	1.93219e-05	0.000216736	2.82131
RNF122	51.6982	1.49629	0.463476	3.22842	0.00124478	0.00781759	2.82117
KMT2A	5471.37	1.49518	0.183864	8.13197	4.22378e-16	4.66635e-14	2.81899
CD99	2120.74	1.49344	0.430233	3.47123	0.000518089	0.00368601	2.81559
RBMS1	3107.4	1.49182	0.275925	5.40662	6.42243e-08	1.40319e-06	2.81244
SINHCAF	834.117	1.48791	0.209472	7.10315	1.21942e-12	7.26111e-11	2.80483
NOD2	1540.87	1.48732	0.216451	6.87141	6.35724e-12	3.23685e-10	2.80369
LOC126070584	6600.69	1.48493	0.411758	3.60631	0.000310582	0.00238552	2.79903
DENND3	2985.52	1.48275	0.262484	5.64891	1.61469e-08	4.09287e-07	2.7948
DAAM1	433.814	1.48242	0.282381	5.24972	1.52329e-07	3.05109e-06	2.79417
CMKLR1	9197.56	1.48241	0.309828	4.78462	1.71315e-06	2.56112e-05	2.79414
PTGFRN	121.329	1.48096	0.448154	3.30458	0.00095118	0.00621362	2.79135
CREM	2950.79	1.48016	0.307148	4.81904	1.44252e-06	2.22e-05	2.78979
LOC126060951	5432.75	1.47708	0.384797	3.83859	0.000123744	0.00108144	2.78384
TIGAR	299.585	1.47202	0.210409	6.99601	2.63358e-12	1.45477e-10	2.77411
CCDC186	778.629	1.46998	0.437004	3.36377	0.000768842	0.00515083	2.77019
OPTN	6115.11	1.46604	0.284815	5.14735	2.64197e-07	4.95293e-06	2.76262
HSH2D	390.498	1.46453	0.42266	3.46503	0.000530181	0.00376137	2.75973
UCK2	262.104	1.46443	0.393259	3.72382	0.000196229	0.00161526	2.75954
TPRG1	2843.24	1.46426	0.371848	3.93779	8.22339e-05	0.000763085	2.75922
NFE2L2	12430.8	1.46042	0.33429	4.36873	1.24971e-05	0.000147331	2.75189
NEIL1	560.218	1.45742	0.411409	3.54251	0.000396336	0.002924	2.74617
CHORDC1	440.398	1.44973	0.330406	4.38771	1.14549e-05	0.000136325	2.73157
GDPD1	67.9057	1.44728	0.449071	3.22284	0.00126928	0.00793174	2.72694
LDHB	1667.39	1.44203	0.270355	5.33386	9.61485e-08	2.01545e-06	2.71704
SAP30	2227.19	1.43839	0.431621	3.33254	0.000860573	0.00568301	2.71019
MAP2K3	1790.92	1.43829	0.190587	7.54663	4.46655e-14	3.51836e-12	2.71
LOC126065684	2492.15	1.43788	0.425875	3.37631	0.000734653	0.0049539	2.70923
CFL2	171.437	1.43592	0.257692	5.57225	2.51471e-08	6.11819e-07	2.70555
SP100	6490.37	1.43229	0.45562	3.1436	0.00166881	0.00992358	2.69875
FTH1	199924	1.42936	0.437401	3.26785	0.00108369	0.00695	2.69327
RAB9A	735.973	1.42865	0.43428	3.2897	0.00100294	0.00650526	2.69195
JAG1	109.546	1.42559	0.338969	4.20565	2.60333e-05	0.000284392	2.68624
DUSP14	236.014	1.42397	0.442849	3.21548	0.00130226	0.00808609	2.68323
LAMC1	129.21	1.42335	0.25207	5.64662	1.63635e-08	4.1299e-07	2.68207
BCL9L	854.285	1.4208	0.322515	4.40536	1.0561e-05	0.000127414	2.67733
SDF2	697.138	1.42054	0.226956	6.25907	3.87287e-10	1.38274e-08	2.67685
EHD1	8973.73	1.4203	0.26431	5.3736	7.71818e-08	1.6554e-06	2.6764
TRIB2	253.007	1.41933	0.29275	4.84826	1.24547e-06	1.95378e-05	2.67461
LOC126077062	128.029	1.41892	0.266797	5.31835	1.0471e-07	2.18449e-06	2.67385
CTSB	9479.68	1.41712	0.396504	3.57404	0.000351516	0.00263759	2.67052
ODF2L	128.081	1.41481	0.405476	3.48927	0.000484345	0.00348546	2.66625
MMP9	16209.6	1.41443	0.341947	4.13641	3.52787e-05	0.000369353	2.66555
TWF1	540.819	1.41313	0.362146	3.9021	9.53636e-05	0.000870211	2.66314
GK	86.6678	1.41276	0.355201	3.97736	6.96847e-05	0.0006631	2.66246
CWF19L2	2112.65	1.41171	0.231158	6.10715	1.01425e-09	3.36794e-08	2.66053
ASCC3	2542.27	1.41137	0.334864	4.21477	2.50033e-05	0.000273991	2.65991
DBF4	360.01	1.40983	0.344474	4.0927	4.26385e-05	0.000436219	2.65706
LOC126065977	2624.52	1.40676	0.391732	3.59112	0.000329257	0.00249879	2.65141
FMNL3	1292.11	1.40609	0.378772	3.71224	0.000205431	0.0016792	2.65019
AMIGO3	178.712	1.40584	0.285049	4.93193	8.14208e-07	1.34043e-05	2.64972
ITK	1920.96	1.4056	0.235848	5.95978	2.52581e-09	7.85282e-08	2.64928
LOC126076708	28.7183	1.40368	0.425518	3.29876	0.00097114	0.0063205	2.64575
LDHA	14843.4	1.40351	0.319999	4.38598	1.15466e-05	0.000137324	2.64544
TCOF1	1251.32	1.40294	0.222402	6.30812	2.82451e-10	1.03798e-08	2.64439
COQ10B	539.45	1.40286	0.287792	4.87456	1.09052e-06	1.74305e-05	2.64425
TMEM263	792.86	1.40018	0.407407	3.43682	0.000588595	0.00411467	2.63935
LOC126070862	14033.6	1.39992	0.404203	3.4634	0.000533385	0.003778	2.63887
AVEN	48.6444	1.39844	0.429388	3.25682	0.00112667	0.00718109	2.63616
CEP85	380.748	1.39715	0.360669	3.87378	0.000107162	0.000958459	2.63381
SS18	1317.96	1.39673	0.330502	4.22608	2.37795e-05	0.000261396	2.63304
TRAFD1	7046.05	1.39516	0.304892	4.57591	4.74144e-06	6.31929e-05	2.63018
TXK	679.27	1.39467	0.395391	3.52732	0.000419795	0.00308669	2.62928
SLC1A5	672.778	1.39426	0.38465	3.62476	0.000289235	0.00224017	2.62854
SCAPER	846.619	1.39388	0.290029	4.806	1.53977e-06	2.34179e-05	2.62785
ADAM9	4299.6	1.39328	0.266629	5.22552	1.73666e-07	3.43152e-06	2.62675
ANKRD53	91.1419	1.39184	0.290951	4.78375	1.72053e-06	2.56778e-05	2.62413
IL18BP	297.156	1.39173	0.396158	3.51308	0.000442951	0.00322665	2.62394
TRAF4	99.1676	1.38944	0.345485	4.02171	5.77777e-05	0.000565102	2.61977
ITGA5	4690.54	1.38907	0.416731	3.33327	0.000858327	0.00567032	2.61911
AGAP1	169.916	1.38866	0.296116	4.68959	2.73755e-06	3.86558e-05	2.61835
GPR65	2657.59	1.38829	0.306791	4.5252	6.03372e-06	7.82202e-05	2.61769
LOC126066456	90.3802	1.38765	0.419437	3.30836	0.000938443	0.00614871	2.61652
MEX3C	1325.62	1.387	0.235429	5.89139	3.82957e-09	1.14405e-07	2.61535
PTGIR	2129.34	1.38499	0.381729	3.62821	0.000285391	0.00221665	2.61171
TCAIM	122.561	1.38224	0.334034	4.13803	3.50308e-05	0.000367155	2.60673
TMEM170A	913.237	1.3767	0.230679	5.96804	2.40118e-09	7.50518e-08	2.59674
SYNE2	3432.17	1.37468	0.408343	3.36647	0.000761375	0.00510665	2.5931
TP53BP2	781.074	1.37435	0.32518	4.22642	2.3744e-05	0.000261328	2.5925
VDAC3	639.7	1.37382	0.253386	5.42185	5.89848e-08	1.29841e-06	2.59156
RPS17	4736.42	1.3736	0.405048	3.3912	0.000695866	0.00473966	2.59117
AK2	1366.97	1.37173	0.383565	3.57626	0.000348549	0.00262098	2.5878
NUP50	4096.91	1.37124	0.253226	5.41508	6.12608e-08	1.34514e-06	2.58692
GNA13	5533.86	1.36893	0.37377	3.66249	0.000249778	0.00198984	2.58279
RPH3AL	101.265	1.36818	0.257952	5.30402	1.13282e-07	2.33557e-06	2.58145
PVR	1408.5	1.36779	0.375623	3.6414	0.000271163	0.0021274	2.58075
RELL1	569.061	1.36655	0.249949	5.46733	4.56859e-08	1.03551e-06	2.57854
PNPLA8	741.498	1.36629	0.216606	6.30771	2.83193e-10	1.03853e-08	2.57807
CDK17	1362.29	1.36608	0.367216	3.7201	0.00019914	0.00163463	2.5777
LOC126071894	437.358	1.36162	0.248075	5.48873	4.04823e-08	9.34445e-07	2.56973
PPTC7	1340.31	1.36094	0.202966	6.70524	2.01073e-11	9.31941e-10	2.56852
SNX24	806.458	1.35897	0.353211	3.84746	0.000119349	0.00105245	2.56501
ORMDL1	788.426	1.35733	0.216435	6.27131	3.58033e-10	1.28614e-08	2.56211
SLC4A11	64.0852	1.3551	0.30715	4.41185	1.02489e-05	0.00012416	2.55815
CYLD	2800.49	1.35123	0.246426	5.48332	4.17417e-08	9.54734e-07	2.5513
KBTBD2	1342.25	1.34662	0.397787	3.38527	0.000711073	0.00482453	2.54315
CXCR4	6707.36	1.34293	0.40007	3.35673	0.000788703	0.00526181	2.53665
FOXJ3	2496.1	1.33999	0.218888	6.12184	9.25029e-10	3.07747e-08	2.5315
PTMS	1259.17	1.33804	0.365081	3.66506	0.000247284	0.00197355	2.52808
EPHX1	64.9254	1.33703	0.288247	4.63849	3.50957e-06	4.8201e-05	2.52631
SREBF1	708.224	1.3332	0.393756	3.38585	0.000709586	0.0048163	2.51961
HIC2	242.95	1.32998	0.276446	4.81099	1.50182e-06	2.294e-05	2.514
SERINC1	5279.09	1.32998	0.169874	7.8292	4.90981e-15	4.51549e-13	2.51399
GPR171	266.057	1.32988	0.246999	5.38415	7.27898e-08	1.57079e-06	2.51381
PPFIBP1	74.8897	1.32966	0.294278	4.5184	6.23089e-06	8.05978e-05	2.51344
FPGT	43.7458	1.32904	0.36779	3.61359	0.000301985	0.00232457	2.51236
HSPA5	12605.5	1.32807	0.297861	4.45868	8.24647e-06	0.000103322	2.51066
LHFPL2	1568.31	1.32573	0.363974	3.64239	0.000270122	0.00212112	2.5066
SETDB2	1575.74	1.32506	0.208017	6.36997	1.89063e-10	7.28307e-09	2.50544
UBE2D1	405.416	1.32307	0.342227	3.86608	0.000110601	0.000983203	2.50199
WTAP	3912.52	1.3226	0.334378	3.95541	7.64023e-05	0.000717307	2.50117
OSM	714.587	1.3216	0.227089	5.81974	5.89382e-09	1.6807e-07	2.49943
DMXL1	2954.84	1.32017	0.401592	3.28734	0.00101139	0.00654848	2.49696
NSD3	6452.66	1.3177	0.374786	3.51588	0.000438301	0.00319601	2.49269
RHBDF2	9359.36	1.31738	0.413058	3.18932	0.00142606	0.00869193	2.49212
INKA1	303.693	1.31632	0.328187	4.01087	6.04951e-05	0.00058699	2.4903
KIF3A	180.522	1.31577	0.300827	4.37384	1.22078e-05	0.000144503	2.48935
BCL2L11	5855.38	1.31572	0.234526	5.61013	2.02174e-08	5.01596e-07	2.48927
IFNGR2	3443.27	1.31471	0.195148	6.73698	1.61708e-11	7.69802e-10	2.48752
PSPH	156.877	1.31057	0.256378	5.11188	3.18967e-07	5.85473e-06	2.4804
TDRD7	2675.82	1.31057	0.29973	4.3725	1.22835e-05	0.000145301	2.48039
MCUR1	520.507	1.3102	0.310166	4.22418	2.39809e-05	0.000263445	2.47976
DNAJA4	141.518	1.30987	0.301688	4.3418	1.41318e-05	0.000164505	2.47919
RAB5A	1149.13	1.30692	0.276802	4.72148	2.34131e-06	3.37941e-05	2.47412
NRIP1	2497.67	1.30647	0.355645	3.67351	0.000239238	0.00191718	2.47335
ATP1B3	3283.63	1.30632	0.255055	5.12172	3.02766e-07	5.59241e-06	2.4731
TOX	471.124	1.3053	0.279677	4.66717	3.05371e-06	4.26953e-05	2.47135
PPM1B	4795.78	1.30274	0.249172	5.22827	1.71102e-07	3.38847e-06	2.46697
LCP1	55459	1.30243	0.254512	5.11736	3.09847e-07	5.70521e-06	2.46644
MAPKBP1	2504.04	1.30149	0.371798	3.50054	0.000464313	0.00336613	2.46484
SYK	18690.3	1.3002	0.202797	6.41134	1.44248e-10	5.69408e-09	2.46263
SPAG1	310.314	1.29757	0.334975	3.87363	0.000107227	0.000958549	2.45814
LOC126066649	593.461	1.29587	0.407763	3.178	0.00148295	0.00897639	2.45525
TMCC1	755.725	1.29461	0.299859	4.31741	1.57872e-05	0.000181066	2.45311
GOLPH3	2565.6	1.29384	0.231484	5.58931	2.27968e-08	5.59287e-07	2.45179
HAPSTR1	2893.91	1.29381	0.293219	4.41245	1.02209e-05	0.000123906	2.45175
SLC33A1	994.633	1.29297	0.236706	5.46233	4.69926e-08	1.06375e-06	2.45031
ECM1	2706.55	1.29235	0.398308	3.2446	0.00117615	0.00744245	2.44927
DNAJB6	3888.55	1.28911	0.349028	3.69343	0.000221248	0.00179264	2.44378
CCSAP	112.791	1.28828	0.323658	3.98037	6.88077e-05	0.000656889	2.44236
CEBPB	10341	1.28602	0.407785	3.15368	0.00161223	0.00965579	2.43855
PCNA	913.898	1.28431	0.144868	8.86538	7.62464e-19	1.17486e-16	2.43566
GFOD1	454.933	1.28295	0.357288	3.59081	0.000329651	0.00250028	2.43337
DNTTIP2	2821.95	1.28098	0.318295	4.02451	5.70931e-05	0.00055934	2.43005
SOX4	298.242	1.27983	0.323682	3.95398	7.68605e-05	0.000721224	2.42811
NANP	1363.88	1.2777	0.247124	5.17028	2.33744e-07	4.4727e-06	2.42452
ASPHD2	675.581	1.27737	0.262371	4.86857	1.12409e-06	1.78695e-05	2.42397
PLAGL2	1039.54	1.27427	0.342265	3.72306	0.000196821	0.00161862	2.41877
LOC126078786	612.13	1.27407	0.259902	4.90213	9.48025e-07	1.54337e-05	2.41843
RFFL	3703.96	1.26984	0.293803	4.32208	1.54562e-05	0.000177919	2.41135
TNFSF14	198.501	1.26877	0.238535	5.31899	1.04346e-07	2.17948e-06	2.40955
GPD2	1760.27	1.26766	0.227787	5.5651	2.62002e-08	6.33057e-07	2.4077
LOC126076526	333.957	1.26495	0.372146	3.39907	0.00067615	0.0046215	2.40319
CASP10	1858.7	1.26462	0.398804	3.17104	0.00151895	0.00915961	2.40264
KIF5B	3694.46	1.25979	0.30791	4.09142	4.2874e-05	0.000437975	2.39461
PDE4D	1036.73	1.25971	0.268321	4.69479	2.66876e-06	3.79898e-05	2.39448
NFIL3	3592.43	1.25948	0.178454	7.05773	1.69248e-12	9.74759e-11	2.3941
IL16	1774.07	1.25856	0.327303	3.84525	0.00012043	0.00106039	2.39257
LOC126067484	151.967	1.25511	0.309753	4.05197	5.07874e-05	0.000506893	2.38685
LOC126075153	10330	1.2532	0.311048	4.02895	5.60267e-05	0.000551044	2.38369
GPR137B	1499.29	1.25317	0.182164	6.87934	6.01298e-12	3.07047e-10	2.38365
TMEM60	81.6078	1.25199	0.370866	3.37586	0.000735864	0.00495826	2.3817
SELENOK	349.314	1.25025	0.256375	4.87665	1.07905e-06	1.72678e-05	2.37883
APLF	278.527	1.249	0.321	3.89098	9.984e-05	0.000903549	2.37677
UTP15	714.506	1.24847	0.379057	3.29363	0.000989015	0.00642494	2.3759
LOC126084377	213.76	1.24836	0.351966	3.54682	0.000389907	0.00288626	2.37572
CRTC2	2390.6	1.24788	0.267317	4.66818	3.03872e-06	4.25664e-05	2.37493
JADE3	350.913	1.24774	0.340588	3.66349	0.0002488	0.00198385	2.37469
CCNG1	507.185	1.24712	0.199863	6.23984	4.38028e-10	1.54506e-08	2.37366
CLN5	604.128	1.24667	0.284355	4.38421	1.16408e-05	0.000138257	2.37294
OAT	1006.31	1.24624	0.354389	3.51659	0.000437137	0.00318885	2.37222
UBTD2	417.212	1.24504	0.373862	3.33021	0.000867809	0.0057265	2.37025
MLLT3	932.73	1.24465	0.274636	4.53199	5.84307e-06	7.60855e-05	2.36961
PFKP	2694.68	1.2433	0.378892	3.28142	0.00103287	0.00666793	2.3674
ATP11A	1914.87	1.2429	0.345584	3.59653	0.000322494	0.00246088	2.36674
KDM3A	6248.85	1.24216	0.275316	4.51176	6.42921e-06	8.27366e-05	2.36553
DPP4	277.295	1.23935	0.296738	4.17659	2.95907e-05	0.000317017	2.36093
RHEB	951.504	1.23855	0.215661	5.74305	9.29874e-09	2.51682e-07	2.35962
INO80D	2422.58	1.23751	0.346209	3.57445	0.000350963	0.00263575	2.35791
LOC126072781	2388.86	1.23699	0.332776	3.7172	0.000201444	0.00165199	2.35707
NFKBIE	1916.04	1.23633	0.281626	4.38997	1.13367e-05	0.000135103	2.35599
NUDT4	1976.45	1.23608	0.259688	4.75985	1.93737e-06	2.85024e-05	2.35557
LPAR5	179.025	1.23588	0.306843	4.02771	5.63224e-05	0.000553333	2.35524
MICALL2	89.689	1.23536	0.289887	4.26153	2.03033e-05	0.000226875	2.35441
SASH3	4986.02	1.23512	0.284783	4.33704	1.44415e-05	0.000167555	2.354
PHLPP1	1494.36	1.23433	0.234079	5.27312	1.34123e-07	2.70495e-06	2.35271
LONP1	1597.6	1.23047	0.288123	4.27065	1.94904e-05	0.000218347	2.34644
PLK2	667.805	1.23012	0.338285	3.63633	0.000276545	0.0021619	2.34586
PPP4R2	1923.91	1.22905	0.23557	5.21734	1.81514e-07	3.55856e-06	2.34412
MCTP1	324.79	1.22867	0.342942	3.58273	0.000340021	0.00256454	2.3435
CLIP1	8269.58	1.22359	0.316383	3.86744	0.000109986	0.000979225	2.33527
GPR160	552.191	1.22202	0.312097	3.9155	9.02166e-05	0.000827975	2.33273
ADIPOR2	3566.33	1.22113	0.26551	4.59919	4.24132e-06	5.72659e-05	2.3313
NDFIP2	376.385	1.21956	0.286873	4.25123	2.12602e-05	0.000236664	2.32876
FBXO11	3074.85	1.21888	0.349106	3.49141	0.00048047	0.00346325	2.32765
IL18RAP	818.367	1.21823	0.379306	3.21174	0.00131935	0.00816044	2.32661
SNAP29	955.357	1.21753	0.307987	3.95319	7.71146e-05	0.000722836	2.32548
JAK2	6182.23	1.21737	0.380804	3.19684	0.0013894	0.00850385	2.32523
EIF5	4867.24	1.21605	0.255355	4.76221	1.91481e-06	2.82414e-05	2.3231
DIPK2A	125.128	1.21416	0.385437	3.15009	0.00163222	0.00975553	2.32006
STYX	590.034	1.21332	0.230082	5.27345	1.33883e-07	2.7032e-06	2.31871
GADD45A	233.158	1.21124	0.330879	3.66068	0.000251548	0.00199941	2.31537
NAB1	1516.09	1.20666	0.365492	3.30148	0.00096177	0.00626649	2.30803
HEG1	740.542	1.20666	0.277802	4.34358	1.40179e-05	0.000163396	2.30802
VCPIP1	4972.11	1.20476	0.329095	3.66084	0.000251394	0.00199909	2.30499
ANXA3	330.42	1.20436	0.224315	5.36906	7.91469e-08	1.69342e-06	2.30435
SLC39A14	71.865	1.20388	0.330541	3.64214	0.000270381	0.00212221	2.30358
KPNA5	91.0596	1.20103	0.286643	4.19	2.78959e-05	0.000301922	2.29904
RIPK2	2465.56	1.20057	0.293734	4.08726	4.36489e-05	0.000444743	2.2983
TNFAIP8L1	115.446	1.19912	0.308101	3.89198	9.94285e-05	0.000900571	2.296
GOSR1	1378.7	1.19683	0.349237	3.42699	0.000610303	0.00423906	2.29236
TTC32	83.8055	1.19503	0.327098	3.65343	0.000258758	0.00204702	2.2895
RRBP1	3143.78	1.19471	0.262198	4.55653	5.20063e-06	6.88946e-05	2.28899
DPH3	437.72	1.19462	0.297843	4.01092	6.04833e-05	0.00058699	2.28885
KLF6	6525.41	1.19288	0.289619	4.11879	3.80875e-05	0.00039495	2.28609
VPS36	660.693	1.19123	0.308084	3.86658	0.000110374	0.000982182	2.28348
MEF2A	2557.06	1.18606	0.287478	4.12572	3.69575e-05	0.000385508	2.2753
PPP1R2	1503.92	1.18582	0.246074	4.81894	1.44326e-06	2.22e-05	2.27492
SEPTIN10	228.989	1.1857	0.245922	4.82147	1.42506e-06	2.20117e-05	2.27474
PEAK1	773.991	1.181	0.188844	6.25385	4.00465e-10	1.42112e-08	2.26734
MYO1G	3625.92	1.179	0.28807	4.09278	4.2624e-05	0.000436219	2.2642
FNDC3A	2758.83	1.17874	0.282072	4.17886	2.92972e-05	0.000314761	2.26379
GON7	98.3027	1.17747	0.358229	3.28692	0.00101289	0.00655582	2.2618
NFYA	982.912	1.17738	0.206623	5.69818	1.21095e-08	3.17013e-07	2.26165
CHD2	10276.3	1.17618	0.343291	3.42619	0.000612106	0.00424822	2.25978
KIAA1143	463.587	1.17612	0.265183	4.43512	9.2019e-06	0.000113207	2.25968
UGP2	1831.89	1.17489	0.212135	5.53841	3.05226e-08	7.2947e-07	2.25776
PPP1CC	2258.39	1.17394	0.145218	8.08401	6.26735e-16	6.67226e-14	2.25627
ZBTB43	417.511	1.1722	0.345332	3.39441	0.000687765	0.00468994	2.25355
UBE2L3	2743.59	1.17215	0.343655	3.41084	0.00064764	0.00445436	2.25347
RNF2	716.642	1.16876	0.282914	4.13117	3.60926e-05	0.000377607	2.24819
RNF114	1932.59	1.16863	0.334115	3.49769	0.000469298	0.00339806	2.24798
CENPS	127.961	1.16817	0.279308	4.18238	2.88478e-05	0.000310693	2.24727
FCHSD2	924.586	1.16515	0.315614	3.69169	0.000222769	0.00180287	2.24257
SH3GLB1	806.428	1.16481	0.291739	3.99263	6.53437e-05	0.000628745	2.24203
LOC126068478	471.495	1.16408	0.323925	3.59367	0.000326056	0.00248051	2.2409
TLR7	4164.41	1.16321	0.259738	4.47838	7.52101e-06	9.52517e-05	2.23955
RCAN3	576.991	1.16282	0.285515	4.07269	4.64726e-05	0.000468352	2.23894
PTGER4	5877.09	1.16261	0.281508	4.12995	3.62849e-05	0.000379393	2.23862
PI4K2B	149.857	1.16058	0.246995	4.69879	2.61701e-06	3.72834e-05	2.23547
BCLAF1	4441.07	1.15673	0.270213	4.28081	1.86213e-05	0.000209547	2.22952
RPL23	3988.61	1.15664	0.248698	4.6508	3.30657e-06	4.56988e-05	2.22938
LOC126078189	1735.73	1.15438	0.290175	3.97821	6.9437e-05	0.000661818	2.22588
DNAJC10	748.646	1.1534	0.357345	3.22768	0.00124798	0.00783191	2.22437
SLC38A2	7894.27	1.15241	0.331693	3.47431	0.000512162	0.00365866	2.22284
FBXL14	956.365	1.15228	0.196788	5.85547	4.75663e-09	1.38565e-07	2.22265
RDX	658.505	1.15086	0.305511	3.76701	0.000165214	0.00139191	2.22047
OTUD4	2426.22	1.14933	0.259683	4.42589	9.60457e-06	0.000117407	2.21811
RTL5	338.817	1.14894	0.234485	4.89983	9.59198e-07	1.56012e-05	2.21751
TDG	1304.02	1.14463	0.337056	3.39597	0.000683849	0.00466686	2.2109
RAB1A	3580.63	1.14446	0.291712	3.92324	8.73645e-05	0.000804322	2.21063
RGMB	63.2212	1.14351	0.324695	3.52181	0.000428618	0.00313753	2.20918
DUSP1	6688.34	1.14	0.292768	3.89388	9.86523e-05	0.000895569	2.20381
FNBP1	13100	1.13755	0.284818	3.99396	6.49797e-05	0.000626473	2.20007
RNF139	380.671	1.13717	0.299881	3.79206	0.000149403	0.00127522	2.19949
GTDC1	887.184	1.13544	0.282846	4.01434	5.96112e-05	0.000580127	2.19686
SLC39A6	1015.76	1.13458	0.288778	3.9289	8.53344e-05	0.00078811	2.19555
KHDC4	831.555	1.13056	0.191086	5.9165	3.28855e-09	9.95976e-08	2.18944
TCTN1	1150.51	1.13026	0.35319	3.20014	0.00137359	0.0084336	2.18898
USP25	3408.21	1.12915	0.277832	4.06416	4.82051e-05	0.000483869	2.1873
TNS3	2759.94	1.12887	0.303348	3.72136	0.000198153	0.00162804	2.18687
RNF146	710.115	1.12859	0.221724	5.09006	3.57945e-07	6.49514e-06	2.18645
SOS1	2124.35	1.12481	0.296937	3.78804	0.000151841	0.0012926	2.18072
ZMYND8	1820.92	1.12141	0.222489	5.04029	4.64823e-07	8.15546e-06	2.17559
ING3	617.9	1.12004	0.281596	3.97746	6.96565e-05	0.0006631	2.17352
KARS1	3128.92	1.11353	0.318556	3.49554	0.000473108	0.00341924	2.16374
PTDSS1	1047.5	1.11317	0.226116	4.92302	8.52185e-07	1.39902e-05	2.16321
SGMS1	2290.51	1.11241	0.345081	3.22363	0.00126577	0.00791828	2.16207
YWHAG	3188.52	1.1116	0.226377	4.91042	9.08829e-07	1.48507e-05	2.16086
PITRM1	1003.76	1.1094	0.287399	3.86014	0.000113322	0.00100587	2.15756
LOC126085065	2279.55	1.10908	0.2423	4.57728	4.71053e-06	6.28286e-05	2.15707
AMD1	4442.35	1.10826	0.260596	4.25278	2.1113e-05	0.000235175	2.15585
USP15	2413.23	1.10821	0.302166	3.66756	0.000244879	0.00195791	2.15578
MICALL1	830.085	1.10817	0.256241	4.32472	1.52725e-05	0.000176034	2.15572
WHAMM	1191.75	1.10792	0.3112	3.56015	0.000370644	0.00276347	2.15534
LAMTOR3	702.371	1.1049	0.303785	3.6371	0.00027572	0.00215833	2.15084
LOC126083414	4338.84	1.10459	0.224925	4.9109	9.06578e-07	1.48277e-05	2.15037
CRTC3	1384.69	1.10454	0.174015	6.34741	2.18965e-10	8.34348e-09	2.15031
TAPT1	1612.03	1.10386	0.33315	3.31342	0.000921636	0.00604309	2.1493
SLC31A2	1126.47	1.1022	0.317775	3.4685	0.000523363	0.00371901	2.14682
SLF2	1176.89	1.10113	0.303242	3.6312	0.000282111	0.00219954	2.14523
CHTOP	2731.88	1.10069	0.239827	4.5895	4.44308e-06	5.96691e-05	2.14457
B4GALT5	844.489	1.10037	0.348068	3.16137	0.0015703	0.00942717	2.1441
CXCR2	3861.8	1.09829	0.286915	3.82793	0.000129224	0.00112374	2.14101
HORMAD2	183.294	1.09828	0.301342	3.64462	0.000267784	0.00210654	2.14099
LOC126077022	1402.5	1.09753	0.324933	3.3777	0.000730949	0.00493701	2.13987
RBBP8	216.789	1.09641	0.342748	3.19887	0.00137968	0.0084621	2.13821
NHSL1	255.47	1.09609	0.336836	3.25408	0.00113759	0.0072271	2.13775
BLOC1S2	191.015	1.09343	0.209449	5.22047	1.78465e-07	3.51448e-06	2.1338
P4HA1	4664.23	1.09209	0.183508	5.95116	2.66247e-09	8.23396e-08	2.13182
SPTY2D1	1746.03	1.09141	0.175067	6.23426	4.53905e-10	1.59785e-08	2.13082
EPC1	2072.15	1.08988	0.219667	4.96149	6.99528e-07	1.17139e-05	2.12856
LRRFIP2	2268.4	1.08735	0.322091	3.37592	0.000735704	0.00495826	2.12484
MOV10	4922.89	1.08496	0.23087	4.69944	2.60869e-06	3.71976e-05	2.12132
LOC126076070	6732.38	1.08434	0.260787	4.15794	3.21137e-05	0.000340051	2.1204
SCYL2	1331.97	1.08401	0.245297	4.41919	9.90708e-06	0.000120685	2.11993
LOC126081989	364.994	1.0839	0.312428	3.46929	0.000521834	0.00371115	2.11976
OAF	840.507	1.0826	0.342189	3.16374	0.00155754	0.00936334	2.11785
RBM7	842.085	1.08127	0.229915	4.70293	2.56452e-06	3.66844e-05	2.1159
EFCAB3	182.735	1.08084	0.342936	3.15173	0.00162306	0.00970511	2.11527
OSTM1	788.031	1.07873	0.245554	4.39306	1.11765e-05	0.000133829	2.11218
LONRF1	578.089	1.07857	0.204701	5.26901	1.37161e-07	2.75671e-06	2.11194
UBE2D3	11530.2	1.07648	0.121506	8.8595	8.03746e-19	1.21712e-16	2.10889
UBXN2A	384.937	1.07557	0.274557	3.91748	8.94789e-05	0.000821634	2.10755
TIPARP	1179.6	1.07441	0.200192	5.36693	8.00875e-08	1.71146e-06	2.10587
HERPUD2	1742.98	1.07426	0.257211	4.17655	2.95965e-05	0.000317017	2.10563
PRMT5	1087.27	1.07317	0.31476	3.40948	0.000650864	0.00447479	2.10405
ZNF827	158.922	1.07298	0.272823	3.93288	8.3934e-05	0.000777219	2.10378
ZBTB48	346.717	1.07004	0.291711	3.66816	0.000244306	0.00195511	2.09949
KLHL28	1533.72	1.06936	0.263438	4.05926	4.92278e-05	0.000493008	2.09851
LOC126076836	267.899	1.06909	0.280008	3.81807	0.000134501	0.00116272	2.09811
RNF24	5691.97	1.06779	0.289785	3.68475	0.00022893	0.00184129	2.09621
LPXN	1873.07	1.06738	0.244346	4.36832	1.25208e-05	0.000147413	2.09563
GTF2H1	1031.49	1.05748	0.329329	3.21101	0.00132269	0.00817536	2.08129
IFRD1	1292.99	1.05658	0.212334	4.97604	6.48995e-07	1.09303e-05	2.08
CDYL2	652.742	1.05383	0.21637	4.87051	1.11309e-06	1.77266e-05	2.07604
ERO1B	345.739	1.05339	0.253346	4.15792	3.21158e-05	0.000340051	2.07541
CLDND1	666.261	1.05243	0.209454	5.02463	5.04396e-07	8.76381e-06	2.07402
NXT2	103.081	1.05199	0.256433	4.10239	4.08913e-05	0.000420548	2.07338
EGLN1	587.098	1.05098	0.260503	4.03444	5.47332e-05	0.000540685	2.07194
CHKA	257.74	1.04966	0.273204	3.84205	0.000122013	0.00107152	2.07004
FUT10	159.594	1.04815	0.287571	3.64483	0.000267565	0.00210598	2.06787
P2RX5	1321.5	1.04537	0.269045	3.88548	0.000102129	0.000920794	2.06389
MED1	2428.77	1.04463	0.20172	5.1786	2.23551e-07	4.28234e-06	2.06284
MCM8	57.2203	1.0445	0.32782	3.1862	0.00144155	0.00875595	2.06265
TOR1AIP2	2339.52	1.04346	0.249515	4.18195	2.89022e-05	0.000311083	2.06116
KALRN	210.428	1.04258	0.187273	5.56718	2.58898e-08	6.26419e-07	2.05991
SEMA3F	66.8341	1.04199	0.29141	3.57568	0.000349316	0.00262562	2.05907
ZBTB46	163.79	1.03857	0.213636	4.8614	1.1656e-06	1.84293e-05	2.05419
SLC7A7	1134.35	1.03815	0.317353	3.27129	0.0010706	0.00687609	2.0536
UTP23	288.252	1.03665	0.28375	3.65337	0.00025882	0.00204702	2.05145
SLC6A15	138.257	1.03609	0.322015	3.21753	0.00129298	0.00803979	2.05067
ARID4B	2674.02	1.03529	0.290638	3.56212	0.000367867	0.00274626	2.04952
POLR2A	5452.77	1.03491	0.257696	4.01603	5.9186e-05	0.000576948	2.04899
RNF7	135.216	1.03454	0.230605	4.48622	7.24962e-06	9.22985e-05	2.04847
LRIF1	910.143	1.0324	0.267538	3.85887	0.000113915	0.00101026	2.04542
LOC126066839	580.426	1.03225	0.221177	4.66706	3.05536e-06	4.26953e-05	2.04521
KHNYN	4337.38	1.0321	0.326268	3.16334	0.00155968	0.00937016	2.045
CMTM6	5514.84	1.0313	0.236979	4.35185	1.34995e-05	0.000157877	2.04386
SFMBT2	493.166	1.03108	0.287902	3.58135	0.000341818	0.00257634	2.04355
ZBTB18	1012.85	1.03092	0.248028	4.15648	3.23192e-05	0.000341793	2.04333
STRBP	338.403	1.02942	0.181151	5.68267	1.32607e-08	3.43566e-07	2.0412
CD47	2132.41	1.02797	0.288971	3.55735	0.000374616	0.00279047	2.03916
NCF2	8097.71	1.02748	0.254474	4.03767	5.39848e-05	0.000534252	2.03846
IPO7	1963.26	1.02721	0.280557	3.66132	0.000250915	0.00199709	2.03808
PRDX4	259.071	1.02588	0.265331	3.8664	0.000110452	0.000982382	2.0362
CEP83	358.04	1.02556	0.289343	3.54445	0.000393438	0.0029075	2.03575
CBLB	1259.44	1.02234	0.273963	3.73168	0.000190205	0.00156935	2.03121
SCLT1	269.035	1.02121	0.324627	3.14579	0.00165639	0.00986643	2.02962
NEU3	207.19	1.02095	0.291981	3.49665	0.000471135	0.00340915	2.02926
PIAS1	3873.54	1.01873	0.269833	3.77542	0.000159739	0.00135098	2.02614
HSPA13	804.493	1.01759	0.202565	5.02352	5.07318e-07	8.78851e-06	2.02454
QKI	9412.11	1.01524	0.210621	4.82024	1.43388e-06	2.20943e-05	2.02124
AKIP1	715.027	1.01508	0.319374	3.17836	0.0014811	0.00896832	2.02102
RBM18	298.839	1.01461	0.255009	3.97874	6.92827e-05	0.000660706	2.02036
MAP2K5	1005.69	1.01328	0.227409	4.45576	8.35956e-06	0.000104515	2.0185
EPC2	1282.54	1.01209	0.318809	3.17461	0.00150036	0.00906618	2.01684
RASSF1	337.334	1.01197	0.321267	3.14992	0.00163314	0.00975771	2.01666
TPMT	1236	1.01174	0.187994	5.38176	7.37611e-08	1.5898e-06	2.01634
HEXIM1	2646.59	1.00864	0.259867	3.88137	0.000103871	0.000932819	2.01201
ABHD13	527.717	1.00782	0.259641	3.88159	0.000103777	0.000932451	2.01087
ANKRD49	496.015	1.00717	0.273231	3.68614	0.000227681	0.00183451	2.00996
PXK	5960.29	1.00697	0.283887	3.54709	0.000389506	0.00288472	2.00969
BCOR	2256.96	1.00693	0.261549	3.84988	0.000118175	0.00104367	2.00963
STS	378.076	1.00608	0.283417	3.54983	0.000385474	0.00285712	2.00845
SPDL1	159.495	1.00364	0.279577	3.58986	0.000330857	0.00250777	2.00506
TOMM20	631.054	1.00277	0.29794	3.36566	0.000763606	0.00511966	2.00384
OXSR1	2717.56	1.00226	0.232941	4.30262	1.68789e-05	0.000192155	2.00313
RAB29	382.257	0.99994	0.27855	3.58981	0.000330924	0.00250777	1.99992
PTAFR	9475.56	0.999586	0.306564	3.26061	0.00111173	0.00709876	1.99943
ERI2	160.533	0.999554	0.217609	4.59334	4.36198e-06	5.87146e-05	1.99938
LOC126084121	319.01	0.998736	0.28543	3.49906	0.000466898	0.00338347	1.99825
TBC1D4	4737.13	0.998001	0.222215	4.49115	7.08388e-06	9.04985e-05	1.99723
DDX3X	11198.2	0.997706	0.309488	3.22373	0.00126532	0.00791827	1.99682
LMBRD1	1012.67	0.996926	0.264316	3.77172	0.000162124	0.00136851	1.99574
GNAO1	55.6253	0.996914	0.309644	3.21955	0.00128393	0.00800056	1.99573
PARP4	254.876	0.995752	0.268559	3.70776	0.000209105	0.00170447	1.99412
RAP1A	2128.19	0.989846	0.208773	4.74126	2.12389e-06	3.10385e-05	1.98597
WDR47	289.061	0.989336	0.259146	3.81767	0.000134717	0.00116401	1.98527
CHMP2B	486.973	0.988702	0.282038	3.50556	0.000455643	0.003306	1.9844
SUSD6	6184.79	0.988636	0.241531	4.09321	4.25447e-05	0.000435767	1.98431
RPS6KC1	1009.76	0.987968	0.248916	3.96907	7.21526e-05	0.000685099	1.98339
ATXN1L	3782.89	0.987932	0.291882	3.38469	0.000712583	0.00483291	1.98334
SATB1	1757.72	0.987137	0.26513	3.72323	0.000196694	0.00161832	1.98225
RAB12	332.193	0.985206	0.211921	4.64893	3.33669e-06	4.60789e-05	1.9796
CDKN2AIP	590.165	0.97919	0.204967	4.77729	1.77671e-06	2.63818e-05	1.97136
CWC25	1314.58	0.977243	0.227533	4.29494	1.7474e-05	0.000198415	1.9687
CNOT4	876.877	0.9758	0.234699	4.15766	3.21526e-05	0.000340237	1.96673
SPATA2	767.166	0.973123	0.268313	3.62681	0.000286941	0.00222534	1.96309
CBLL1	1051.27	0.972947	0.249242	3.90362	9.47626e-05	0.000865626	1.96285
LOC126069235	3691.64	0.970572	0.269148	3.60609	0.000310846	0.0023865	1.95962
TUFT1	790.512	0.969783	0.252964	3.83367	0.000126245	0.00110165	1.95855
MORF4L2	1305.04	0.969437	0.262162	3.69785	0.000217435	0.00176582	1.95808
UBE3D	328.781	0.965105	0.220892	4.36913	1.24742e-05	0.000147161	1.95221
ZNF770	784.179	0.962438	0.26392	3.6467	0.000265626	0.00209425	1.9486
LOC126072937	99.3753	0.961574	0.304975	3.15296	0.00161625	0.00967326	1.94743
RSBN1	1555.33	0.960847	0.285399	3.36668	0.000760783	0.00510462	1.94645
CHN2	112.455	0.960543	0.285917	3.35952	0.000780772	0.0052192	1.94604
IFT27	308.112	0.958973	0.261623	3.66548	0.000246876	0.00197197	1.94393
AZIN1	3582.94	0.957126	0.249052	3.84308	0.000121498	0.00106765	1.94144
SRI	1539.43	0.956477	0.285569	3.34937	0.000809956	0.00538519	1.94057
DERL1	3075.14	0.954423	0.248082	3.8472	0.000119474	0.00105303	1.9378
ZNF275	679.713	0.95171	0.231281	4.11494	3.87278e-05	0.000400879	1.93416
RRAS2	378.198	0.95039	0.254316	3.73705	0.000186193	0.00154059	1.9324
MYO10	86.778	0.948201	0.301373	3.14628	0.00165364	0.00986009	1.92947
MED7	878.873	0.945592	0.288503	3.27758	0.00104699	0.00674422	1.92598
PFDN1	463.703	0.944642	0.293543	3.21807	0.00129058	0.00803061	1.92471
CEP135	488.156	0.944265	0.231517	4.07861	4.53067e-05	0.000458707	1.92421
CEMIP2	2334.71	0.94154	0.20076	4.68987	2.73379e-06	3.86558e-05	1.92058
ST3GAL2	1399.25	0.940263	0.229151	4.10324	4.07397e-05	0.000419235	1.91888
DHX8	3139.22	0.929557	0.255727	3.63496	0.000278026	0.00217154	1.90469
P2RY10	780.709	0.927102	0.256662	3.61215	0.000303671	0.00233653	1.90145
ELF1	4558.92	0.926364	0.251735	3.67991	0.000233313	0.00187312	1.90048
MED13	4674.91	0.925626	0.293023	3.15888	0.00158374	0.00950461	1.89951
VBP1	229.859	0.925478	0.232052	3.98823	6.65673e-05	0.000639322	1.89931
ABI1	2200.38	0.923839	0.204852	4.50978	6.48935e-06	8.33275e-05	1.89716
KPNA4	4275.79	0.922567	0.186957	4.93464	8.02985e-07	1.32568e-05	1.89548
CCDC127	764.82	0.921226	0.217965	4.22648	2.37375e-05	0.000261328	1.89372
NUS1	1076.34	0.920712	0.222183	4.14394	3.41384e-05	0.000358658	1.89305
MXD1	7032.93	0.920324	0.233507	3.94132	8.10344e-05	0.00075275	1.89254
FBXO28	720.079	0.919669	0.230919	3.98264	6.81535e-05	0.000652061	1.89168
MAP3K5	1101.79	0.919321	0.184859	4.97308	6.58973e-07	1.10771e-05	1.89122
CAB39L	296.466	0.917568	0.226986	4.0424	5.29075e-05	0.000525367	1.88893
GBE1	1265.51	0.917243	0.187772	4.88488	1.03494e-06	1.66939e-05	1.8885
WDR20	680.324	0.913644	0.146053	6.25558	3.9605e-10	1.4083e-08	1.8838
NCOA5	1653.87	0.912155	0.263187	3.4658	0.000528657	0.00375208	1.88185
GOLT1B	338.043	0.911314	0.265251	3.43566	0.000591102	0.00413019	1.88076
CRK	1960.84	0.908602	0.261663	3.47241	0.000515812	0.00367576	1.87723
JMJD6	725.573	0.907015	0.249405	3.63671	0.000276141	0.00216066	1.87516
LOC126066349	407.478	0.905841	0.187617	4.82815	1.3781e-06	2.1366e-05	1.87364
SRRT	2140.94	0.902859	0.276695	3.26301	0.00110236	0.00704916	1.86977
TMEM265	271.452	0.902346	0.251003	3.59496	0.000324446	0.00247147	1.8691
JOSD1	2113.73	0.8995	0.278843	3.22582	0.00125611	0.00787467	1.86542
ELK4	2650.24	0.899345	0.220602	4.07678	4.56643e-05	0.00046181	1.86522
STK17A	2910.08	0.898568	0.190049	4.72809	2.2664e-06	3.28479e-05	1.86422
CRKL	3194.32	0.897403	0.26436	3.39463	0.000687225	0.00468808	1.86271
CISD2	349.065	0.89479	0.195202	4.58392	4.56332e-06	6.10041e-05	1.85934
RGS3	1105.03	0.894787	0.180732	4.9509	7.38727e-07	1.23233e-05	1.85934
SMG7	2472.83	0.894648	0.232152	3.85371	0.000116339	0.00102901	1.85916
CDC73	1213.23	0.893063	0.222023	4.02239	5.76097e-05	0.000563772	1.85711
LOC126078750	3164.6	0.892045	0.251488	3.54707	0.000389534	0.00288472	1.85581
USP31	227.652	0.891707	0.244712	3.64391	0.000268532	0.00211053	1.85537
PTGES3	2067.69	0.891213	0.162402	5.4877	4.07208e-08	9.37487e-07	1.85474
AKIRIN1	1813.09	0.89077	0.283032	3.14724	0.0016482	0.00983099	1.85417
PARP12	2992.58	0.886797	0.278431	3.18498	0.00144762	0.00878677	1.84907
EXOSC9	310.141	0.885936	0.262171	3.37923	0.000726894	0.00491553	1.84796
JPT2	1345.32	0.885727	0.278121	3.18468	0.00144912	0.00879283	1.8477
LRCH3	1235.69	0.885055	0.244918	3.61367	0.00030189	0.00232457	1.84683
CTDSPL2	1019.3	0.883522	0.278219	3.17563	0.00149512	0.00904129	1.84487
DDX18	2366.7	0.880854	0.230163	3.82709	0.000129669	0.00112705	1.84146
DDIT3	1302.84	0.880746	0.246712	3.56994	0.000357069	0.00267246	1.84133
SLBP	1604.46	0.880214	0.159143	5.53095	3.18498e-08	7.58094e-07	1.84065
CD58	765.536	0.879848	0.197827	4.44757	8.68459e-06	0.000107964	1.84018
CORO1C	3163.31	0.878583	0.248004	3.54261	0.000396182	0.002924	1.83857
SUCO	1784.98	0.878315	0.232576	3.77647	0.000159065	0.00134598	1.83823
PRMT9	453.937	0.877214	0.269406	3.25611	0.00112952	0.00719663	1.83682
KCTD20	2343.4	0.877015	0.242262	3.62011	0.000294477	0.00227509	1.83657
GTF2B	748.728	0.876872	0.19602	4.47339	7.69892e-06	9.71547e-05	1.83639
NRAS	2179.06	0.874703	0.261872	3.34018	0.000837226	0.00554343	1.83363
PPP2R2A	1807.35	0.873972	0.213956	4.08482	4.4111e-05	0.00044893	1.8327
ELOVL5	505.93	0.873743	0.242369	3.60501	0.000312139	0.00239433	1.83241
PPP3R1	1239.4	0.870357	0.179521	4.84822	1.24572e-06	1.95378e-05	1.82811
TMEM87A	2913.28	0.868453	0.209955	4.13638	3.52826e-05	0.000369353	1.8257
MADD	6310.01	0.867568	0.166237	5.21887	1.8002e-07	3.53709e-06	1.82458
GPSM2	235.895	0.867075	0.241893	3.58454	0.00033767	0.00254899	1.82396
WIPF2	3645.73	0.865537	0.145676	5.94152	2.82394e-09	8.68746e-08	1.82202
TSC22D2	644.995	0.86446	0.228523	3.78282	0.000155061	0.00131776	1.82066
ZSWIM6	2701.81	0.861412	0.266436	3.23309	0.00122459	0.00771288	1.81681
GNAI3	1349	0.861397	0.262465	3.28195	0.00103091	0.00666261	1.8168
SLC25A24	694.884	0.859658	0.218368	3.93674	8.25963e-05	0.00076564	1.81461
MRPL14	477.28	0.858912	0.258593	3.32148	0.000895427	0.00588483	1.81367
CEBPG	1410.16	0.856483	0.179166	4.78038	1.74966e-06	2.60241e-05	1.81062
HNRNPH2	1726.65	0.856382	0.243068	3.52322	0.000426333	0.00312561	1.81049
PDE12	331.326	0.854912	0.238066	3.59108	0.000329312	0.00249879	1.80865
ANKRD40	856.175	0.849205	0.232826	3.64739	0.000264922	0.00208964	1.80151
CHIC2	426.192	0.849155	0.251403	3.37767	0.000731023	0.00493701	1.80145
SCNM1	587.468	0.849045	0.161782	5.24809	1.53686e-07	3.07476e-06	1.80131
THAP1	198.686	0.84695	0.213612	3.96491	7.34248e-05	0.000694924	1.79869
ZFR	2424.76	0.845798	0.20196	4.18795	2.81492e-05	0.000304288	1.79726
RAP1B	3067.16	0.843752	0.234238	3.60212	0.000315629	0.00241584	1.79471
PTP4A2	7175.37	0.843736	0.201406	4.18923	2.79898e-05	0.000302752	1.79469
TOX4	2011.84	0.83999	0.212524	3.95244	7.73571e-05	0.000724722	1.79004
AKAP1	206.207	0.839182	0.212723	3.94496	7.98134e-05	0.000744162	1.78904
KMT5A	293.265	0.837343	0.234286	3.57402	0.000351538	0.00263759	1.78676
DYNC1LI1	1043.73	0.829177	0.20628	4.01966	5.8281e-05	0.00056939	1.77667
C11H18orf32	236.555	0.828674	0.201072	4.12128	3.76781e-05	0.000391629	1.77605
TMEM165	858.421	0.826066	0.18749	4.40592	1.05337e-05	0.000127251	1.77284
USP37	1322.79	0.817578	0.259582	3.1496	0.00163495	0.00976522	1.76244
SOAT1	805.926	0.816048	0.227621	3.58511	0.000336934	0.00254563	1.76058
NPEPPS	3629.48	0.815462	0.209374	3.89475	9.82991e-05	0.000893286	1.75986
RBM8A	659.961	0.815298	0.219375	3.71645	0.000202038	0.00165532	1.75966
YWHAE	6264.06	0.814732	0.19844	4.10568	4.03135e-05	0.000415823	1.75897
DYNC1LI2	1060.73	0.814676	0.195022	4.17735	2.9492e-05	0.000316466	1.7589
STXBP5	1125.78	0.814632	0.220241	3.69883	0.000216598	0.00175983	1.75885
MED13L	7299.12	0.814474	0.234608	3.47164	0.00051729	0.00368331	1.75866
SYF2	695.631	0.813418	0.183405	4.4351	9.20294e-06	0.000113207	1.75737
SRCAP	5940.77	0.812365	0.20563	3.95062	7.79484e-05	0.000729873	1.75609
AGFG1	2799.62	0.81061	0.185161	4.37787	1.19847e-05	0.000142245	1.75395
MIER3	293.031	0.808569	0.211987	3.81424	0.000136605	0.00117801	1.75147
ERMP1	1876.2	0.807485	0.2052	3.93512	8.31564e-05	0.000770425	1.75016
SEC11A	523.736	0.805899	0.189917	4.24344	2.20123e-05	0.000244263	1.74823
ELL3	382.533	0.805838	0.234603	3.4349	0.000592779	0.00413862	1.74816
SS18L2	1140.64	0.805028	0.226301	3.55733	0.000374643	0.00279047	1.74718
CREBBP	7856.51	0.804759	0.168686	4.77076	1.8353e-06	2.71828e-05	1.74685
MAP2K1	689.711	0.803253	0.219572	3.65827	0.00025392	0.00201462	1.74503
ATRIP	187.759	0.802638	0.203026	3.95338	7.70548e-05	0.000722662	1.74429
LOC126062761	266.471	0.800317	0.219577	3.64481	0.000267594	0.00210598	1.74148
MAPK1IP1L	2969.46	0.797205	0.244934	3.25478	0.00113481	0.00721567	1.73773
ETF1	2192.59	0.791638	0.245737	3.22149	0.00127527	0.00795789	1.73104
LOC126061954	774.923	0.791432	0.232967	3.39718	0.000680843	0.00464995	1.73079
BTG1	12764.7	0.790279	0.165741	4.76816	1.85918e-06	2.74901e-05	1.72941
LOC126078006	1090.75	0.787361	0.244491	3.22041	0.00128006	0.00797927	1.72592
HIF1AN	1944.61	0.786458	0.167583	4.69295	2.69292e-06	3.82408e-05	1.72483
RALA	311.161	0.785077	0.187253	4.19261	2.75769e-05	0.000298829	1.72318
PNRC2	2047.13	0.779694	0.185872	4.19478	2.73132e-05	0.000296895	1.71677
SERPINB1	352.938	0.77812	0.208893	3.72496	0.000195345	0.00160873	1.71489
INTS6	1579.97	0.777029	0.241877	3.21249	0.0013159	0.00814689	1.7136
RAF1	4849.99	0.775167	0.177817	4.35934	1.30455e-05	0.000153077	1.71139
GABPB1	889.365	0.772698	0.201057	3.84318	0.000121448	0.00106765	1.70846
SNW1	1466.27	0.77013	0.218022	3.53235	0.000411882	0.00303487	1.70542
LOC126084230	148.018	0.767115	0.206747	3.7104	0.000206934	0.0016892	1.70186
AIDA	1087.85	0.766219	0.209697	3.65394	0.00025825	0.00204533	1.70081
KATNBL1	277.42	0.764916	0.197672	3.86962	0.000109005	0.000972958	1.69927
EAF1	1699.36	0.764426	0.165191	4.62754	3.70029e-06	5.05438e-05	1.69869
ADNP	1817	0.762331	0.161	4.73497	2.19092e-06	3.1859e-05	1.69623
LOC126069068	85.9327	0.760354	0.241843	3.144	0.00166655	0.00991349	1.69391
LIN7C	687.348	0.759649	0.198766	3.82183	0.000132465	0.00114897	1.69308
MAFG	1209.14	0.758854	0.230335	3.29457	0.000985723	0.00640592	1.69215
PTPN1	2843.79	0.7573	0.23021	3.28961	0.00100326	0.00650526	1.69032
ARK2N	568.644	0.755666	0.228868	3.30176	0.000960807	0.00626486	1.68841
EZR	5851.07	0.753931	0.207654	3.63071	0.000282638	0.00220169	1.68638
SYNJ2BP	687.914	0.753733	0.221327	3.40552	0.000660376	0.00452955	1.68615
WIPF1	14636.5	0.752402	0.223674	3.36383	0.000768681	0.00515083	1.6846
RIC1	1775.79	0.750727	0.18698	4.015	5.94457e-05	0.000579159	1.68264
XIAP	2037.57	0.750359	0.206684	3.63046	0.000282916	0.00220288	1.68221
GTF3C6	299.065	0.746343	0.226648	3.29295	0.000991408	0.0064381	1.67753
TMEM81	313.09	0.745754	0.226154	3.29754	0.000975348	0.00634554	1.67685
ZC3H13	1556.29	0.741537	0.157182	4.7177	2.38527e-06	3.4344e-05	1.67196
MBNL2	198.377	0.740748	0.214879	3.44728	0.000566255	0.00397079	1.67104
AKIRIN2	1170.43	0.738099	0.195546	3.77455	0.000160296	0.00135438	1.66798
SMAP1	543.396	0.734155	0.22359	3.28349	0.00102529	0.00663118	1.66342
SAFB2	2658.41	0.733821	0.206643	3.55116	0.000383543	0.00284635	1.66304
MFSD14A	1003.86	0.732145	0.176811	4.14083	3.46055e-05	0.00036313	1.66111
PRKCA	172.283	0.729575	0.222965	3.27215	0.00106733	0.00685764	1.65815
UBE3C	1123.53	0.728094	0.191359	3.80486	0.000141887	0.0012158	1.65645
EIF3J	1058.93	0.725346	0.203049	3.57228	0.000353892	0.00265208	1.6533
ORC4	367.582	0.721385	0.200753	3.59339	0.000326405	0.00248102	1.64876
CSNK2A2	1516.29	0.720087	0.213617	3.37092	0.000749175	0.00504022	1.64728
MTPAP	522.111	0.718611	0.209237	3.43444	0.000593788	0.00414401	1.6456
PHAF1	301.626	0.717497	0.218789	3.2794	0.00104028	0.00671084	1.64433
SNN	1199.83	0.715871	0.151994	4.70986	2.47889e-06	3.55753e-05	1.64247
RNF41	1213.59	0.713483	0.188355	3.78797	0.00015188	0.0012926	1.63976
ARHGEF3	756.257	0.712728	0.178907	3.98378	6.78277e-05	0.000649651	1.6389
CFDP1	320.603	0.709543	0.217152	3.2675	0.00108502	0.00695598	1.63529
DDX59	386.76	0.704741	0.193324	3.64538	0.000266993	0.00210314	1.62985
RBM27	2107.71	0.701592	0.188064	3.7306	0.000191026	0.00157464	1.6263
ARIH1	2429.76	0.701183	0.193188	3.62953	0.000283939	0.00220987	1.62584
ARPP19	1936.27	0.700475	0.192804	3.63309	0.000280048	0.00218636	1.62504
CDC5L	2036.53	0.697854	0.203779	3.42457	0.000615784	0.00427038	1.62209
MFSD6	234.859	0.696626	0.178186	3.90954	9.24715e-05	0.0008469	1.62071
EIF2S2	977.472	0.695123	0.198877	3.49525	0.000473623	0.00342092	1.61902
UBXN8	370.046	0.694082	0.200804	3.45651	0.000547219	0.00385887	1.61786
VHL	600.259	0.69219	0.212935	3.25071	0.00115118	0.00730022	1.61573
HHEX	792.828	0.690924	0.184918	3.73638	0.000186692	0.00154246	1.61432
POMP	733.594	0.690862	0.17985	3.84133	0.000122371	0.00107317	1.61425
CMIP	2618.62	0.689144	0.156962	4.39053	1.13077e-05	0.00013494	1.61233
SRP54	1564.91	0.684786	0.200725	3.41155	0.000645937	0.00444439	1.60746
ARHGAP31	1872.15	0.683032	0.181786	3.75733	0.000171734	0.00144063	1.60551
PUM1	2906.06	0.678464	0.177081	3.83137	0.00012743	0.00110978	1.60043
EIF4G2	11725.9	0.676583	0.192965	3.50626	0.000454454	0.00329873	1.59835
DR1	1007.96	0.672386	0.16214	4.14694	3.3695e-05	0.000354848	1.59371
NUP98	3528.58	0.670905	0.165302	4.05865	4.93565e-05	0.000493733	1.59207
POLR2M	885.442	0.66722	0.179825	3.71039	0.000206942	0.0016892	1.58801
RASA3	3167.89	0.666891	0.183746	3.62941	0.00028407	0.00220991	1.58765
PTPN9	2270.3	0.666321	0.180992	3.68151	0.000231861	0.00186289	1.58702
PITPNB	620.144	0.658601	0.187589	3.51086	0.000446653	0.00324747	1.57855
RC3H2	1134.97	0.653207	0.205983	3.17117	0.00151828	0.00915868	1.57266
C7H11orf58	375.391	0.652406	0.183976	3.54615	0.00039091	0.00289247	1.57179
DHX35	198.027	0.652386	0.202903	3.21525	0.0013033	0.0080868	1.57177
EIF1AX	1957.98	0.652105	0.197518	3.3015	0.000961707	0.00626649	1.57146
SIK3	2719.33	0.647604	0.152254	4.25346	2.10496e-05	0.000234766	1.56656
POLR3C	487.529	0.644514	0.194011	3.32205	0.00089358	0.00587669	1.56321
MED27	171.887	0.641826	0.1942	3.30496	0.000949883	0.00620745	1.5603
ATP6V0A2	1432.74	0.636871	0.190193	3.34855	0.000812365	0.00539569	1.55495
PDHA1	411.545	0.635995	0.166133	3.82823	0.00012907	0.00112295	1.55401
TFG	817.242	0.629395	0.194939	3.22867	0.00124367	0.00781339	1.54692
NUP153	1852.81	0.625271	0.18821	3.3222	0.000893101	0.00587573	1.5425
NR3C1	2563.55	0.621863	0.194025	3.20507	0.00135028	0.00831664	1.53886
BPNT2	423.264	0.617771	0.193382	3.19456	0.00140044	0.00855356	1.5345
DDB2	699.686	0.610441	0.191219	3.19237	0.00141111	0.00861279	1.52673
UBE2K	728.064	0.610342	0.170289	3.58415	0.000338183	0.00255177	1.52662
CERT1	1165.46	0.605532	0.177314	3.41502	0.000637764	0.00439849	1.52154
ARHGEF7	1794.51	0.602571	0.164629	3.66017	0.00025205	0.00200158	1.51842
ARL8B	1712.8	0.591787	0.163249	3.62506	0.000288896	0.00223853	1.50711
ANKIB1	1017.84	0.589596	0.178437	3.30422	0.000952404	0.00621699	1.50483
SPPL3	648.532	0.588406	0.178513	3.29615	0.000980198	0.00637238	1.50358
GLE1	692.541	0.58396	0.164165	3.55715	0.000374901	0.00279047	1.49896
RAD21	3554.28	0.580898	0.164683	3.52737	0.000419703	0.00308669	1.49578
ATF7	1708.98	0.578474	0.158782	3.64319	0.000269276	0.00211543	1.49327
FCF1	576.528	0.574048	0.178828	3.21006	0.00132708	0.00819673	1.48869
RAB10	1222.27	0.566141	0.145951	3.87899	0.000104893	0.000941037	1.48056
TERF2IP	884.489	0.561699	0.155847	3.60418	0.000313142	0.00240098	1.47601
ARMC8	1468.17	0.560013	0.158098	3.5422	0.000396805	0.00292623	1.47428
JAK1	12037.7	0.558141	0.176341	3.16512	0.00155017	0.00932547	1.47237
ZRANB1	1337.13	0.557324	0.142014	3.92443	8.69356e-05	0.000800792	1.47154
RAP2C	1288.72	0.555532	0.139401	3.98513	6.7442e-05	0.00064631	1.46971
RYK	929.684	0.544685	0.144119	3.7794	0.000157206	0.00133276	1.4587
EPS15	2328.46	0.539713	0.167906	3.21437	0.00130731	0.00810312	1.45368
BECN1	761.894	0.513033	0.150349	3.41229	0.000644199	0.00443417	1.42705
BCL11B	1098.54	0.504222	0.158686	3.17749	0.00148557	0.00898914	1.41836
GLUD1	2599.26	-0.516694	0.154355	-3.34744	0.000815607	0.00541457	-1.43067
MARCHF6	1135.09	-0.563045	0.175606	-3.2063	0.00134455	0.0082914	-1.47738
LRPPRC	1699.93	-0.571564	0.141551	-4.03788	5.39373e-05	0.000534252	-1.48613
VPS39	943.773	-0.576164	0.171114	-3.36714	0.000759527	0.0051001	-1.49088
ARHGEF12	1570.11	-0.581618	0.157168	-3.70061	0.00021508	0.00174831	-1.49653
DOCK1	974.626	-0.583571	0.152002	-3.83922	0.000123425	0.00107972	-1.49855
AOAH	1409.39	-0.58724	0.181375	-3.23772	0.00120491	0.00760797	-1.50237
TECPR2	932.025	-0.590902	0.149738	-3.94623	7.9392e-05	0.000741051	-1.50619
TRIM35	404.069	-0.598151	0.175059	-3.41686	0.000633481	0.00437755	-1.51378
ZNF740	1232.98	-0.604858	0.162766	-3.71613	0.000202301	0.0016567	-1.52083
ENDOV	551.106	-0.611058	0.189597	-3.22293	0.00126886	0.00793174	-1.52738
ABHD2	1296.98	-0.611609	0.162007	-3.77521	0.000159875	0.00135148	-1.52796
IKBKG	2087	-0.612878	0.174506	-3.51208	0.000444609	0.0032353	-1.52931
MBTPS1	914.117	-0.63181	0.185875	-3.3991	0.000676074	0.0046215	-1.54951
VAC14	1189.95	-0.63469	0.190302	-3.33518	0.000852454	0.00563363	-1.5526
EHMT1	930.446	-0.663421	0.154958	-4.28131	1.858e-05	0.000209215	-1.58383
C2CD5	457.675	-0.666113	0.184206	-3.61614	0.000299032	0.00230689	-1.58679
PABIR2	315.248	-0.672531	0.194247	-3.46225	0.000535675	0.00379269	-1.59387
ARFGEF2	1302.05	-0.673923	0.177693	-3.79262	0.000149067	0.00127298	-1.5954
PI4KA	2047.26	-0.675826	0.148793	-4.54204	5.57122e-06	7.30328e-05	-1.59751
SETD1B	1179.78	-0.692668	0.215698	-3.21129	0.00132141	0.00817033	-1.61627
ZNF772	202.496	-0.698449	0.184544	-3.78473	0.000153875	0.00130894	-1.62276
CALU	850.365	-0.699686	0.193271	-3.62023	0.000294343	0.00227509	-1.62415
HTT	2071.16	-0.701114	0.216056	-3.24506	0.00117424	0.00743305	-1.62576
RAB31	1308.43	-0.701437	0.218833	-3.20535	0.00134897	0.00831147	-1.62612
SLC6A6	2766.42	-0.702347	0.159677	-4.39856	1.08972e-05	0.000130841	-1.62715
FLYWCH1	1729.85	-0.705682	0.188216	-3.74932	0.000177312	0.00148247	-1.63092
DCAF8	2061.29	-0.707376	0.192872	-3.66759	0.000244844	0.00195791	-1.63283
NNT	664.403	-0.708231	0.181244	-3.90761	9.32125e-05	0.000852798	-1.6338
UBE2A	190.404	-0.708583	0.203073	-3.4893	0.000484294	0.00348546	-1.6342
LCMT2	315.488	-0.708618	0.221681	-3.19656	0.00139076	0.00850631	-1.63424
CYRIB	2726.7	-0.715594	0.207411	-3.45012	0.000560339	0.00393244	-1.64216
LOC126082988	435.424	-0.72117	0.221045	-3.26256	0.00110413	0.00705789	-1.64852
P2RY8	402.766	-0.723157	0.222153	-3.25523	0.00113303	0.00720903	-1.65079
ARHGEF2	5745.81	-0.723817	0.195936	-3.69414	0.000220631	0.00178846	-1.65155
NOP14	476.976	-0.724893	0.219575	-3.30135	0.000962203	0.00626698	-1.65278
PHACTR2	675.653	-0.726072	0.19395	-3.7436	0.0001814	0.00150803	-1.65413
VPS33B	330.284	-0.726301	0.230221	-3.1548	0.00160611	0.00962896	-1.65439
HDAC3	449.437	-0.727289	0.192479	-3.77853	0.000157755	0.00133613	-1.65552
ZC3H3	543.13	-0.730471	0.207644	-3.51791	0.000434965	0.00317696	-1.65918
FAM219B	457.118	-0.734602	0.220197	-3.3361	0.000849614	0.0056191	-1.66394
LCK	585.115	-0.742271	0.235775	-3.14822	0.00164268	0.00980472	-1.67281
SNX29	551.421	-0.742719	0.221259	-3.35678	0.000788547	0.00526181	-1.67333
RABEPK	170.315	-0.747213	0.218944	-3.4128	0.000642988	0.00442757	-1.67855
DPAGT1	146.895	-0.755957	0.227497	-3.32293	0.000890776	0.00586263	-1.68875
BLOC1S3	359.245	-0.761638	0.23335	-3.26393	0.00109877	0.00702879	-1.69541
LOC126079423	393.543	-0.763075	0.211666	-3.60508	0.000312056	0.00239433	-1.6971
THADA	816.994	-0.768772	0.226787	-3.38985	0.000699321	0.0047595	-1.70382
UBL3	1318.47	-0.769005	0.241055	-3.19017	0.00142191	0.00867268	-1.70409
MEGF9	4599.92	-0.769353	0.222684	-3.4549	0.000550488	0.00387521	-1.70451
LOC126064338	116.17	-0.770085	0.222064	-3.46786	0.000524626	0.00372648	-1.70537
TRMT1	170.474	-0.770649	0.200239	-3.84865	0.000118772	0.00104789	-1.70604
AGAP2	557.326	-0.771768	0.169735	-4.5469	5.44408e-06	7.1483e-05	-1.70736
FKBP15	1713.72	-0.773418	0.201086	-3.84621	0.000119958	0.00105676	-1.70931
SFXN1	3676.73	-0.778003	0.197158	-3.94609	7.94375e-05	0.000741051	-1.71476
C1H6orf62	10262.8	-0.781206	0.22612	-3.45483	0.000550639	0.00387521	-1.71857
NUCB2	147.56	-0.781717	0.247927	-3.15301	0.00161597	0.00967326	-1.71918
SIPA1L1	1181.12	-0.782212	0.174526	-4.48193	7.39722e-06	9.37514e-05	-1.71977
DELE1	662.294	-0.782727	0.189973	-4.1202	3.7854e-05	0.000393225	-1.72038
WDR12	219.089	-0.786379	0.213345	-3.68595	0.000227854	0.00183451	-1.72474
MARS1	1457.93	-0.787976	0.243504	-3.23598	0.00121225	0.00764609	-1.72665
NLE1	95.2216	-0.789674	0.223899	-3.52692	0.000420421	0.00309	-1.72868
TMEM229B	621.218	-0.789799	0.203753	-3.87627	0.000106072	0.000950644	-1.72883
DRG2	269.387	-0.795122	0.19725	-4.03103	5.55335e-05	0.000547247	-1.73522
FCHSD1	499.391	-0.795479	0.233338	-3.40913	0.000651706	0.00447882	-1.73565
PWP2	362.737	-0.798962	0.16457	-4.85484	1.20483e-06	1.89957e-05	-1.73985
SLC38A10	1090.04	-0.802893	0.181846	-4.41524	1.00898e-05	0.000122655	-1.7446
DOCK8	7027.88	-0.806335	0.187374	-4.30335	1.68232e-05	0.00019165	-1.74876
LOC126065119	122.778	-0.806925	0.256284	-3.14855	0.00164081	0.00979687	-1.74948
TERF2	389.393	-0.806955	0.238292	-3.38641	0.000708145	0.0048121	-1.74952
NONO	2926.29	-0.807149	0.224592	-3.59385	0.000325831	0.00248051	-1.74975
GTF3C4	753.57	-0.810017	0.159005	-5.0943	3.50035e-07	6.38497e-06	-1.75323
HDHD3	93.175	-0.810786	0.253182	-3.20238	0.00136295	0.0083829	-1.75417
C13H15orf40	112.603	-0.811795	0.253745	-3.19926	0.00137783	0.00845651	-1.75539
STK10	4375.2	-0.813664	0.218705	-3.72037	0.000198935	0.0016337	-1.75767
SELENOO	277.203	-0.819055	0.260398	-3.1454	0.00165859	0.00987621	-1.76425
TMEM164	1279.87	-0.822734	0.236722	-3.47552	0.000509858	0.00364517	-1.76875
OVCA2	134.414	-0.823633	0.243918	-3.37667	0.000733682	0.00494925	-1.76986
TPM2	85.8262	-0.825085	0.251851	-3.27608	0.0010526	0.00677289	-1.77164
GBGT1	137.504	-0.828357	0.235387	-3.51913	0.000432972	0.00316372	-1.77566
PRKAR1A	1705.25	-0.82998	0.188715	-4.39805	1.09228e-05	0.000131059	-1.77766
USP22	1983.97	-0.830754	0.264083	-3.14581	0.00165629	0.00986643	-1.77861
ITPRIP	937.236	-0.831415	0.256293	-3.244	0.00117864	0.00745282	-1.77943
XPOT	1225.37	-0.837701	0.261088	-3.2085	0.00133429	0.00823255	-1.7872
SLC39A9	633.123	-0.841366	0.245913	-3.42139	0.000623016	0.00431372	-1.79175
NCAPD3	370.206	-0.841788	0.264141	-3.18689	0.00143811	0.00873811	-1.79227
NCF4	5516.09	-0.84331	0.256989	-3.2815	0.00103255	0.00666793	-1.79416
SMARCA2	2793.04	-0.844109	0.221055	-3.81854	0.000134243	0.00116106	-1.79516
ARAP1	7490.8	-0.84467	0.214322	-3.94112	8.11018e-05	0.000752978	-1.79585
TEP1	1222.01	-0.847185	0.204059	-4.15166	3.30066e-05	0.000348016	-1.79899
TMEM268	631.032	-0.847294	0.219752	-3.85568	0.000115409	0.00102129	-1.79912
PLEKHG2	915.822	-0.851448	0.227326	-3.74549	0.000180039	0.00149852	-1.80431
SLC35D2	256.246	-0.852308	0.256016	-3.32912	0.000871214	0.0057468	-1.80539
CPNE1	1114.79	-0.852336	0.248623	-3.42822	0.000607548	0.00422493	-1.80542
AAMP	954.8	-0.856328	0.261301	-3.27717	0.00104855	0.00675177	-1.81042
ACAA1	226.111	-0.857554	0.272092	-3.1517	0.00162323	0.00970511	-1.81196
GTF3C1	2699.68	-0.860515	0.213259	-4.03507	5.45868e-05	0.000539601	-1.81569
DIMT1	128.131	-0.864058	0.265796	-3.25083	0.00115069	0.00729973	-1.82015
POLR1A	660.001	-0.86842	0.18802	-4.61877	3.86016e-06	5.26457e-05	-1.82566
RABEP2	413.401	-0.86916	0.227517	-3.8202	0.000133346	0.00115501	-1.8266
LOC126085383	325.669	-0.87452	0.248856	-3.51417	0.000441136	0.00321535	-1.8334
SEPHS2	861.354	-0.874861	0.150886	-5.79815	6.7049e-09	1.89354e-07	-1.83383
LOC126073780	264.942	-0.87494	0.262152	-3.33753	0.000845261	0.00559241	-1.83393
ZNF395	388.789	-0.874964	0.225123	-3.88661	0.000101656	0.000917748	-1.83396
KCTD13	266.724	-0.875637	0.273127	-3.20597	0.0013461	0.00829667	-1.83482
FAF2	460.879	-0.876014	0.190288	-4.60363	4.15188e-06	5.62746e-05	-1.8353
KIAA0319L	699.732	-0.878434	0.204323	-4.29923	1.71391e-05	0.00019499	-1.83838
ABCC1	2196.47	-0.879646	0.158815	-5.53879	3.04563e-08	7.28877e-07	-1.83992
TBCC	135.787	-0.880733	0.24244	-3.63279	0.000280368	0.00218789	-1.84131
ZDHHC16	85.8404	-0.882125	0.241214	-3.65702	0.000255163	0.00202357	-1.84309
CCT3	821.618	-0.882152	0.214357	-4.11535	3.86596e-05	0.000400409	-1.84312
PGAM5	229.241	-0.882431	0.271885	-3.2456	0.00117203	0.00742173	-1.84348
HAUS5	364.384	-0.88248	0.226142	-3.90233	9.52728e-05	0.000869835	-1.84354
ARFRP1	382.416	-0.883681	0.241193	-3.66379	0.000248507	0.00198242	-1.84508
TRAPPC2L	462.885	-0.884047	0.232656	-3.7998	0.000144815	0.00123787	-1.84555
ZNF70	171.105	-0.884205	0.252735	-3.49855	0.000467803	0.00338863	-1.84575
C7H11orf98	965.449	-0.884428	0.244194	-3.62183	0.000292526	0.00226366	-1.84603
NOTCH2	10756.4	-0.891094	0.237807	-3.74713	0.000178869	0.00149335	-1.85458
SPG7	405.889	-0.895429	0.217949	-4.10844	3.98349e-05	0.000411611	-1.86016
PIEZO1	1770.72	-0.895655	0.254273	-3.52241	0.000427641	0.00313389	-1.86045
NIPSNAP3A	201.246	-0.898974	0.276165	-3.2552	0.00113311	0.00720903	-1.86474
E4F1	314.937	-0.906358	0.268704	-3.37308	0.000743334	0.00500475	-1.87431
STX18	251.584	-0.907596	0.242775	-3.73842	0.000185182	0.00153367	-1.87592
MERTK	71.0017	-0.908609	0.257441	-3.52938	0.00041653	0.00306654	-1.87723
ATP2A3	1820.27	-0.909754	0.271562	-3.35008	0.000807892	0.00537555	-1.87873
MPP1	288.113	-0.914149	0.267129	-3.42212	0.000621343	0.00430383	-1.88446
APP	2739.42	-0.915123	0.262468	-3.48661	0.000489179	0.00351448	-1.88573
LOC126078205	142.946	-0.916384	0.203194	-4.5099	6.4857e-06	8.33275e-05	-1.88738
ZNF862	328.986	-0.920365	0.214543	-4.28989	1.78763e-05	0.000202199	-1.89259
ANKRD13A	1552.59	-0.923678	0.204061	-4.52648	5.99754e-06	7.78661e-05	-1.89694
SEC11C	272.854	-0.928022	0.237354	-3.90986	9.23488e-05	0.000846218	-1.90267
PCYT1A	1454.93	-0.928339	0.247827	-3.74591	0.000179741	0.00149852	-1.90308
IL6R	3877.11	-0.928574	0.221104	-4.19972	2.6724e-05	0.000291574	-1.90339
BAG5	620.085	-0.930587	0.257442	-3.61474	0.000300643	0.00231729	-1.90605
TUBGCP6	571.445	-0.931518	0.269212	-3.46016	0.000539854	0.00382074	-1.90728
MRPL21	214.02	-0.931837	0.257726	-3.61562	0.000299634	0.00231052	-1.9077
KANK4	94.4903	-0.932664	0.288246	-3.23566	0.00121363	0.00765209	-1.9088
RASSF2	4862.97	-0.935086	0.281799	-3.31827	0.000905769	0.00594349	-1.91201
XPNPEP3	378.614	-0.935202	0.221282	-4.22628	2.37585e-05	0.000261328	-1.91216
TRMT2A	1037.26	-0.937323	0.294348	-3.1844	0.00145052	0.00879527	-1.91497
RNF170	414.889	-0.937409	0.280338	-3.34386	0.000826224	0.00547482	-1.91509
MYH9	23762.5	-0.939576	0.250318	-3.75353	0.000174361	0.00146127	-1.91796
PLCB3	591.651	-0.940809	0.295437	-3.18446	0.00145022	0.00879527	-1.9196
LAT	397.592	-0.940977	0.248712	-3.78341	0.000154697	0.0013153	-1.91983
RASGRP2	871.015	-0.942093	0.281253	-3.34963	0.000809187	0.00538212	-1.92131
SORT1	478.707	-0.944409	0.245915	-3.84039	0.00012284	0.00107514	-1.9244
MTG2	373.197	-0.944584	0.24289	-3.88893	0.000100685	0.000910261	-1.92463
VPS41	974.055	-0.947245	0.253515	-3.73645	0.000186639	0.00154246	-1.92819
TXNDC5	218.983	-0.94744	0.229798	-4.12292	3.74097e-05	0.0003893	-1.92845
USF3	2234.32	-0.949829	0.27928	-3.40099	0.000671421	0.00459454	-1.93164
SCAP	396.696	-0.949968	0.190505	-4.98658	6.14578e-07	1.04105e-05	-1.93183
THNSL1	319.128	-0.951678	0.240598	-3.95547	7.63833e-05	0.000717307	-1.93412
CRYZ	112.722	-0.952154	0.225078	-4.23033	2.33345e-05	0.000257471	-1.93476
EXT2	455.567	-0.953779	0.273243	-3.49059	0.000481959	0.00347256	-1.93694
TLN1	18063.8	-0.953795	0.291455	-3.27253	0.00106589	0.00685084	-1.93696
TIRAP	386.688	-0.956627	0.263472	-3.63084	0.000282496	0.00220157	-1.94077
REEP5	1067.67	-0.958747	0.259708	-3.69163	0.000222818	0.00180287	-1.94362
CCDC32	217.366	-0.959209	0.261847	-3.66324	0.00024905	0.00198494	-1.94424
PLEKHA2	2208.08	-0.961285	0.276005	-3.48285	0.000496106	0.00355989	-1.94704
PREPL	175.001	-0.962176	0.299812	-3.20927	0.00133073	0.0082164	-1.94825
ATG2A	1816.91	-0.964711	0.220371	-4.37767	1.19956e-05	0.000142278	-1.95167
CBX3	328.513	-0.966022	0.201094	-4.80384	1.55655e-06	2.35507e-05	-1.95345
C17H2orf68	707.079	-0.967539	0.2542	-3.80621	0.00014111	0.00120973	-1.9555
ANKRD54	231.16	-0.968843	0.244411	-3.96399	7.37071e-05	0.000696471	-1.95727
OGFOD3	139.327	-0.969512	0.283849	-3.41559	0.000636431	0.00439179	-1.95818
DNMT3A	1129.93	-0.971923	0.271768	-3.57629	0.000348506	0.00262098	-1.96145
IMP4	258.822	-0.974198	0.254174	-3.8328	0.000126693	0.00110501	-1.96455
SLC12A4	196.85	-0.974693	0.27712	-3.51723	0.000436083	0.00318248	-1.96522
RNF187	618.005	-0.974711	0.28441	-3.42714	0.000609985	0.00423853	-1.96525
SALL2	69.6317	-0.975441	0.302818	-3.22121	0.00127651	0.00795997	-1.96624
BICRA	1625.14	-0.979186	0.229578	-4.26516	1.99756e-05	0.000223497	-1.97135
TOP3B	289.906	-0.980984	0.196677	-4.9878	6.10695e-07	1.03585e-05	-1.97381
KCNC4	148.766	-0.984088	0.273477	-3.59843	0.000320145	0.00244711	-1.97806
PDLIM2	492.111	-0.984209	0.258365	-3.80937	0.000139321	0.00119614	-1.97823
ENTPD6	263.521	-0.98446	0.312747	-3.14778	0.00164514	0.00981605	-1.97857
GSS	198.614	-0.988262	0.271766	-3.63644	0.000276434	0.0021619	-1.98379
DHX33	207.05	-0.99196	0.215458	-4.60397	4.14516e-06	5.6227e-05	-1.98888
SH3KBP1	1645.45	-0.992896	0.313658	-3.16554	0.00154797	0.0093154	-1.99018
CIAO2A	260.607	-0.99493	0.310041	-3.20903	0.00133184	0.00822035	-1.99298
LOC126075894	178.726	-0.996271	0.266425	-3.73941	0.000184453	0.00152962	-1.99484
CHMP6	449.852	-0.997088	0.243589	-4.09332	4.2524e-05	0.000435767	-1.99597
TMCO6	621.225	-0.997481	0.314716	-3.16947	0.00152719	0.00920613	-1.99651
PPA2	325.726	-0.999561	0.257139	-3.88724	0.000101392	0.000916182	-1.99939
PIGP	151.939	-1.005	0.245607	-4.09191	4.27843e-05	0.000437455	-2.00694
DGKA	353.946	-1.0071	0.288374	-3.49234	0.000478804	0.00345266	-2.00987
LOC126086075	193.636	-1.00922	0.2902	-3.47766	0.000505805	0.00362208	-2.01282
PARP2	185.186	-1.01025	0.220968	-4.57193	4.83256e-06	6.43096e-05	-2.01426
PDZD11	388.045	-1.01074	0.299108	-3.37919	0.000727004	0.00491553	-2.01495
MLYCD	45.1775	-1.01139	0.316572	-3.19481	0.00139923	0.00854916	-2.01585
LOC126067813	609.767	-1.01179	0.299327	-3.38022	0.00072427	0.00490271	-2.01641
RAD9A	279.946	-1.01254	0.289846	-3.49337	0.000476957	0.00344217	-2.01746
PNPO	403.326	-1.01377	0.277043	-3.65924	0.000252964	0.00200793	-2.01918
GRAP	307.095	-1.01409	0.19556	-5.18559	2.15329e-07	4.13837e-06	-2.01963
CHD3	1671.27	-1.01739	0.247765	-4.10625	4.02127e-05	0.000415027	-2.02425
RB1	2226.17	-1.01826	0.239682	-4.24839	2.15316e-05	0.000239382	-2.02548
DIS3L2	223.29	-1.02005	0.318343	-3.20426	0.00135412	0.00833734	-2.02799
TBL3	348.398	-1.02525	0.263388	-3.89253	9.92045e-05	0.000899315	-2.03531
ELMO2	1085.41	-1.02676	0.318523	-3.22349	0.00126637	0.00791923	-2.03744
ACSF2	560.333	-1.02919	0.29434	-3.49661	0.000471218	0.00340915	-2.04088
LDLRAP1	312.655	-1.02952	0.250897	-4.10336	4.07201e-05	0.000419235	-2.04134
CHPF2	762.913	-1.03039	0.307993	-3.3455	0.000821345	0.00544854	-2.04257
HCLS1	6510.03	-1.03069	0.307616	-3.35058	0.000806416	0.00536776	-2.04301
TYSND1	164.368	-1.03433	0.283534	-3.64798	0.000264313	0.00208577	-2.04816
KIAA1671	178.607	-1.03436	0.275259	-3.75776	0.000171442	0.00143913	-2.0482
APOBR	3453.35	-1.03445	0.220579	-4.68968	2.73627e-06	3.86558e-05	-2.04833
PTPN6	4058.1	-1.03525	0.323482	-3.20033	0.0013727	0.00843107	-2.04947
AP5Z1	410.737	-1.0356	0.301299	-3.43712	0.000587931	0.00411294	-2.04997
TWNK	106.424	-1.03814	0.23526	-4.41273	1.02074e-05	0.000123828	-2.05358
MAN2A2	220.509	-1.03885	0.286322	-3.62824	0.000285355	0.00221665	-2.05458
OGG1	96.4518	-1.04084	0.261454	-3.98098	6.86329e-05	0.000655577	-2.05743
NCOR2	4351.09	-1.04603	0.188374	-5.55291	2.80953e-08	6.73291e-07	-2.06483
CLEC5A	100.351	-1.04932	0.308944	-3.39646	0.000682628	0.00466033	-2.06955
PYCR3	177.444	-1.04994	0.313126	-3.35309	0.00079914	0.00532336	-2.07044
SIPA1	1584.04	-1.05101	0.201181	-5.22421	1.74898e-07	3.4481e-06	-2.07198
ATXN10	1033.41	-1.05112	0.218764	-4.80482	1.54891e-06	2.3457e-05	-2.07214
PAM16	248.403	-1.05182	0.278925	-3.77097	0.000162612	0.00137131	-2.07314
SLC66A2	315.507	-1.05438	0.321839	-3.27612	0.00105245	0.00677289	-2.07683
UGDH	303.326	-1.05619	0.325534	-3.24449	0.00117662	0.00744277	-2.07943
TSGA10	112.343	-1.05707	0.252136	-4.19247	2.75931e-05	0.000298829	-2.08071
ANAPC16	330.275	-1.05722	0.265526	-3.98161	6.84498e-05	0.000654183	-2.08092
SLC10A7	142.766	-1.05794	0.27426	-3.85743	0.000114583	0.00101501	-2.08196
DDX56	249.177	-1.06017	0.253169	-4.18759	2.81931e-05	0.000304461	-2.08518
LDB1	1822.87	-1.06041	0.277968	-3.81486	0.00013626	0.00117561	-2.08552
VAMP8	712.866	-1.06254	0.317727	-3.34418	0.000825252	0.00547239	-2.0886
MTMR4	637.478	-1.06282	0.264076	-4.02468	5.70521e-05	0.000559251	-2.08901
DNAJB5	58.3102	-1.06345	0.323199	-3.29038	0.00100051	0.00649242	-2.08992
MALT1	958.197	-1.06556	0.263405	-4.04531	5.2253e-05	0.000520043	-2.09298
CABIN1	601.85	-1.07201	0.214853	-4.98953	6.05264e-07	1.02825e-05	-2.10237
HPRT1	436.382	-1.07531	0.273512	-3.93148	8.4424e-05	0.000781345	-2.10717
TBCD	489.86	-1.07634	0.228901	-4.70221	2.57357e-06	3.67839e-05	-2.10868
CST7	742.421	-1.07828	0.326167	-3.30591	0.00094669	0.0061912	-2.11151
PXMP4	260.235	-1.07847	0.288648	-3.73627	0.000186771	0.00154246	-2.11179
MYC	848.105	-1.07848	0.32603	-3.30791	0.000939966	0.00615639	-2.11181
SLC17A5	572.188	-1.07896	0.2347	-4.59717	4.28259e-06	5.77321e-05	-2.11251
NUDT16L1	227.476	-1.08054	0.29351	-3.68143	0.000231934	0.00186289	-2.11482
TYK2	1520.25	-1.08164	0.325268	-3.32538	0.000882982	0.00582006	-2.11644
GALNT6	1289.36	-1.08483	0.183318	-5.91778	3.26321e-09	9.90009e-08	-2.12113
RENBP	445.199	-1.08811	0.290516	-3.74543	0.000180085	0.00149852	-2.12595
ABI3	330.247	-1.08837	0.325149	-3.34729	0.000816043	0.00541542	-2.12634
RTEL1	333.964	-1.09205	0.197784	-5.52141	3.36281e-08	7.92901e-07	-2.13176
PLCG1	495.613	-1.09291	0.275474	-3.96739	7.26628e-05	0.000688826	-2.13304
CD8B	296.635	-1.09355	0.324812	-3.36673	0.000760651	0.00510462	-2.13399
CHST2	39.0821	-1.09573	0.340544	-3.2176	0.00129269	0.00803979	-2.13722
CHST15	5105.38	-1.09595	0.162952	-6.72558	1.74894e-11	8.28083e-10	-2.13754
LOC126086076	94.0041	-1.09702	0.323238	-3.39384	0.000689209	0.00469796	-2.13912
ARAF	1053.33	-1.09752	0.212892	-5.15527	2.53269e-07	4.77865e-06	-2.13986
MTHFD1	263.557	-1.09868	0.298092	-3.6857	0.000228077	0.00183527	-2.14158
PHKB	423.488	-1.10001	0.248161	-4.43262	9.30933e-06	0.000114275	-2.14356
TMEM8B	130.804	-1.10142	0.220642	-4.9919	5.97867e-07	1.01666e-05	-2.14566
USP54	276.084	-1.10268	0.325056	-3.39228	0.000693134	0.00472288	-2.14754
LINS1	175.024	-1.10293	0.291814	-3.77955	0.000157115	0.00133263	-2.1479
MVD	526.16	-1.10575	0.314352	-3.51756	0.000435536	0.00317981	-2.15211
EIF2B4	431.266	-1.1058	0.231134	-4.78426	1.71622e-06	2.56352e-05	-2.15219
MECR	195.51	-1.10623	0.348784	-3.17168	0.00151562	0.00914893	-2.15283
LOC126086993	268.434	-1.10804	0.251089	-4.41294	1.01974e-05	0.000123792	-2.15553
TINF2	579.976	-1.10828	0.22519	-4.92154	8.58646e-07	1.40831e-05	-2.15589
BRI3BP	153.753	-1.10874	0.337054	-3.28952	0.0010036	0.00650526	-2.15658
TMEM94	582.713	-1.1088	0.308331	-3.59615	0.000322966	0.0024634	-2.15667
UCKL1	200.248	-1.11045	0.25294	-4.39018	1.13257e-05	0.000135062	-2.15913
LPCAT1	799.741	-1.11293	0.278695	-3.99335	6.51472e-05	0.000627399	-2.16284
CREG1	1461.35	-1.11369	0.267481	-4.16364	3.13214e-05	0.000334057	-2.16399
FOXO4	533.516	-1.117	0.324548	-3.44172	0.000578034	0.00404532	-2.16896
RAB3GAP2	1334.29	-1.11775	0.217746	-5.13326	2.84759e-07	5.30042e-06	-2.17008
ATP2C1	1212.34	-1.11952	0.249601	-4.48524	7.2831e-06	9.25723e-05	-2.17275
ARL2BP	282.627	-1.12191	0.321821	-3.48613	0.000490065	0.00351797	-2.17635
FGD6	194.518	-1.12821	0.290285	-3.88657	0.00010167	0.000917748	-2.18588
CCDC115	224.529	-1.12847	0.337006	-3.34852	0.000812456	0.00539569	-2.18627
SLC37A4	150.499	-1.12982	0.332182	-3.4012	0.000670912	0.00459341	-2.18831
STX16	197.212	-1.13086	0.235358	-4.80485	1.54865e-06	2.3457e-05	-2.18989
U2AF1L4	282.471	-1.13209	0.244324	-4.63355	3.59448e-06	4.92902e-05	-2.19176
MTMR14	505.957	-1.13229	0.246697	-4.58979	4.43696e-06	5.96324e-05	-2.19206
FAM161A	150.717	-1.13351	0.277825	-4.07994	4.5048e-05	0.000456878	-2.19392
CC2D1A	326.049	-1.13369	0.250167	-4.53173	5.85033e-06	7.61237e-05	-2.19419
RTL6	307.834	-1.13493	0.305308	-3.71732	0.000201349	0.00165198	-2.19607
NAA40	332.181	-1.13523	0.30617	-3.70784	0.000209039	0.00170447	-2.19653
RET	148.608	-1.13654	0.292602	-3.88426	0.00010264	0.000923657	-2.19853
LOC126060435	843.035	-1.13986	0.314956	-3.61912	0.000295607	0.00228248	-2.2036
LOC126080874	43.5921	-1.1428	0.329056	-3.47296	0.000514748	0.00367265	-2.20809
SLC25A11	236.039	-1.14471	0.300126	-3.81411	0.000136673	0.00117802	-2.21102
POLM	134.047	-1.14567	0.247273	-4.63321	3.60039e-06	4.93327e-05	-2.21249
MAPK14	836.99	-1.14568	0.358119	-3.19916	0.00137829	0.00845651	-2.2125
ZC3HC1	452.686	-1.14801	0.207889	-5.52222	3.34739e-08	7.90327e-07	-2.21608
EVI2B	2255.89	-1.15138	0.317346	-3.62817	0.000285441	0.00221665	-2.22127
CLUAP1	88.7407	-1.15168	0.341498	-3.37245	0.000745038	0.00501431	-2.22173
SLX4	360.203	-1.15239	0.270118	-4.26626	1.98773e-05	0.000222539	-2.22283
C15H8orf82	66.0476	-1.15358	0.312033	-3.69696	0.000218192	0.00177051	-2.22465
FHOD1	511.257	-1.15631	0.217786	-5.30938	1.1e-07	2.27592e-06	-2.22887
FGD3	2410.95	-1.15778	0.236823	-4.88879	1.01459e-06	1.63958e-05	-2.23114
MTHFR	523.459	-1.15816	0.20078	-5.76831	8.00725e-09	2.20809e-07	-2.23172
GRIK5	79.7641	-1.15863	0.28916	-4.00689	6.15236e-05	0.00059544	-2.23246
ZNF597	69.3104	-1.15895	0.322204	-3.59696	0.00032196	0.00245787	-2.23296
TRABD	313.203	-1.1593	0.192021	-6.03738	1.56637e-09	5.05788e-08	-2.2335
THOC6	296.374	-1.15975	0.251378	-4.61359	3.95769e-06	5.39338e-05	-2.23419
MYO18A	2539.9	-1.16346	0.29836	-3.89952	9.63817e-05	0.000877223	-2.23994
NFASC	35.1213	-1.16414	0.34854	-3.34004	0.000837668	0.00554426	-2.24099
NOL6	772.252	-1.16454	0.339258	-3.43259	0.000597837	0.00417061	-2.24161
MAST3	491.558	-1.16598	0.261122	-4.46528	7.99651e-06	0.000100621	-2.24386
GSE1	892.578	-1.17552	0.265347	-4.43011	9.41866e-06	0.000115375	-2.25874
ACAP1	495.076	-1.17577	0.209783	-5.60472	2.08594e-08	5.1608e-07	-2.25914
TMEM106A	918.214	-1.17699	0.15914	-7.39593	1.40427e-13	1.00274e-11	-2.26104
LOC126086641	575.577	-1.18134	0.168335	-7.01781	2.25373e-12	1.27296e-10	-2.26787
CMTM7	564.063	-1.18442	0.219508	-5.39577	6.82287e-08	1.4833e-06	-2.27271
DVL3	378.378	-1.18708	0.242032	-4.90464	9.35985e-07	1.52519e-05	-2.27691
GRK4	297.977	-1.1872	0.322366	-3.68276	0.000230726	0.00185489	-2.2771
ANXA6	1683.46	-1.18764	0.305953	-3.88179	0.000103689	0.000932141	-2.27781
SIGIRR	61.9117	-1.18924	0.311936	-3.81244	0.000137603	0.00118428	-2.28032
TCFL5	642.54	-1.19103	0.249098	-4.78136	1.7411e-06	2.59408e-05	-2.28315
SIGLEC1	4268.81	-1.19272	0.271078	-4.3999	1.083e-05	0.000130213	-2.28583
YPEL3	1047.98	-1.19349	0.307709	-3.87862	0.000105051	0.000941974	-2.28705
WDR76	49.7797	-1.195	0.343935	-3.47448	0.000511844	0.00365787	-2.28944
TAB1	280.522	-1.19646	0.336633	-3.55421	0.000379115	0.00281826	-2.29177
TMEM97	290.376	-1.19709	0.30305	-3.95013	7.81088e-05	0.000730985	-2.29276
LOC126067222	75.2024	-1.19836	0.337352	-3.55225	0.000381956	0.00283817	-2.29478
RDH13	79.7133	-1.19914	0.309967	-3.8686	0.000109463	0.000976054	-2.29602
LOC126081527	175.04	-1.20217	0.382281	-3.14474	0.00166235	0.00989525	-2.30086
ACO1	314.407	-1.2032	0.381518	-3.15373	0.00161198	0.00965579	-2.3025
DPH1	95.0891	-1.20633	0.287552	-4.19519	2.72641e-05	0.000296546	-2.30751
NDST1	194.622	-1.20678	0.30928	-3.9019	9.54411e-05	0.000870467	-2.30822
SGSM2	176.256	-1.2107	0.298103	-4.06135	4.87893e-05	0.000489174	-2.3145
TK1	147.493	-1.21213	0.344183	-3.52177	0.000428673	0.00313753	-2.3168
TPCN2	805.759	-1.21679	0.293317	-4.14836	3.34859e-05	0.000352857	-2.32428
CZIB	466.282	-1.21916	0.240999	-5.05876	4.22002e-07	7.48776e-06	-2.32811
FLYWCH2	193.395	-1.22035	0.355724	-3.43061	0.000602235	0.00419463	-2.33003
DNAAF8	59.6195	-1.22288	0.324792	-3.76512	0.000166472	0.00140184	-2.33412
PRMT6	68.5374	-1.22432	0.333396	-3.67227	0.000240409	0.00192569	-2.33645
MITF	1153	-1.22479	0.25426	-4.81708	1.45673e-06	2.23289e-05	-2.33721
PFAS	213.083	-1.22619	0.360112	-3.40502	0.000661598	0.00453615	-2.33948
CLEC17A	475.414	-1.22905	0.370233	-3.31965	0.000901296	0.00592078	-2.34412
LOC126076177	239.683	-1.22958	0.343333	-3.58131	0.000341879	0.00257634	-2.34499
SNPH	43.7899	-1.23049	0.367987	-3.34385	0.000826241	0.00547482	-2.34647
MLXIP	2118.78	-1.23054	0.255541	-4.81542	1.46887e-06	2.24954e-05	-2.34654
CUEDC2	301.758	-1.23169	0.342868	-3.59231	0.00032776	0.00248916	-2.34841
DHRSX	104.043	-1.23305	0.343625	-3.58835	0.000332777	0.00251964	-2.35063
INAFM1	70.7908	-1.2337	0.363852	-3.39066	0.000697253	0.00474726	-2.35169
FOXRED1	50.737	-1.23377	0.310197	-3.97736	6.96837e-05	0.0006631	-2.3518
ENOX2	72.9821	-1.23459	0.268224	-4.60282	4.16805e-06	5.64067e-05	-2.35314
THRA	101.419	-1.23754	0.374379	-3.30557	0.00094784	0.00619641	-2.35795
DCAF7	4076.56	-1.23935	0.329259	-3.76405	0.00016718	0.00140579	-2.36092
DERPC	766.352	-1.23989	0.356243	-3.48046	0.000500551	0.00358885	-2.3618
SPATA6	238.841	-1.24072	0.307539	-4.03433	5.4758e-05	0.000540685	-2.36316
THAP11	162.669	-1.24123	0.276855	-4.48331	7.34939e-06	9.32799e-05	-2.36399
ZYX	3458.69	-1.2417	0.385313	-3.22257	0.00127045	0.00793627	-2.36477
COL22A1	72.6531	-1.24235	0.272484	-4.55933	5.13162e-06	6.80831e-05	-2.36583
LCMT1	149.981	-1.24369	0.27976	-4.44555	8.76665e-06	0.00010883	-2.36803
AHDC1	175.447	-1.24448	0.255045	-4.87944	1.06388e-06	1.70512e-05	-2.36933
C22H22orf39	170.719	-1.24613	0.25698	-4.84912	1.2401e-06	1.94844e-05	-2.37204
INPPL1	1141.46	-1.24672	0.249173	-5.00343	5.63178e-07	9.61397e-06	-2.37301
TXLNG	2125.37	-1.24976	0.277164	-4.50909	6.51059e-06	8.35391e-05	-2.37801
NFX1	569.287	-1.25001	0.364205	-3.43216	0.000598804	0.0041757	-2.37843
ESYT1	876.825	-1.25349	0.297452	-4.2141	2.50779e-05	0.000274637	-2.38418
UMAD1	217.299	-1.25512	0.251226	-4.99598	5.85368e-07	9.96374e-06	-2.38687
ZFYVE26	783.091	-1.2554	0.258486	-4.85675	1.1933e-06	1.88334e-05	-2.38733
FAM3A	316.652	-1.25729	0.265889	-4.72863	2.26038e-06	3.27877e-05	-2.39047
NME6	213.91	-1.25767	0.350821	-3.58494	0.000337155	0.0025462	-2.3911
TST	106.209	-1.25785	0.397657	-3.16316	0.00156066	0.00937248	-2.39139
PIGK	177.752	-1.2581	0.331678	-3.79312	0.000148766	0.00127102	-2.3918
SZT2	802.639	-1.25894	0.250258	-5.03058	4.88998e-07	8.53002e-06	-2.3932
PTGR3	288.061	-1.25928	0.264282	-4.7649	1.88943e-06	2.78906e-05	-2.39376
CAMK1	193.08	-1.26157	0.397783	-3.1715	0.00151651	0.00915118	-2.39757
APMAP	640.723	-1.26194	0.280917	-4.4922	7.04914e-06	9.01202e-05	-2.39817
MFSD10	333.215	-1.26205	0.295381	-4.27261	1.93198e-05	0.000216736	-2.39836
SYNE3	632.817	-1.2639	0.216848	-5.8285	5.59288e-09	1.60268e-07	-2.40144
NUMBL	58.8543	-1.26434	0.376037	-3.36227	0.000773053	0.00517312	-2.40217
PKN3	66.2254	-1.26541	0.319092	-3.96564	7.31983e-05	0.000693154	-2.40395
PTPN18	636.604	-1.26673	0.243773	-5.19633	2.03256e-07	3.93216e-06	-2.40615
CIRBP	3956.79	-1.26943	0.223341	-5.68384	1.31707e-08	3.42356e-07	-2.41067
FCGRT	2454.78	-1.27088	0.390369	-3.25558	0.00113162	0.0072074	-2.41308
ZFP28	69.8694	-1.27457	0.263537	-4.83638	1.32227e-06	2.06645e-05	-2.41926
LOC126087260	144.425	-1.27506	0.268864	-4.7424	2.11204e-06	3.0891e-05	-2.42009
ECI2	358.274	-1.27635	0.238812	-5.34456	9.06358e-08	1.91359e-06	-2.42225
LOC126077961	62.257	-1.28052	0.350862	-3.64964	0.000262603	0.00207507	-2.42927
UAP1L1	86.9544	-1.28083	0.274164	-4.67175	2.98646e-06	4.19681e-05	-2.42978
TIMMDC1	97.7181	-1.281	0.374099	-3.42422	0.000616562	0.00427408	-2.43007
GOLIM4	963.067	-1.28178	0.2851	-4.49592	6.92707e-06	8.86241e-05	-2.43139
MRPL24	239.608	-1.284	0.382141	-3.36002	0.000779364	0.00521337	-2.43514
HRH4	38.9927	-1.28416	0.339727	-3.77998	0.000156843	0.00133097	-2.4354
INTS11	298.425	-1.28647	0.249982	-5.14623	2.65767e-07	4.97704e-06	-2.4393
LOC126082577	247.081	-1.28655	0.266845	-4.82133	1.42601e-06	2.20117e-05	-2.43944
HERC3	1613.55	-1.28835	0.331588	-3.88539	0.000102165	0.000920794	-2.44248
LIPE	198.281	-1.29015	0.398884	-3.23441	0.00121896	0.00768291	-2.44554
BTBD2	401.015	-1.29396	0.375416	-3.44675	0.000567381	0.0039771	-2.45201
GATD1	160	-1.29491	0.367474	-3.52381	0.000425396	0.00312005	-2.45361
CDK5RAP3	476.162	-1.29566	0.297249	-4.35882	1.30767e-05	0.000153341	-2.45489
ADPGK	462.326	-1.29615	0.270468	-4.79225	1.64918e-06	2.47603e-05	-2.45573
MAPK8IP3	246.152	-1.29677	0.238458	-5.43813	5.38426e-08	1.20484e-06	-2.45678
LOC126085423	307.143	-1.29696	0.374031	-3.46753	0.000525264	0.0037295	-2.45711
LRRC49	73.7792	-1.29985	0.310783	-4.1825	2.88327e-05	0.000310693	-2.46203
ERI3	145.625	-1.30147	0.288172	-4.5163	6.29287e-06	8.12799e-05	-2.4648
KLC3	77.4576	-1.30148	0.408355	-3.18713	0.00143694	0.00873621	-2.46481
MLST8	122.576	-1.30408	0.41214	-3.16416	0.00155531	0.00935317	-2.46926
PNPLA4	45.8258	-1.30512	0.404688	-3.225	0.00125975	0.00789184	-2.47104
ZFAND2B	232.576	-1.30698	0.303713	-4.30335	1.68237e-05	0.00019165	-2.47423
MRPL54	403.996	-1.3073	0.328729	-3.97685	6.98338e-05	0.000663799	-2.47479
TPD52	2146.24	-1.30873	0.338832	-3.86247	0.000112246	0.000997324	-2.47723
RPTOR	576.438	-1.30926	0.298189	-4.39069	1.12991e-05	0.000134929	-2.47814
KAT8	460.839	-1.30957	0.294966	-4.43972	9.00767e-06	0.000111507	-2.47867
RFX2	202.984	-1.30998	0.258821	-5.06135	4.16302e-07	7.39409e-06	-2.47938
B3GNT3	1478.42	-1.31207	0.343542	-3.81926	0.000133855	0.00115884	-2.48298
ACD	155.233	-1.31411	0.325405	-4.03837	5.38243e-05	0.000533565	-2.48648
SPOCK2	95.3455	-1.31536	0.39992	-3.28907	0.00100519	0.00651319	-2.48865
DPH2	67.8934	-1.31715	0.335485	-3.92611	8.6331e-05	0.000796478	-2.49173
PSD4	512.547	-1.31899	0.252477	-5.22422	1.74887e-07	3.4481e-06	-2.49492
MOB2	304.811	-1.31983	0.404039	-3.26659	0.00108852	0.00697591	-2.49636
HINT2	114.909	-1.32216	0.349858	-3.77915	0.000157368	0.00133349	-2.50041
SGCB	47.1017	-1.32226	0.385586	-3.42922	0.000605308	0.00421103	-2.50057
STARD8	1266.67	-1.32305	0.28478	-4.64588	3.38624e-06	4.66531e-05	-2.50195
HDAC5	1549.92	-1.32324	0.42125	-3.14123	0.00168241	0.00999432	-2.50228
LTBP2	217.06	-1.32371	0.305661	-4.33064	1.48677e-05	0.000172031	-2.50308
EXOSC7	85.3337	-1.3248	0.354288	-3.73932	0.00018452	0.00152962	-2.50497
HSD17B10	229.748	-1.32691	0.41292	-3.21349	0.00131131	0.00812504	-2.50866
CTSZ	14153.3	-1.32919	0.355749	-3.73632	0.000186733	0.00154246	-2.51262
GSTO1	243.914	-1.32968	0.272916	-4.87211	1.10414e-06	1.76001e-05	-2.51347
AGA	238.034	-1.33078	0.262928	-5.06139	4.16203e-07	7.39409e-06	-2.51539
CMBL	295.877	-1.33146	0.349303	-3.81177	0.000137974	0.0011869	-2.51657
SSBP4	544.34	-1.33314	0.297708	-4.47803	7.53339e-06	9.53398e-05	-2.51951
EFCAB12	112.699	-1.33405	0.282906	-4.71552	2.411e-06	3.46576e-05	-2.52109
ARHGAP29	136.679	-1.33415	0.249342	-5.35068	8.76251e-08	1.86121e-06	-2.52127
ERCC2	247.971	-1.3343	0.306992	-4.34636	1.38417e-05	0.000161772	-2.52153
TMEM204	375.167	-1.33592	0.364013	-3.66997	0.000242577	0.00194217	-2.52436
BRAT1	113.816	-1.33722	0.300357	-4.45211	8.50292e-06	0.000106006	-2.52664
ZNF593	90.8285	-1.34057	0.371598	-3.60757	0.000309076	0.00237603	-2.53251
SURF2	62.6427	-1.34235	0.368911	-3.63868	0.000274041	0.0021471	-2.53564
MAP4K2	485.248	-1.34279	0.359912	-3.73087	0.00019082	0.00157368	-2.53641
PNKP	215.133	-1.34279	0.406034	-3.30707	0.000942757	0.00616777	-2.53641
UBE3B	1133.91	-1.34292	0.312972	-4.29086	1.77985e-05	0.000201449	-2.53664
LPIN2	4810.26	-1.34346	0.404091	-3.32463	0.000885347	0.00583127	-2.53758
PPP1R9B	3325.54	-1.3442	0.283818	-4.73613	2.17842e-06	3.17035e-05	-2.53889
FASTKD2	122.429	-1.34471	0.39473	-3.40666	0.000657618	0.00451739	-2.5398
WDFY2	636.065	-1.34504	0.304479	-4.41752	9.98418e-06	0.00012154	-2.54037
LOC126085307	147.033	-1.34647	0.374729	-3.59318	0.000326661	0.00248189	-2.54289
LMTK3	181.68	-1.34747	0.345576	-3.89919	9.65132e-05	0.000877965	-2.54465
RASAL3	658.461	-1.34936	0.236741	-5.69971	1.20011e-08	3.14643e-07	-2.54798
PAXX	107.371	-1.34947	0.330648	-4.0813	4.47849e-05	0.000454472	-2.54819
SLC35A5	404.474	-1.35081	0.42364	-3.18857	0.0014298	0.00871168	-2.55055
ZNF362	430.921	-1.35093	0.266405	-5.07097	3.95793e-07	7.06556e-06	-2.55077
TKFC	71	-1.351	0.410424	-3.29171	0.000995785	0.00646414	-2.55088
SGK3	669.501	-1.35503	0.228384	-5.93312	2.97228e-09	9.08017e-08	-2.55802
ARHGAP30	3764.22	-1.35656	0.255084	-5.3181	1.04858e-07	2.18498e-06	-2.56074
S1PR1	3355.64	-1.35707	0.382084	-3.55177	0.000382649	0.00284092	-2.56165
LOC126085326	159.939	-1.35882	0.431058	-3.15229	0.00161997	0.00969222	-2.56475
TRPM2	2235.1	-1.36029	0.303182	-4.48672	7.2327e-06	9.21985e-05	-2.56738
ABCC8	116.368	-1.36062	0.27901	-4.87659	1.07936e-06	1.72678e-05	-2.56795
TSC2	701.197	-1.36118	0.295093	-4.61273	3.97414e-06	5.40742e-05	-2.56896
RNF130	1197.36	-1.36195	0.295861	-4.60333	4.15787e-06	5.63124e-05	-2.57032
CAMKK2	787.613	-1.36448	0.264281	-5.163	2.43017e-07	4.62127e-06	-2.57484
MIB2	302.683	-1.36666	0.323969	-4.21848	2.45955e-05	0.00026969	-2.57872
DEF8	434.727	-1.36712	0.281822	-4.85101	1.22835e-06	1.93171e-05	-2.57955
LOC126076943	83.4433	-1.36816	0.336075	-4.07099	4.68133e-05	0.000471516	-2.58141
GDPD5	97.1384	-1.36941	0.418727	-3.27041	0.00107391	0.00689235	-2.58365
RNPEP	186.274	-1.3698	0.329275	-4.16006	3.18168e-05	0.000338108	-2.58435
NCKIPSD	117.878	-1.37024	0.346111	-3.95895	7.52791e-05	0.000708656	-2.58513
RRAS	380.457	-1.37401	0.320333	-4.28932	1.79218e-05	0.000202583	-2.59191
STK36	474.277	-1.37549	0.358045	-3.84167	0.000122202	0.00107223	-2.59456
ALG3	192.441	-1.37638	0.257377	-5.34771	8.90728e-08	1.88512e-06	-2.59616
OSBPL3	277.75	-1.37704	0.397491	-3.46432	0.000531573	0.00376952	-2.59734
GCSH	27.6315	-1.37724	0.421906	-3.26434	0.0010972	0.00702128	-2.59772
SLC4A8	550.182	-1.3787	0.31934	-4.31735	1.57915e-05	0.000181066	-2.60034
NTPCR	179.019	-1.37898	0.271856	-5.07247	3.92676e-07	7.01704e-06	-2.60085
ALG2	84.4886	-1.37953	0.310816	-4.4384	9.0632e-06	0.000112037	-2.60183
PELI2	81.8872	-1.37996	0.402708	-3.4267	0.000610954	0.00424191	-2.60261
TSEN54	79.6718	-1.38004	0.301974	-4.57006	4.87586e-06	6.48368e-05	-2.60276
LOC126083982	105.538	-1.38051	0.256654	-5.37888	7.49499e-08	1.6095e-06	-2.60361
SHKBP1	496.728	-1.3815	0.248007	-5.57041	2.54137e-08	6.16599e-07	-2.60539
UNC45A	402.789	-1.38413	0.279686	-4.94886	7.46487e-07	1.2441e-05	-2.61014
PLXNC1	2456.02	-1.38586	0.248874	-5.56853	2.56898e-08	6.22436e-07	-2.61328
NR2F6	120.571	-1.3865	0.294762	-4.7038	2.55361e-06	3.65878e-05	-2.61444
ACOX3	210.104	-1.38861	0.290303	-4.78329	1.72447e-06	2.57149e-05	-2.61826
LOC126060589	141.106	-1.38863	0.340164	-4.08226	4.46008e-05	0.000452866	-2.61831
LPCAT4	108.949	-1.3889	0.333777	-4.16117	3.16628e-05	0.000337084	-2.61879
ABCD4	53.9248	-1.3909	0.353267	-3.93725	8.24224e-05	0.000764431	-2.62242
RHOQ	1826.71	-1.3916	0.232047	-5.99704	2.00942e-09	6.38289e-08	-2.62369
PBXIP1	398.403	-1.39165	0.250605	-5.55318	2.80512e-08	6.73151e-07	-2.62379
CERS5	230.443	-1.39352	0.215487	-6.46682	1.00087e-10	4.11738e-09	-2.62718
CCDC85B	177.409	-1.39586	0.440097	-3.17172	0.00151539	0.00914893	-2.63146
KLHDC3	523.942	-1.3973	0.323312	-4.32182	1.54749e-05	0.000178009	-2.63407
SLC45A3	75.8024	-1.40061	0.298568	-4.6911	2.71741e-06	3.84952e-05	-2.64013
STAT6	4152.62	-1.4008	0.267682	-5.23306	1.66724e-07	3.31025e-06	-2.64048
NAGA	809.565	-1.4016	0.40027	-3.50163	0.00046242	0.00335379	-2.64194
FLNA	16767	-1.40203	0.355148	-3.94772	7.88992e-05	0.000737375	-2.64272
LOC126069982	1580.48	-1.40308	0.295283	-4.75164	2.01775e-06	2.96353e-05	-2.64465
LOC126077305	67.6231	-1.40717	0.343944	-4.09128	4.2899e-05	0.000437975	-2.65217
LOC126083815	207.852	-1.4087	0.309557	-4.5507	5.34684e-06	7.04595e-05	-2.65498
MAGED1	238.78	-1.40912	0.320108	-4.40201	1.07251e-05	0.000129039	-2.65575
PTPN7	441.729	-1.40992	0.22622	-6.23251	4.59025e-10	1.61265e-08	-2.65722
SH3TC1	1280.81	-1.412	0.219671	-6.4278	1.29465e-10	5.1922e-09	-2.66106
SPINT1	148.551	-1.41234	0.442737	-3.19003	0.00142258	0.00867372	-2.66169
MUTYH	95.3619	-1.4184	0.257868	-5.50051	3.78698e-08	8.77349e-07	-2.6729
GCDH	170.382	-1.41892	0.398264	-3.56277	0.000366969	0.00274188	-2.67386
RREB1	1459.91	-1.4199	0.23288	-6.09712	1.07997e-09	3.55257e-08	-2.67567
FAAP24	57.2119	-1.41997	0.375408	-3.78248	0.000155272	0.00131891	-2.6758
GALK2	105.825	-1.42132	0.379692	-3.74336	0.000181576	0.00150878	-2.67831
ZFHX3	1465.84	-1.42145	0.284113	-5.00311	5.64138e-07	9.62103e-06	-2.67854
ABHD3	603.909	-1.42173	0.291994	-4.86904	1.12144e-06	1.78435e-05	-2.67906
ALDH6A1	172.879	-1.42284	0.223457	-6.36739	1.92273e-10	7.39054e-09	-2.68112
PPP1R37	215.076	-1.42299	0.247936	-5.73933	9.5052e-09	2.5648e-07	-2.6814
GRK2	2109.77	-1.4236	0.355262	-4.0072	6.14437e-05	0.000594994	-2.68255
CPPED1	138.469	-1.42429	0.268432	-5.30599	1.12064e-07	2.3159e-06	-2.68383
EGLN2	741.608	-1.42614	0.227554	-6.26726	3.67458e-10	1.3173e-08	-2.68727
HMGCL	267.841	-1.42669	0.252862	-5.64218	1.67908e-08	4.22561e-07	-2.68829
ACSF3	312.196	-1.42842	0.355229	-4.02113	5.79202e-05	0.00056618	-2.69152
RUSF1	615.522	-1.42945	0.239626	-5.96533	2.44141e-09	7.61738e-08	-2.69343
KCNJ2	1313.63	-1.43079	0.393368	-3.63729	0.000275517	0.0021577	-2.69595
CXCR1	479.646	-1.43151	0.358714	-3.99067	6.58857e-05	0.000633123	-2.69729
FHL3	322.358	-1.43226	0.380737	-3.76181	0.000168686	0.00141777	-2.6987
ABHD12B	112.527	-1.43229	0.375815	-3.81115	0.000138321	0.0011893	-2.69874
[truncated: 963 more rows]

## Sheet: Supplementary Data 1c
Supplementary Data 1: Differential gene expression in whole blood before and after vaccination.
c. Contrast C - Differential gene expression analysis of unstimulated post-vaccination vs. vaccine antigen-stimulated post-vaccination samples (n = 2).
Statistical cut-off: padj ≤ 0.01
Red cell colour = upregulated DEG
Blue cell colour = downregulated DEG
Symbol	baseMean	log2FoldChange	lfcSE	stat	pvalue	padj	FC
LOC126060847	1396.58	12.6824	1.00148	12.6637	9.39678e-37	3.6691e-35	6573.18
IL1A	20439.8	12.1394	1.10016	11.0342	2.61338e-28	6.8172e-27	4511.44
OPALIN	227.23	11.4708	1.31873	8.69835	3.36752e-18	5.11526e-17	2838.28
IFNG	1179.13	11.3801	1.36305	8.34903	6.88284e-17	9.4841e-16	2665.39
CXCL13	200.922	11.2973	1.06983	10.5599	4.57017e-26	1.06486e-24	2516.64
EDN1	5886.77	10.8992	1.12011	9.73051	2.23465e-22	4.39979e-21	1909.81
LOC126065436	149.266	10.8621	1.08601	10.0018	1.49636e-23	3.12886e-22	1861.25
INHBA	8113.28	10.4614	0.408041	25.638	5.74919e-145	4.26521e-142	1409.89
LOC126065777	15548.3	10.2676	0.924133	11.1105	1.11543e-28	2.97667e-27	1232.67
CCL22	503.795	10.2541	0.794891	12.9001	4.4974e-38	1.85363e-36	1221.25
IDO2	93.8949	10.1896	1.07396	9.48785	2.35848e-21	4.3612e-20	1167.83
IDO1	24924.9	10.0809	0.414485	24.3214	1.16309e-130	6.1634e-128	1083.04
F3	3576.09	10.0272	0.945075	10.61	2.67746e-26	6.28593e-25	1043.53
IL1B	160036	9.93735	0.311735	31.8776	5.46365e-223	1.6889e-219	980.486
TLL2	1488.34	9.78524	0.846897	11.5542	7.02854e-31	2.11965e-29	882.367
SLC6A2	279.12	9.46798	1.12026	8.45159	2.87367e-17	4.08101e-16	708.185
GABRR1	49.524	9.26464	1.1475	8.07375	6.8171e-16	8.73785e-15	615.085
CLSTN3	44.7479	9.13441	1.12226	8.13927	3.97666e-16	5.21607e-15	561.992
CAPSL	390.903	9.05896	0.599637	15.1074	1.44702e-51	9.98017e-50	533.357
PROCR	40.6689	8.97928	1.11933	8.02202	1.04019e-15	1.3223e-14	504.7
CXCL9	2255.41	8.91788	0.997131	8.94354	3.76891e-19	6.12102e-18	483.67
LOC126062469	1979.04	8.80453	0.869267	10.1287	4.12163e-24	8.84766e-23	447.123
CCL24	296.595	8.75121	1.00595	8.69947	3.33431e-18	5.06897e-17	430.901
LOC126077077	1221.17	8.73704	0.405913	21.5244	9.19758e-103	2.40264e-100	426.688
ACOD1	32333.2	8.71568	0.343282	25.3893	3.31429e-142	2.19536e-139	420.417
LOC126060621	516.159	8.70059	0.946448	9.19289	3.82416e-20	6.61013e-19	416.045
ISLR2	86.7671	8.66551	1.10546	7.83882	4.5481e-15	5.53865e-14	406.05
CXCL1	14533.9	8.52833	0.5987	14.2447	4.83367e-46	2.72493e-44	369.217
SLC7A2	74.1303	8.50684	1.70172	4.99897	5.76367e-07	3.10577e-06	363.759
PTX3	1500.13	8.45939	0.90359	9.36198	7.82577e-21	1.40917e-19	351.989
DLL1	1169.87	8.38306	0.742096	11.2965	1.3662e-29	3.85089e-28	333.851
SUCNR1	2269.7	8.36487	0.646964	12.9294	3.07168e-38	1.29185e-36	329.667
MMP10	25.2163	8.29687	1.19065	6.96835	3.20682e-12	3.03764e-11	314.489
LOC126068512	25.3855	8.29598	1.16865	7.09877	1.25871e-12	1.23259e-11	314.295
TGM2	13542.4	8.29146	0.250847	33.0538	1.37016e-239	1.27062e-235	313.312
LOC126058221	23.3826	8.20025	1.17812	6.96046	3.39156e-12	3.20445e-11	294.118
MEP1B	22.3344	8.12165	1.08793	7.46521	8.31681e-14	9.08433e-13	278.522
CXCL11	1529.78	8.10602	1.11161	7.29218	3.04988e-13	3.14605e-12	275.522
LOC126068515	21.8324	8.07996	1.21592	6.64516	3.02896e-11	2.59723e-10	270.589
LOC126070134	57.3262	8.06875	1.06908	7.54741	4.44004e-14	4.99088e-13	268.494
TFPI	3381.71	7.97074	0.382116	20.8595	1.24975e-96	2.69525e-94	250.861
ANXA10	19.0837	7.89327	1.35308	5.83354	5.4264e-09	3.71653e-08	237.744
IL21	19.0116	7.89319	1.1055	7.13991	9.33892e-13	9.27243e-12	237.731
HBEGF	2693.33	7.85989	0.321265	24.4655	3.44551e-132	1.87952e-129	232.307
LOC126078173	121.666	7.85602	0.682819	11.5053	1.24091e-30	3.7002e-29	231.686
GABRR2	29.9918	7.81656	1.08978	7.17258	7.35975e-13	7.37446e-12	225.433
LOC126065751	18.0811	7.80576	1.17669	6.63366	3.27469e-11	2.79888e-10	223.753
LOC126076232	29.2892	7.78504	1.07408	7.24813	4.22571e-13	4.31102e-12	220.562
CXCL6	5154.47	7.77543	0.396033	19.6333	8.03564e-86	1.43305e-83	219.098
LOC126075761	17.3887	7.76554	1.23416	6.29217	3.13054e-10	2.43141e-09	217.601
SLAMF7	45211.3	7.76391	0.241033	32.2109	1.2415e-227	4.6052e-224	217.355
NRL	89.4752	7.71475	0.863445	8.93485	4.07745e-19	6.59324e-18	210.073
CCL20	16.519	7.68557	1.13909	6.74711	1.50824e-11	1.3289e-10	205.867
LOC126081664	992.706	7.62669	0.324188	23.5255	2.23575e-122	9.66644e-120	197.635
PTGS2	2728.58	7.62555	0.388782	19.6139	1.17568e-85	2.0767e-83	197.479
ADAMTS15	40.509	7.62316	1.54436	4.93612	7.96923e-07	4.20379e-06	197.152
STEAP4	6943.99	7.62061	0.25616	29.7495	1.76228e-194	3.26849e-191	196.804
LOC126086237	82.3745	7.59018	0.90332	8.40254	4.36915e-17	6.11382e-16	192.696
BNIP5	61.09	7.56994	0.887118	8.53318	1.42379e-17	2.07114e-16	190.011
CBLC	15.0045	7.53994	1.16519	6.47102	9.73425e-11	7.94986e-10	186.101
OCSTAMP	455.067	7.5318	0.504854	14.9188	2.48811e-50	1.61919e-48	185.054
SOCS2	498.801	7.45409	0.47399	15.7263	9.99102e-56	7.98722e-54	175.35
CCL17	85.7357	7.42199	1.22144	6.07641	1.22905e-09	9.05291e-09	171.491
XCL1	107.364	7.40832	0.787451	9.40797	5.05795e-21	9.21511e-20	169.874
PCSK5	469.067	7.38078	0.49217	14.9964	7.75033e-51	5.18936e-49	166.662
PERM1	13.3435	7.35902	1.2922	5.69497	1.2339e-08	8.10382e-08	164.167
LRRC32	235.1	7.35238	0.505269	14.5514	5.71926e-48	3.43285e-46	163.413
MMP14	4889.63	7.32261	0.342842	21.3586	3.24464e-101	8.35809e-99	160.076
LOC126062273	2756.33	7.317	0.370864	19.7296	1.20137e-86	2.16328e-84	159.455
FMR1NB	12.3745	7.25292	1.18868	6.10168	1.0496e-09	7.80238e-09	152.527
LOC126075763	12.0281	7.2441	1.24634	5.81229	6.16228e-09	4.18651e-08	151.597
IL2RA	3735.82	7.24267	0.273122	26.5181	5.99397e-155	5.29382e-152	151.447
ABCA4	31.6283	7.23163	1.25003	5.78517	7.24369e-09	4.88719e-08	150.292
SRMS	543.786	7.21995	0.442457	16.3179	7.36836e-60	6.53881e-58	149.081
DGKG	19.3617	7.17898	1.13285	6.33709	2.34139e-10	1.84163e-09	144.907
C10H15orf48	17029.3	7.17854	0.302587	23.7239	2.0451e-124	9.72575e-122	144.863
LOC126078143	11.4278	7.14239	1.46582	4.87263	1.10121e-06	5.70346e-06	141.278
TYRO3	11.0479	7.08575	1.24096	5.70989	1.13047e-08	7.4509e-08	135.839
DNHD1	28.9298	7.06655	1.03771	6.80978	9.77498e-12	8.74984e-11	134.042
NPHS1	27.8619	7.03915	1.18572	5.93662	2.90951e-09	2.05964e-08	131.521
LOC126060187	27.187	7.0028	1.18255	5.9218	3.18438e-09	2.24395e-08	128.249
TNFAIP6	2297.22	6.96179	0.372845	18.6721	8.35496e-78	1.21062e-75	124.655
CCL1	9.77517	6.93587	2.37261	2.92331	0.00346336	0.00963425	122.434
LOC126085583	360.055	6.86141	0.724625	9.46891	2.82774e-21	5.20773e-20	116.276
LOC126061517	25.3644	6.84201	1.06265	6.43862	1.20566e-10	9.73504e-10	114.723
KIRREL2	43.0772	6.75326	0.960822	7.02863	2.08578e-12	2.0138e-11	107.878
HAS1	219.044	6.74861	0.544725	12.389	2.99716e-35	1.11623e-33	107.531
MAFF	393.427	6.70548	0.411137	16.3096	8.43685e-60	7.45134e-58	104.364
SLC22A14	22.1637	6.69086	1.30916	5.11079	3.20814e-07	1.78575e-06	103.312
LOC126084325	8.25944	6.67273	1.25679	5.30936	1.1001e-07	6.44051e-07	102.022
PMEPA1	41.9033	6.66898	0.846059	7.8824	3.21156e-15	3.96042e-14	101.757
MS4A7	3516.04	6.66854	0.288358	23.1259	2.54172e-118	9.06564e-116	101.726
KIAA1755	8.2252	6.6553	1.30512	5.09939	3.4075e-07	1.88766e-06	100.796
PLA2G4E	8.10362	6.65222	1.19171	5.58206	2.37683e-08	1.5154e-07	100.581
CSF2	84.1172	6.64274	0.614659	10.8072	3.18223e-27	7.90104e-26	99.9227
IL6	130.298	6.61581	1.00651	6.57303	4.93e-11	4.14867e-10	98.0751
ACAN	7.82175	6.58196	1.32766	4.95756	7.13841e-07	3.7925e-06	95.8004
AK4	383.189	6.57083	0.375785	17.4856	1.8443e-68	2.03608e-66	95.064
VCAM1	7.37899	6.54562	1.28216	5.10514	3.30557e-07	1.83393e-06	93.4171
FJX1	7.4673	6.51732	1.36625	4.77024	1.84009e-06	9.19152e-06	91.6027
CLEC12B	7.30971	6.49752	1.62209	4.00563	6.18515e-05	0.000243507	90.354
APLP1	81.9732	6.48982	0.691418	9.38623	6.21834e-21	1.12739e-19	89.873
LOC126075760	7.14727	6.48561	1.56895	4.13373	3.56922e-05	0.000146295	89.6113
SOCS3	18387.6	6.4811	0.181345	35.7391	9.78341e-280	1.81453e-275	89.3318
LOC126080974	46.3897	6.47322	1.41541	4.57338	4.79925e-06	2.2632e-05	88.8449
IL12B	7.06041	6.46912	1.38232	4.67992	2.86992e-06	1.39634e-05	88.5929
PTGES	6169.31	6.45593	0.369188	17.4868	1.80478e-68	2.00438e-66	87.787
TMEM54	7.01215	6.45344	1.24283	5.19253	2.07456e-07	1.17558e-06	87.6351
ADM	629.185	6.4355	0.826217	7.78911	6.7481e-15	8.10078e-14	86.552
ABCA13	18.4885	6.42885	1.13703	5.65408	1.56684e-08	1.01751e-07	86.1542
IL17A	6.82917	6.4053	1.33529	4.79694	1.61106e-06	8.12188e-06	84.759
LOC126063023	12242.6	6.39411	0.605832	10.5543	4.85363e-26	1.12807e-24	84.1047
LOC126064644	1104.14	6.36689	0.389974	16.3264	6.40122e-60	5.70785e-58	82.5325
LOC126061778	312.576	6.34565	0.335439	18.9175	8.19026e-80	1.235e-77	81.3262
SLITRK2	259.408	6.33529	0.969535	6.53436	6.38823e-11	5.31312e-10	80.7443
FMOD	6.38404	6.29668	1.72212	3.65635	0.000255835	0.000897357	78.612
LOC126072992	10.2649	6.28578	1.22917	5.11383	3.157e-07	1.75887e-06	78.0207
ICAM4	830.518	6.27643	0.340909	18.4109	1.07495e-75	1.45526e-73	77.5167
LOC126071357	6.28198	6.26909	1.32131	4.7446	2.08919e-06	1.03577e-05	77.1232
IL2	6.05719	6.25322	1.52983	4.08753	4.35993e-05	0.000175919	76.2794
PLA2G4D	6.10442	6.22478	1.49622	4.16034	3.17772e-05	0.000131351	74.7902
RNF152	5.69564	6.16085	1.61246	3.82078	0.000133028	0.000493553	71.5483
LOC126067682	27.9062	6.15983	1.11961	5.50178	3.75977e-08	2.33531e-07	71.4981
SPSB4	5.74774	6.15918	1.37024	4.49497	6.95784e-06	3.20933e-05	71.466
NT5DC4	5.75863	6.1499	1.75718	3.49987	0.000465482	0.00155163	71.0074
ICAM5	5.66188	6.11939	1.31914	4.6389	3.50263e-06	1.68473e-05	69.5214
LOC126058661	5.44827	6.09211	1.42518	4.27463	1.91454e-05	8.20898e-05	68.2195
XKR6	5.48398	6.07572	1.88605	3.22139	0.0012757	0.00389666	67.4485
DSP	28.932	6.07555	0.89143	6.81551	9.39322e-12	8.42845e-11	67.4406
CXCL8	114415	6.06583	0.204137	29.7145	4.98193e-194	8.39998e-191	66.9881
ECSCR	55.9795	6.05721	0.618916	9.7868	1.28289e-22	2.56399e-21	66.5888
CDKN1A	12539.9	6.05719	0.196831	30.7736	5.91363e-208	1.371e-204	66.5879
LOC126065952	2133.9	6.05624	0.317844	19.0541	6.0718e-81	9.38448e-79	66.5439
LOC126063080	105.826	6.05198	0.562322	10.7625	5.17495e-27	1.26622e-25	66.3481
SASH1	251.982	6.04941	0.774985	7.80584	5.91052e-15	7.14152e-14	66.23
GREM1	5.21187	6.02354	1.53821	3.91593	9.00551e-05	0.000343744	65.0529
MMP1	13.564	6.00972	1.31097	4.58417	4.55788e-06	2.15541e-05	64.4328
LOC126081653	5.15943	6.00969	1.32311	4.54209	5.57003e-06	2.60614e-05	64.4312
LOC126067821	13.7267	6.00598	1.1113	5.40445	6.50072e-08	3.92604e-07	64.2656
FLT1	175.356	6.00095	1.09916	5.45956	4.77315e-08	2.93138e-07	64.042
NKAIN2	4.97011	5.97086	1.37843	4.33165	1.47998e-05	6.4647e-05	62.7202
MYBL1	332.037	5.96875	0.512128	11.6548	2.1685e-31	6.75953e-30	62.6288
CDA	5.06422	5.96431	1.37123	4.3496	1.36388e-05	5.98293e-05	62.436
LOC126070136	4.87956	5.95303	1.7966	3.3135	0.000921357	0.0028934	61.9499
EPHA10	4.94778	5.93999	1.4234	4.17311	3.00469e-05	0.000124978	61.3926
CABCOCO1	4.85959	5.9386	1.4134	4.20165	2.64981e-05	0.000111165	61.3335
HAVCR1	9678.72	5.93762	0.236568	25.099	5.10066e-139	3.05168e-136	61.2916
SLC22A13	33.2684	5.93518	1.83774	3.22961	0.00123958	0.00379883	61.1881
CAMK1G	56.7966	5.92687	0.621724	9.53296	1.52865e-21	2.86383e-20	60.8366
CSF3	468.499	5.90443	0.678157	8.70658	3.13173e-18	4.77665e-17	59.8978
CXCL10	21073.9	5.9015	0.767233	7.69192	1.44946e-14	1.70147e-13	59.7761
FBN2	21.0845	5.89285	1.10189	5.34797	8.89452e-08	5.26377e-07	59.419
LOC126078443	4.76803	5.8803	1.34736	4.3643	1.27533e-05	5.61442e-05	58.9041
LOC126081602	4.78812	5.8751	1.45704	4.03221	5.52551e-05	0.000218884	58.6923
GARIN3	4.74747	5.87042	1.41075	4.16119	3.16593e-05	0.000130922	58.5021
MEIS3	84.3857	5.86129	0.493303	11.8817	1.47277e-32	4.86042e-31	58.1332
GARIN1B	4.69213	5.85069	1.34042	4.36482	1.2723e-05	5.60375e-05	57.7075
KCNE4	4.61001	5.84909	1.33435	4.38347	1.16803e-05	5.17771e-05	57.6436
GPC1	4.6804	5.84448	1.40018	4.17408	2.99188e-05	0.000124474	57.46
ACSL3	8025.39	5.8437	0.176871	33.0394	2.20836e-239	1.36528e-235	57.4288
IL13	4.52708	5.84	1.37862	4.23612	2.27412e-05	9.62972e-05	57.2815
OLFM4	2161.66	5.8338	0.298187	19.5642	3.12328e-85	5.31444e-83	57.0358
WNK2	586.828	5.82543	0.391297	14.8875	3.97429e-50	2.56834e-48	56.706
SLC9A3	11.7399	5.79346	1.45923	3.97021	7.18085e-05	0.000279386	55.463
KCNF1	4.48251	5.77428	1.41952	4.06777	4.74655e-05	0.00019009	54.7307
PHLDA1	436.59	5.77074	0.328927	17.5441	6.59348e-69	7.45667e-67	54.5967
SLC22A1	12.616	5.76645	1.25188	4.60625	4.09999e-06	1.95281e-05	54.4347
CISH	1649.53	5.74348	0.197231	29.1205	1.97336e-186	2.61428e-183	53.5749
LOC126062119	27.5767	5.73016	0.75972	7.54246	4.61199e-14	5.17475e-13	53.0822
LRRC3	4.19736	5.70811	1.45661	3.91878	8.89988e-05	0.000339992	52.2773
LOC126070181	6813.3	5.6916	0.625174	9.10402	8.70503e-20	1.45979e-18	51.6824
GRAMD2B	319.673	5.68879	0.381644	14.906	3.01227e-50	1.95345e-48	51.5819
LOC126064646	390.52	5.68242	0.411287	13.8162	2.03536e-43	1.0457e-41	51.3545
MACC1	129.155	5.6697	0.43103	13.1538	1.61754e-39	7.14296e-38	50.9037
OSMR	193.148	5.65715	0.472699	11.9678	5.24288e-33	1.76799e-31	50.4628
CD274	3354.93	5.63843	0.211189	26.6985	4.89475e-157	4.53914e-154	49.8124
ICAM1	12515.7	5.63228	0.195663	28.7856	3.24802e-182	4.01606e-179	49.6004
LOC126087875	908.064	5.62528	0.358231	15.703	1.4434e-55	1.14405e-53	49.3605
GPR83	3.94224	5.60186	1.70775	3.28026	0.00103711	0.00321982	48.5655
LOC126084682	3.9369	5.5975	1.80324	3.10413	0.00190838	0.0056343	48.419
LOC126074952	3.88152	5.58411	1.43781	3.88377	0.000102848	0.000389133	47.9716
EFS	3.83252	5.56124	1.44148	3.858	0.000114317	0.000429634	47.2173
LOC126072027	142.514	5.55474	0.43855	12.6661	9.1093e-37	3.56435e-35	47.0049
TMEM202	10.7059	5.55217	1.15763	4.79616	1.61732e-06	8.15122e-06	46.9214
PARP15	7293.05	5.54908	0.250977	22.1099	2.53939e-108	7.13607e-106	46.8209
FCRL5	11655.1	5.54484	0.248615	22.3029	3.46241e-110	1.03576e-107	46.6834
SLC28A3	108.086	5.5291	0.467983	11.8147	3.27612e-32	1.06228e-30	46.1768
BATF3	116.372	5.51369	0.487627	11.3072	1.20901e-29	3.42344e-28	45.6863
SMTNL1	157.816	5.50531	0.525682	10.4727	1.15308e-25	2.64026e-24	45.4217
ADRB3	9.64894	5.49565	1.43795	3.82187	0.000132442	0.000491674	45.1185
ISG15	6928.59	5.49461	0.285875	19.2204	2.50016e-82	3.96329e-80	45.0862
CD70	3.52569	5.48763	1.49055	3.68161	0.000231767	0.000818778	44.8686
EHF	1059.86	5.48251	0.175094	31.3118	3.2194e-215	8.53003e-212	44.7094
NPR3	10.2483	5.4652	1.22487	4.46186	8.12505e-06	3.70153e-05	44.1762
WARS1	43507.2	5.46218	0.206323	26.474	1.93258e-154	1.55841e-151	44.0839
PLAT	26.3235	5.46042	0.84121	6.49115	8.51834e-11	6.99379e-10	44.0303
PROKR1	9.14154	5.42654	1.42045	3.82029	0.000133295	0.000494347	43.0081
LOC126085742	3.42166	5.41811	1.59607	3.39465	0.000687157	0.002221	42.7576
KCNMA1	27.62	5.41295	0.790671	6.84601	7.59357e-12	6.89368e-11	42.6048
CYGB	9.25294	5.39548	1.20096	4.49263	7.03485e-06	3.24323e-05	42.0923
LOC126087953	9.90081	5.3945	1.44232	3.74015	0.00018391	0.000663745	42.0635
IGLON5	16.9458	5.39223	0.999803	5.39329	6.91797e-08	4.16583e-07	41.9974
SLC16A12	16.6964	5.38409	1.08737	4.95146	7.36591e-07	3.90888e-06	41.7612
TRNAA-UGC_32	32.7192	5.38153	0.795523	6.76478	1.33517e-11	1.18089e-10	41.6873
TRPC3	16.1407	5.35556	1.03119	5.19358	2.06294e-07	1.16936e-06	40.9434
LIPC	3.33553	5.34671	1.47578	3.62298	0.00029123	0.00101189	40.6929
MEOX1	8.86037	5.34458	1.25785	4.24899	2.14736e-05	9.13315e-05	40.6331
LOC126075866	50.7214	5.34124	1.22834	4.34834	1.37175e-05	6.01178e-05	40.539
PLEK	56576.9	5.33073	0.191307	27.8648	7.12381e-171	7.77208e-168	40.2449
NECTIN2	2170.63	5.33031	0.240284	22.1834	4.96678e-109	1.46221e-106	40.2331
THBD	1253.6	5.31917	0.33418	15.9171	4.82103e-57	3.99177e-55	39.9237
SCD	2790.16	5.31609	0.293022	18.1423	1.47824e-73	1.91726e-71	39.8384
TMEM212	3.22947	5.31512	1.74709	3.04227	0.00234799	0.00677792	39.8116
DGKI	3.17381	5.31303	1.4085	3.77211	0.000161873	0.000591113	39.754
PROKR2	78.3985	5.30176	0.628187	8.43977	3.17969e-17	4.49152e-16	39.4446
LOC126062296	36989.5	5.29164	0.668969	7.91015	2.57076e-15	3.19143e-14	39.1691
LOC126067378	3.1082	5.2902	1.70398	3.10461	0.0019053	0.00562612	39.13
LOC126073266	3.10695	5.27413	1.42904	3.69067	0.000223662	0.000791503	38.6966
LOC126061915	3.09587	5.27194	1.52507	3.45685	0.00054653	0.00179885	38.6377
IRGM	9409.35	5.26462	0.25884	20.3393	5.77689e-92	1.19049e-89	38.4423
ADGRF1	3.05629	5.25628	1.42576	3.68665	0.000227228	0.000803506	38.2206
PTPN5	5.16049	5.2532	1.3141	3.99758	6.39938e-05	0.000251461	38.1392
LOC126086822	3.12554	5.2455	1.74652	3.00341	0.00266973	0.00761543	37.9362
EBI3	30.7118	5.23094	0.67723	7.72403	1.12711e-14	1.3332e-13	37.5552
SPRY4	163.661	5.21323	0.374457	13.9221	4.64965e-44	2.4569e-42	37.0969
LIPG	19793.7	5.20331	0.244221	21.3057	1.00449e-100	2.51761e-98	36.8428
LOC126061073	2.89155	5.19588	1.72585	3.01061	0.00260721	0.00745544	36.6535
TRNAE-UUC_42	17.2971	5.1886	0.901029	5.75853	8.4848e-09	5.66478e-08	36.4691
CDHR4	1315.18	5.18475	0.261238	19.8468	1.17387e-87	2.13448e-85	36.3719
ENPP5	208.379	5.17657	0.505496	10.2406	1.30443e-24	2.89046e-23	36.1663
TRNAE-UUC_38	2.86616	5.17236	1.47705	3.50182	0.000462087	0.00154309	36.0608
LOC126079489	29.4614	5.16112	0.821328	6.28387	3.30252e-10	2.55642e-09	35.7809
RBP5	2.82636	5.15632	1.46395	3.52221	0.000427966	0.00144082	35.6621
SIGLEC15	15.9383	5.15005	1.20115	4.28758	1.80627e-05	7.77825e-05	35.5074
BCAM	17.0178	5.14992	0.952126	5.40886	6.34277e-08	3.83565e-07	35.5042
C18H1orf116	45.551	5.14647	0.577113	8.91762	4.76432e-19	7.67046e-18	35.4195
MCF2L2	419.01	5.14466	0.353161	14.5674	4.5252e-48	2.72496e-46	35.375
ASAH2	7.70984	5.13756	1.16469	4.41109	1.02851e-05	4.59659e-05	35.2014
TFRC	4492.84	5.13691	0.314087	16.3551	4.00365e-60	3.60465e-58	35.1856
PLIN3	7480.85	5.12967	0.244669	20.9657	1.34823e-97	3.01272e-95	35.0095
A4GALT	54.4264	5.12791	0.502798	10.1987	2.00841e-24	4.38752e-23	34.9667
LOC126074738	33.8334	5.1261	0.89523	5.72601	1.02819e-08	6.81309e-08	34.9229
TDGF1	8.32688	5.11919	1.54163	3.32063	0.000898153	0.00282436	34.7559
MSANTD3	253.498	5.11671	0.39168	13.0635	5.32258e-39	2.29577e-37	34.6962
LOX	15.2144	5.11577	1.02166	5.0073	5.51989e-07	2.97869e-06	34.6737
LOC126070133	34.134	5.11545	1.59437	3.20844	0.00133459	0.00406246	34.6659
INSM1	7.39005	5.1079	1.30748	3.90667	9.35772e-05	0.000356454	34.4852
RTN4R	4.50497	5.07888	1.52096	3.33926	0.000840017	0.00265957	33.7983
RAX2	38.5314	5.07463	0.668798	7.58769	3.25671e-14	3.71706e-13	33.6989
PTPRR	96.4924	5.07383	0.47259	10.7362	6.88091e-27	1.66824e-25	33.6802
LOC126060997	13701.6	5.05767	0.251082	20.1435	3.07133e-90	6.05999e-88	33.305
TRNAS-GCU_1	2.74566	5.05756	1.6386	3.08651	0.00202523	0.00593302	33.3025
RNF217	5619.37	5.05108	0.379348	13.3152	1.88972e-40	8.63055e-39	33.1533
IER3	14830.8	5.04568	0.218414	23.1015	4.47528e-118	1.5661e-115	33.0293
RCAN2	129.653	5.04272	0.586095	8.60394	7.70283e-18	1.14383e-16	32.9617
LOC126082739	2012.84	5.04197	0.333742	15.1074	1.44749e-51	9.98017e-50	32.9446
SLC2A1	2394.06	5.04112	0.234114	21.5328	7.67853e-103	2.03448e-100	32.9252
LOC126075707	152.693	5.03988	0.481457	10.468	1.21222e-25	2.77225e-24	32.8969
LOC126082787	2.62412	5.036	1.5226	3.30751	0.000941286	0.00294949	32.8086
BIRC3	44253.3	5.02883	0.222025	22.6498	1.40071e-113	4.55772e-111	32.646
LOC126072007	44.5653	5.02588	0.665134	7.55619	4.15056e-14	4.6825e-13	32.5792
LOC126075981	171.213	5.02085	0.329318	15.2462	1.74508e-52	1.24966e-50	32.4658
RFK	5198.99	5.0189	0.182985	27.4279	1.27514e-165	1.24474e-162	32.4219
ERRFI1	2782.44	5.01229	0.268133	18.6933	5.61589e-78	8.2665e-76	32.2738
NEURL3	13.3695	5.00966	1.00976	4.96123	7.00491e-07	3.72798e-06	32.215
PRRX2	7.53944	5.00839	1.25964	3.97603	7.00739e-05	0.000273498	32.1866
LOC126071628	7.4353	4.99836	1.22512	4.07989	4.50575e-05	0.000181158	31.9636
CABP1	2.56102	4.98369	1.62194	3.07267	0.00212154	0.00618126	31.6403
DKK3	119.501	4.98032	0.424086	11.7437	7.61222e-32	2.45111e-30	31.5665
G0S2	1670.96	4.9788	0.363112	13.7115	8.66466e-43	4.34334e-41	31.5333
LOC126063022	1493.84	4.9759	0.323356	15.3883	1.96028e-53	1.44275e-51	31.4699
LOC126066968	2.53047	4.97066	1.64396	3.02359	0.00249791	0.00717163	31.3558
ENPEP	2.51057	4.95981	1.60683	3.0867	0.00202393	0.00593014	31.1209
SOCS1	1279.12	4.95207	0.2549	19.4275	4.52004e-84	7.48511e-82	30.9543
TRNAY-GUA_18	2.50728	4.93467	1.57912	3.12495	0.00177835	0.00528406	30.5834
FSCN1	4193.55	4.92375	0.30022	16.4005	1.89728e-60	1.74202e-58	30.3526
LOC126070348	8898.74	4.92315	0.281205	17.5074	1.25896e-68	1.40662e-66	30.34
WT1	6.57552	4.91334	1.57145	3.12663	0.0017682	0.00525978	30.1344
OTOP1	2.40671	4.90784	1.53768	3.19171	0.00141433	0.00428551	30.0198
TMEM150C	176.655	4.90666	0.4635	10.5861	3.45637e-26	8.0941e-25	29.9953
SPIC	39.628	4.9065	0.648959	7.56056	4.01338e-14	4.53602e-13	29.9918
ANXA2R	6.54042	4.90224	1.19398	4.10581	4.02903e-05	0.000163463	29.9034
LOC126073945	297.499	4.88757	0.386055	12.6603	9.81397e-37	3.82394e-35	29.601
SLC6A9	82.3339	4.87791	0.526544	9.26401	1.96902e-20	3.46483e-19	29.4034
LIMK2	16038.3	4.87023	0.248747	19.579	2.33476e-85	4.00951e-83	29.2472
GSG1L	33.2221	4.86892	0.712875	6.82998	8.49282e-12	7.67997e-11	29.2208
CEACAM19	2.3746	4.86563	1.6566	2.93712	0.00331274	0.00926299	29.1541
CNN3	486.475	4.85727	0.484628	10.0227	1.2116e-23	2.55069e-22	28.9858
ACER2	2937.03	4.85185	0.270503	17.9364	6.13447e-72	7.43634e-70	28.877
RNF19B	12836.8	4.8473	0.157535	30.7697	6.66005e-208	1.37249e-204	28.7861
PM20D2	542.965	4.84639	1.04549	4.63551	3.56052e-06	1.70992e-05	28.7679
LOC126062438	94.9329	4.84631	0.530924	9.12808	6.97256e-20	1.17778e-18	28.7664
LOC126080695	2.30463	4.83862	1.62568	2.97637	0.00291687	0.0082569	28.6135
WFIKKN2	18.7447	4.83373	0.840093	5.7538	8.726e-09	5.81326e-08	28.5165
SLC1A2	2156.75	4.82232	0.29936	16.1088	2.21272e-58	1.86543e-56	28.292
NR4A3	1372.89	4.78949	0.216615	22.1106	2.49764e-108	7.12674e-106	27.6554
KCNH7	85.2895	4.7882	0.660941	7.24451	4.33993e-13	4.42268e-12	27.6307
TMEFF1	8.61027	4.78735	1.1215	4.2687	1.96613e-05	8.40896e-05	27.6144
LRRC31	3.72454	4.78484	1.43888	3.3254	0.000882923	0.00278023	27.5664
LOC126079204	3.71793	4.77587	1.37956	3.46187	0.00053643	0.00176811	27.3955
ITGB6	6.50091	4.7592	1.42185	3.34718	0.00081637	0.0025909	27.0808
CFAP251	127.618	4.75372	0.43431	10.9455	6.9859e-28	1.78222e-26	26.9782
XIRP1	237.162	4.75266	0.467138	10.174	2.59039e-24	5.61919e-23	26.9584
LOC126078691	2.1366	4.74466	1.60713	2.95225	0.00315465	0.00885431	26.8093
LOC126071295	335.999	4.72682	0.679384	6.95751	3.46349e-12	3.26908e-11	26.4797
LOC126065769	146.597	4.71882	0.83964	5.62005	1.90898e-08	1.22937e-07	26.3334
LOC126081446	10.7293	4.6928	0.956603	4.90569	9.30978e-07	4.86939e-06	25.8627
GARIN4	254.365	4.69213	0.306638	15.3019	7.42763e-53	5.36032e-51	25.8507
GRIN1	5.49205	4.68582	1.60949	2.91137	0.0035985	0.00998225	25.7379
ESRRG	393.432	4.68389	0.317984	14.73	4.13933e-49	2.57625e-47	25.7034
RGS1	3006.06	4.68144	0.296778	15.7742	4.68452e-56	3.79405e-54	25.6598
RASGEF1B	2625.44	4.67528	0.204292	22.8853	6.50396e-116	2.19325e-113	25.5506
SLC6A12	23.0209	4.66726	0.815876	5.72054	1.06185e-08	7.02857e-08	25.4088
LOC126077460	422.452	4.64752	0.452763	10.2648	1.01538e-24	2.25537e-23	25.0635
LOC126066167	3.41094	4.64363	1.40551	3.30388	0.000953551	0.0029854	24.9962
SLC7A11	2701.3	4.62357	0.401353	11.5199	1.04676e-30	3.13133e-29	24.6509
MXRA5	12.5103	4.62045	1.14432	4.03773	5.39712e-05	0.00021421	24.5977
DLL4	23.7549	4.6196	0.729366	6.33372	2.39327e-10	1.88005e-09	24.5832
LOC126087495	2192.16	4.61082	0.688876	6.69325	2.18266e-11	1.90055e-10	24.4341
CDH16	5.3292	4.60943	1.33323	3.45736	0.000545503	0.00179578	24.4106
RIMS2	5.69135	4.60876	1.24917	3.68945	0.000224735	0.000794996	24.3992
ERMAP	33.14	4.60157	0.58601	7.85238	4.08205e-15	5.00065e-14	24.2779
LOC126068232	55.6975	4.59342	1.15523	3.97619	7.00293e-05	0.000273439	24.141
SDK1	32.5221	4.59114	0.565591	8.11741	4.76244e-16	6.19417e-15	24.1029
TEKTIP1	931.831	4.59092	0.331903	13.8321	1.63172e-43	8.42993e-42	24.0993
PRRT1B	51.0249	4.57945	0.541852	8.45148	2.87633e-17	4.08166e-16	23.9085
ADGRE1	347.433	4.57334	0.441733	10.3532	4.04843e-25	9.04654e-24	23.8073
SLAMF1	2405.54	4.57015	0.194358	23.5141	2.92695e-122	1.23377e-119	23.7548
SLC26A9	263.032	4.56034	0.411064	11.094	1.34167e-28	3.56503e-27	23.5939
LOC126072026	433.854	4.54544	0.338584	13.4249	4.32421e-41	2.01005e-39	23.3515
MMP12	28.0869	4.52686	0.855286	5.2928	1.20455e-07	7.01661e-07	23.0527
DUSP5	3422.11	4.52362	0.200554	22.5556	1.18226e-112	3.7806e-110	23.001
LOC126061611	84.8541	4.50228	0.489054	9.20611	3.3816e-20	5.87251e-19	22.6632
COL11A2	4.88121	4.48306	1.40847	3.18292	0.00145797	0.00440909	22.3633
FAM177B	14.8054	4.48171	0.762455	5.87799	4.15268e-09	2.88464e-08	22.3423
LOC126072008	611.792	4.48095	0.399065	11.2286	2.95016e-29	8.10616e-28	22.3307
PCDH18	4.79547	4.48026	1.4927	3.00145	0.00268698	0.0076611	22.3198
TAGAP	10147.9	4.46859	0.210186	21.2601	2.65734e-100	6.40073e-98	22.1401
IRF7	3109.64	4.46436	0.327045	13.6506	2.00219e-42	9.77225e-41	22.0753
CHRM3	27.3035	4.45959	0.699178	6.37833	1.79025e-10	1.422e-09	22.0024
RGS9	9.59326	4.45095	1.0147	4.38645	1.15214e-05	5.11338e-05	21.871
YJEFN3	4.81873	4.45017	1.27475	3.49101	0.000481203	0.00160059	21.8592
SERPINE1	465.706	4.44826	0.374035	11.8926	1.2929e-32	4.28204e-31	21.8303
RND3	346.564	4.44634	0.887117	5.01213	5.38311e-07	2.9108e-06	21.8013
SDC4	1900.52	4.44367	0.173666	25.5874	2.10504e-144	1.50162e-141	21.7609
FXYD7	68.8538	4.43999	0.440859	10.0712	7.40547e-24	1.56971e-22	21.7055
SEC14L2	172.745	4.421	0.289872	15.2516	1.60754e-52	1.15562e-50	21.4217
LOC126060280	8.28308	4.40211	1.34194	3.2804	0.0010366	0.00321901	21.1431
TMEM120A	4657.24	4.39209	0.29097	15.0946	1.75647e-51	1.20656e-49	20.9967
BATF2	2103.93	4.38675	0.243275	18.0321	1.09077e-72	1.38565e-70	20.9191
BCL2L1	3734.63	4.38662	0.165537	26.4994	9.84801e-155	8.30232e-152	20.9173
FNDC1	4.44594	4.38311	1.48847	2.9447	0.00323269	0.00905553	20.8664
ZBP1	1501.9	4.3816	0.15024	29.1641	5.5424e-187	7.9073e-184	20.8445
LOC126070869	625.037	4.37993	0.374943	11.6816	1.5828e-31	4.98408e-30	20.8205
LOC126076067	10309.7	4.37938	0.325812	13.4414	3.45684e-41	1.61496e-39	20.8125
MRPL39	4611.97	4.37922	0.234336	18.6878	6.22104e-78	9.08517e-76	20.8102
PM20D1	4.47306	4.372	1.34303	3.25533	0.00113262	0.00349297	20.7063
HMCN2	48.7809	4.36913	0.718355	6.08213	1.18594e-09	8.76321e-09	20.6652
ATP10B	24.7652	4.36021	0.611718	7.12782	1.01974e-12	1.01086e-11	20.5378
ADCY6	24.6547	4.34426	0.677686	6.41043	1.45111e-10	1.16008e-09	20.3119
NOS2	4.45756	4.34142	1.35337	3.20787	0.00133724	0.00406986	20.2721
DDR2	4.39591	4.33234	1.32723	3.2642	0.00109772	0.00339211	20.1449
ABLIM3	4.30225	4.3323	1.44413	2.99993	0.00270043	0.00769709	20.1442
TMEM88	309.592	4.31877	0.325174	13.2814	2.96651e-40	1.34195e-38	19.9563
ENPP4	5266.18	4.30658	0.205891	20.9168	3.76607e-97	8.21757e-95	19.7883
LOC126072606	2703.38	4.30542	0.403007	10.6833	1.2191e-26	2.91374e-25	19.7725
DDIT4	6258.11	4.28871	0.243767	17.5934	2.76603e-69	3.16676e-67	19.5447
ANK2	26.1424	4.28868	0.783562	5.47331	4.41708e-08	2.72172e-07	19.5443
C8G	4.39736	4.28711	1.36954	3.13034	0.00174603	0.00520052	19.5232
CD82	7167.01	4.286	0.182186	23.5254	2.2411e-122	9.66644e-120	19.5081
FAM83F	44.5871	4.2722	0.772909	5.52743	3.24959e-08	2.03753e-07	19.3223
GRIA3	13.8902	4.27024	0.773129	5.52332	3.32653e-08	2.08366e-07	19.2961
RASSF8	234.512	4.26305	0.453923	9.39156	5.91205e-21	1.0729e-19	19.2002
TRNAH-GUG_19	38.0986	4.258	0.499616	8.52255	1.56083e-17	2.25633e-16	19.1331
CTSL	7320.32	4.25409	0.578546	7.35306	1.93714e-13	2.04021e-12	19.0813
ANKRD33B	1284.07	4.24768	0.246223	17.2513	1.09347e-66	1.17229e-64	18.9967
LOC126086236	59.4111	4.24611	1.27919	3.31937	0.000902216	0.00283665	18.976
CCL5	3862.23	4.24407	0.300521	14.1224	2.76553e-45	1.52656e-43	18.9493
LOC126068300	6.3226	4.24107	1.27494	3.32647	0.000879525	0.00277141	18.9099
LOC126070799	4.60809	4.23454	1.4041	3.01585	0.00256261	0.00734147	18.8245
TESMIN	17.5135	4.23256	1.01707	4.16154	3.16107e-05	0.000130779	18.7987
LAG3	54.7538	4.2302	0.519698	8.13974	3.96141e-16	5.19974e-15	18.768
HECW1	4.46685	4.22105	1.28366	3.28828	0.00100802	0.00313949	18.6493
FITM1	4.53235	4.21802	1.35262	3.11841	0.00181827	0.00539316	18.6102
MARCKS	17467.1	4.21286	0.174697	24.1152	1.73159e-128	8.67992e-126	18.5437
SDK2	89.3718	4.20435	0.93848	4.47996	7.46568e-06	3.42653e-05	18.4347
SLC43A2	10355.2	4.1985	0.193361	21.7132	1.53804e-104	4.19501e-102	18.36
ARRDC4	4069	4.19541	0.260192	16.1243	1.72153e-58	1.45795e-56	18.3208
DNAH17	121.97	4.1946	0.506971	8.27385	1.29706e-16	1.76757e-15	18.3105
MYO6	33.2315	4.18618	0.866295	4.83228	1.34979e-06	6.87762e-06	18.2039
PIM3	4377.46	4.18602	0.241263	17.3504	1.95739e-67	2.12303e-65	18.2019
LOC126072986	84.3807	4.17811	0.450221	9.28013	1.69269e-20	2.98425e-19	18.1025
LOC126070178	2323.79	4.17805	0.36902	11.322	1.02101e-29	2.90886e-28	18.1017
PLA2R1	38.6999	4.17583	0.591095	7.06457	1.61118e-12	1.56946e-11	18.0738
LOC126071093	9.99893	4.15937	0.923805	4.50243	6.71823e-06	3.10886e-05	17.8687
NEBL	43.381	4.15234	0.510539	8.13325	4.17945e-16	5.46274e-15	17.7819
RAG1	4.33349	4.14965	1.31745	3.14975	0.00163409	0.00489462	17.7488
PEBP4	3.9104	4.14548	1.40171	2.95744	0.00310203	0.00872378	17.6976
PGS1	3523.77	4.13784	0.178394	23.195	5.1168e-119	1.86081e-116	17.6041
LOC126067387	18.326	4.13708	0.718617	5.757	8.562e-09	5.71015e-08	17.5949
GUCA2A	42.5644	4.12848	0.431476	9.56827	1.08708e-21	2.04484e-20	17.4903
NAV2	202.789	4.12409	0.496905	8.29957	1.0449e-16	1.42919e-15	17.4372
C2CD2	1317.43	4.1173	0.220895	18.6392	1.54603e-77	2.20572e-75	17.3553
PDE4B	16769.8	4.11373	0.222523	18.4868	2.63859e-76	3.65209e-74	17.3124
FAM222A	477.866	4.10785	0.19313	21.2698	2.16037e-100	5.34246e-98	17.2419
ABO	51.3445	4.10726	1.14949	3.57311	0.000352761	0.00120491	17.2349
PTK6	858.903	4.10283	0.250794	16.3594	3.72868e-60	3.37345e-58	17.1821
LOC126079598	57.6277	4.09792	0.584428	7.01185	2.35191e-12	2.25781e-11	17.1237
PLEKHN1	17.6201	4.09302	0.931439	4.3943	1.11131e-05	4.94042e-05	17.0656
LOC126070866	28.7212	4.08803	0.734743	5.56389	2.6383e-08	1.67291e-07	17.0067
LOC126070179	1549.61	4.0871	0.223731	18.2679	1.49101e-74	1.96126e-72	16.9957
CCR7	5579.6	4.08388	0.323477	12.6249	1.53883e-36	5.97086e-35	16.9578
SH2D4A	12.0903	4.08301	0.864632	4.72225	2.33247e-06	1.14597e-05	16.9476
NPAS3	69.6594	4.08117	0.608389	6.70815	1.97104e-11	1.72033e-10	16.926
CKAP2L	223.28	4.07177	0.43468	9.36728	7.44266e-21	1.34149e-19	16.8161
BHLHE40	13978.8	4.07151	0.176798	23.0292	2.37887e-117	8.17054e-115	16.8131
WDR49	7.85785	4.07064	1.04578	3.89245	9.92349e-05	0.000376613	16.8029
LYPD3	11.625	4.06699	1.09208	3.72407	0.000196035	0.000702426	16.7605
BCAT1	1564.79	4.06339	0.340307	11.9403	7.29213e-33	2.4457e-31	16.7187
SLC11A2	3238.54	4.05899	0.171312	23.6936	4.19962e-124	1.94726e-121	16.6678
TNFAIP3	20473.7	4.05066	0.191037	21.2036	8.8496e-100	2.05167e-97	16.5719
RALGDS	1695.72	4.04685	0.28799	14.052	7.48654e-45	4.04819e-43	16.5281
GJA1	88.3208	4.04654	0.662467	6.1083	1.007e-09	7.49174e-09	16.5246
B4GALNT1	501.607	4.0433	0.4148	9.74758	1.88915e-22	3.73142e-21	16.4875
HILPDA	734.503	4.02537	0.276717	14.5469	6.1114e-48	3.64463e-46	16.2839
LOC126071558	4366.2	4.0199	0.22225	18.0873	4.01557e-73	5.16306e-71	16.2222
RAMP2	56.1102	4.01935	0.460634	8.72568	2.6458e-18	4.05551e-17	16.216
ETV5	505.806	4.01296	0.293035	13.6945	1.09559e-42	5.43253e-41	16.1444
LOC126081453	75.8449	4.00951	0.485753	8.25422	1.52893e-16	2.07137e-15	16.1059
PLA1A	403.304	4.00369	0.351295	11.3969	4.33026e-30	1.2549e-28	16.0409
LOC126072498	5155.17	3.99824	0.191134	20.9186	3.62863e-97	8.01192e-95	15.9805
SOWAHC	180.79	3.99804	0.428105	9.33893	9.73093e-21	1.73872e-19	15.9783
SERPING1	18.5345	3.99695	0.613619	6.51373	7.33052e-11	6.06419e-10	15.9662
RYBP	9230.99	3.99623	0.24456	16.3405	5.08515e-60	4.55625e-58	15.9583
LOC126075157	2127.86	3.9957	0.262214	15.2383	1.96931e-52	1.4048e-50	15.9524
FGF2	31.8778	3.99249	0.528381	7.55608	4.15408e-14	4.68363e-13	15.9169
HOMER1	657.125	3.99213	0.225588	17.6966	4.45643e-70	5.19832e-68	15.9129
PPP1R3C	11.8037	3.98856	0.868382	4.5931	4.36718e-06	2.07209e-05	15.8736
LOC126058989	292.044	3.98741	0.268015	14.8775	4.61124e-50	2.94912e-48	15.8609
TNFRSF18	661.344	3.98637	0.258111	15.4444	8.22901e-54	6.17909e-52	15.8495
NFKBIA	20140.7	3.98134	0.174888	22.7651	1.01767e-114	3.3705e-112	15.7944
LOC126078495	3.37189	3.96629	1.33678	2.96704	0.00300678	0.00847777	15.6304
IL23A	1232.69	3.95973	0.233786	16.9374	2.38367e-64	2.46983e-62	15.5595
RBPJL	129.445	3.95741	0.410539	9.63953	5.44346e-22	1.04622e-20	15.5345
SAMD4A	143.054	3.95306	0.43816	9.02194	1.84785e-19	3.04912e-18	15.4878
KANK1	505.365	3.93651	0.440743	8.93152	4.20196e-19	6.78274e-18	15.3111
SCN5A	24.4893	3.92977	0.623	6.30782	2.83e-10	2.20445e-09	15.2398
SEMA3C	160.156	3.92607	0.463006	8.47953	2.26101e-17	3.22329e-16	15.2007
PRDM1	3422.09	3.92536	0.235453	16.6716	2.10975e-62	2.08136e-60	15.1933
TNIP3	2184.56	3.92369	0.192119	20.4232	1.03944e-92	2.19074e-90	15.1757
SEMA6A	244.492	3.91962	0.7482	5.23873	1.61688e-07	9.27279e-07	15.1329
DCLK3	76.6109	3.91593	0.456264	8.58259	9.27596e-18	1.36867e-16	15.0943
OASL	5464.39	3.91425	0.252974	15.4729	5.28431e-54	3.98407e-52	15.0767
ATF3	3104.25	3.91242	0.2369	16.5151	2.85922e-61	2.68023e-59	15.0576
BAG3	40.1669	3.91115	0.730375	5.35498	8.55644e-08	5.08846e-07	15.0443
LOC126073473	6.90015	3.90867	0.981468	3.98247	6.82022e-05	0.00026681	15.0185
EGR3	384.641	3.90388	0.327911	11.9053	1.11049e-32	3.6977e-31	14.9687
CDCP1	153.69	3.90266	0.549648	7.1003	1.24486e-12	1.22032e-11	14.9561
SPATA13	6186.84	3.9022	0.140929	27.689	9.46481e-169	9.75244e-166	14.9513
NBL1	77.124	3.89458	0.439806	8.85522	8.35203e-19	1.32511e-17	14.8725
GARIN1A	8.8078	3.89406	0.877701	4.43666	9.1367e-06	4.12207e-05	14.8672
DNAI4	4.91559	3.88967	1.14668	3.39212	0.000693552	0.00224021	14.822
LOC126061941	4.83047	3.88176	1.15027	3.37465	0.000739087	0.00237201	14.741
TNFSF4	20.8752	3.86885	0.840978	4.60042	4.21647e-06	2.00366e-05	14.6096
GAS2L3	604.844	3.85818	0.372654	10.3532	4.04557e-25	9.04654e-24	14.502
C1S	90.0333	3.85729	0.416492	9.2614	2.01771e-20	3.5438e-19	14.4931
RTP4	1181.81	3.85672	0.300047	12.8537	8.19506e-38	3.3259e-36	14.4873
LOC126071563	1695.53	3.8475	0.281515	13.6671	1.59588e-42	7.83039e-41	14.395
RIN2	4556.03	3.84407	0.246114	15.6191	5.39886e-55	4.22501e-53	14.3608
LOC126062458	27.9619	3.84196	0.502489	7.64586	2.07551e-14	2.39991e-13	14.3399
RAPH1	698.841	3.82142	0.373706	10.2257	1.52052e-24	3.34136e-23	14.1372
LOC126066563	52.8817	3.81931	0.543363	7.02902	2.0799e-12	2.00916e-11	14.1165
LOC126065770	10.623	3.81867	1.1024	3.46396	0.000532278	0.00175536	14.1103
LOC126073800	5.81274	3.81791	1.27553	2.9932	0.0027607	0.00785076	14.1028
EPHB4	27.7195	3.81379	0.733481	5.19958	1.99739e-07	1.13428e-06	14.0626
CCDC194	8.58428	3.81353	1.09371	3.48679	0.00048886	0.00162431	14.06
TPD52L1	98.7383	3.79896	0.343234	11.0682	1.79057e-28	4.71061e-27	13.9188
TBX20	15.8104	3.79689	0.716613	5.29839	1.1683e-07	6.81824e-07	13.8989
HES4	486.758	3.79544	0.330016	11.5008	1.30701e-30	3.87858e-29	13.8849
GP5	60.8121	3.79314	0.498535	7.60857	2.77144e-14	3.17491e-13	13.8627
RHEBL1	47.4002	3.79068	0.373979	10.1361	3.8205e-24	8.22029e-23	13.8392
INSL6	25.1061	3.7846	0.555073	6.81821	9.21832e-12	8.29157e-11	13.7809
SLC25A47	19.0718	3.77618	0.727642	5.18961	2.10734e-07	1.19343e-06	13.7007
LOC126074217	15.7137	3.7699	0.748989	5.03332	4.82061e-07	2.6227e-06	13.6412
FAS	6029.32	3.76567	0.167434	22.4905	5.13743e-112	1.56203e-109	13.6013
PIM2	1009.83	3.76345	0.258954	14.5333	7.45629e-48	4.4042e-46	13.5804
IL4	5.45793	3.76029	1.21515	3.09449	0.00197149	0.0057994	13.5506
TM4SF1	1071.48	3.74443	0.271462	13.7936	2.78612e-43	1.42353e-41	13.4025
STARD13	22.5216	3.73932	0.714306	5.2349	1.65074e-07	9.46112e-07	13.3551
TMT1A	851.096	3.73192	0.191575	19.4802	1.61724e-84	2.72682e-82	13.2867
MAP3K8	4574.81	3.72993	0.18512	20.1488	2.75992e-90	5.50411e-88	13.2684
LOC126081519	93.6147	3.71295	0.342163	10.8514	1.96349e-27	4.91454e-26	13.1132
CDC42EP2	317.247	3.71211	0.238178	15.5854	9.14347e-55	7.0076e-53	13.1056
HSPA6	1927.11	3.70445	0.333502	11.1077	1.15062e-28	3.06618e-27	13.0362
PHACTR1	3994.04	3.69738	0.225814	16.3736	2.95412e-60	2.68579e-58	12.9725
NAMPT	18819.4	3.69495	0.245996	15.0204	5.40031e-51	3.64217e-49	12.9506
LOC126084143	14846.8	3.69188	0.279032	13.231	5.80811e-40	2.58329e-38	12.9231
DUSP4	1579.37	3.69137	0.244838	15.0768	2.30284e-51	1.57604e-49	12.9185
NR5A2	18.4132	3.68726	0.720729	5.11601	3.12065e-07	1.74019e-06	12.8818
LOC126082056	379.259	3.68677	0.216328	17.0425	3.97415e-65	4.16433e-63	12.8774
CASZ1	118.38	3.68307	0.331029	11.1261	9.36427e-29	2.50981e-27	12.8444
CCDC71L	641.539	3.68245	0.320136	11.5028	1.27746e-30	3.80306e-29	12.8389
ZC3H12C	1399.55	3.67718	0.431058	8.5306	1.45593e-17	2.11293e-16	12.7921
IL4I1	251.144	3.67558	0.31469	11.68	1.61326e-31	5.07137e-30	12.7779
GRTP1	114.694	3.67503	0.526009	6.98664	2.81552e-12	2.67518e-11	12.7731
FBXO39	379.764	3.67134	0.266335	13.7846	3.15385e-43	1.60259e-41	12.7404
LOC126063021	132.985	3.66459	0.295629	12.3959	2.75067e-35	1.02676e-33	12.6809
GPR31	135.488	3.66253	0.529002	6.92347	4.40709e-12	4.09921e-11	12.6629
LAMA4	19.5285	3.64758	0.674556	5.40738	6.39549e-08	3.86627e-07	12.5323
LOC126069697	9.21056	3.63823	0.944796	3.85081	0.000117727	0.000441463	12.4514
PSAT1	580.441	3.6373	0.236804	15.3599	3.03876e-53	2.22766e-51	12.4433
RXFP2	15.5539	3.6308	0.968616	3.74844	0.000177936	0.000644189	12.3874
LOC126083961	164.311	3.62755	0.298464	12.1541	5.45781e-34	1.93919e-32	12.3595
STING1	884.107	3.62714	0.185203	19.5846	2.09181e-85	3.62587e-83	12.356
UBE2L6	5666.52	3.62267	0.26758	13.5387	9.24488e-42	4.40784e-40	12.3178
NR1H3	921.975	3.62262	0.271514	13.3423	1.31389e-40	6.03186e-39	12.3174
SNX10	13373.9	3.62262	0.320181	11.3143	1.1151e-29	3.16718e-28	12.3173
CGAS	1306.81	3.61623	0.201393	17.9561	4.29742e-72	5.27842e-70	12.2629
F8	6.41716	3.61476	1.10051	3.28461	0.00102124	0.0031764	12.2504
LOC126071553	286.236	3.60642	0.215768	16.7144	1.03032e-62	1.02738e-60	12.1798
LOC126064666	203.107	3.60595	0.347796	10.368	3.46759e-25	7.79557e-24	12.1758
SH3BP4	53.3031	3.60395	0.746007	4.83099	1.35858e-06	6.91862e-06	12.159
GATA6	6.58443	3.60371	1.18291	3.04648	0.00231539	0.00669738	12.157
LOC126066579	88.3269	3.6031	0.365382	9.8612	6.13092e-23	1.24409e-21	12.1518
MYO1B	64.1976	3.60191	0.442079	8.14766	3.71041e-16	4.88758e-15	12.1418
MYLIP	2610.77	3.6018	0.177025	20.3462	5.01377e-92	1.04483e-89	12.1409
SNORC	5.85014	3.59957	1.11387	3.2316	0.00123099	0.00377375	12.1221
IRAK2	4642.49	3.58726	0.141167	25.4114	1.88679e-142	1.29608e-139	12.0191
IQSEC3	293.991	3.5756	0.478588	7.47113	7.95075e-14	8.70499e-13	11.9223
IRF1	16900.6	3.57547	0.177334	20.1623	2.09901e-90	4.27807e-88	11.9213
LOC126068609	964.45	3.5647	0.3972	8.97456	2.84493e-19	4.64072e-18	11.8326
LOC126084744	2096.97	3.563	0.314447	11.331	9.21293e-30	2.6288e-28	11.8187
PPA1	1199.92	3.56206	0.259785	13.7116	8.65716e-43	4.34334e-41	11.811
CERS1	12.6257	3.55563	0.939856	3.78316	0.00015485	0.000568153	11.7585
CFB	20381.4	3.55422	0.369112	9.6291	6.02558e-22	1.1557e-20	11.747
TIMD4	15.1297	3.55363	0.816455	4.35251	1.3459e-05	5.90825e-05	11.7422
PGK1	977.64	3.54799	0.164115	21.619	1.19153e-103	3.20281e-101	11.6964
LOC126071413	34.0952	3.5389	0.669177	5.28844	1.23364e-07	7.17703e-07	11.6229
TNFSF13B	232.875	3.5382	0.415387	8.51783	1.62564e-17	2.34636e-16	11.6173
WNT5B	465.949	3.52523	0.366933	9.60729	7.44852e-22	1.41981e-20	11.5133
SMTNL2	778.174	3.51354	0.391997	8.96319	3.15431e-19	5.14086e-18	11.4204
ZNRF1	483.901	3.51139	0.296619	11.8381	2.48125e-32	8.08784e-31	11.4034
SLC7A5	1276.87	3.50779	0.39248	8.93749	3.98109e-19	6.44305e-18	11.3749
GPR84	1007.83	3.50653	0.283856	12.3532	4.68308e-35	1.72335e-33	11.365
FPR1	8946.45	3.50614	0.383843	9.13431	6.58249e-20	1.11698e-18	11.362
IFIT5	2388.38	3.50208	0.332934	10.5188	7.07387e-26	1.63999e-24	11.33
BAMBI	11.5242	3.50169	1.03844	3.37206	0.000746091	0.00239283	11.327
KIAA1614	393.482	3.49969	0.283416	12.3483	4.97784e-35	1.8282e-33	11.3113
LOC126063197	25.167	3.49182	0.589764	5.9207	3.20576e-09	2.25816e-08	11.2497
LOC126079488	9.90719	3.48897	0.894252	3.90155	9.5578e-05	0.000363851	11.2276
AMER2	10.0061	3.48802	0.876058	3.9815	6.84827e-05	0.000267738	11.2202
GCH1	19.3317	3.48374	0.57982	6.00831	1.87469e-09	1.35873e-08	11.1869
SESTD1	101.138	3.47052	0.299879	11.5731	5.64263e-31	1.71283e-29	11.0849
SEC31B	55.0341	3.47048	0.56501	6.14233	8.13195e-10	6.09141e-09	11.0846
PDCD1LG2	2387.47	3.46661	0.210083	16.5011	3.60055e-61	3.35575e-59	11.0549
PDE7B	288.356	3.46399	0.29611	11.6983	1.30034e-31	4.13677e-30	11.0348
SLC17A8	11.1762	3.46243	0.838838	4.12764	3.66497e-05	0.000149855	11.0229
CHAC1	185.515	3.46082	0.298895	11.5787	5.28296e-31	1.60892e-29	11.0106
IL12A	68.796	3.46014	0.562287	6.15369	7.56995e-10	5.6842e-09	11.0054
COL16A1	18.0112	3.46002	1.10954	3.11842	0.00181824	0.00539316	11.0045
CDK18	1031.28	3.45784	0.599992	5.76314	8.25631e-09	5.5162e-08	10.9879
LOC126064687	397.253	3.45682	0.398068	8.68398	3.82155e-18	5.77184e-17	10.9801
TNFRSF25	78.6677	3.45409	0.418585	8.25183	1.55991e-16	2.11026e-15	10.9594
RHOH	4465.56	3.45209	0.192243	17.9569	4.24006e-72	5.24269e-70	10.9441
C1R	154.721	3.44892	0.374644	9.20587	3.38908e-20	5.88001e-19	10.9202
GIPC3	24.6409	3.44829	0.571122	6.03775	1.56278e-09	1.14159e-08	10.9154
ABTB2	1056.59	3.44716	0.206855	16.6646	2.3704e-62	2.31388e-60	10.9068
ZC3HAV1L	35.3159	3.44662	0.698103	4.93712	7.92834e-07	4.1847e-06	10.9028
PRNP	1176.88	3.44404	0.838337	4.10818	3.98797e-05	0.00016192	10.8832
KYNU	5418.15	3.4426	0.258551	13.315	1.89391e-40	8.63055e-39	10.8724
ACOT9	3526.49	3.43911	0.155509	22.1153	2.25403e-108	6.5321e-106	10.8462
UPP1	815.43	3.43769	0.26299	13.0716	4.78563e-39	2.07381e-37	10.8355
CD86	5051.68	3.42929	0.2439	14.0603	6.66475e-45	3.61436e-43	10.7726
KLF5	1311.04	3.42872	0.282863	12.1215	8.12589e-34	2.85437e-32	10.7683
LOC126064288	7.47442	3.4155	0.979741	3.48613	0.000490065	0.00162744	10.6701
PPP1R3B	4891.77	3.41424	0.306597	11.1359	8.38467e-29	2.26692e-27	10.6608
GNG4	4.49009	3.41381	1.07323	3.18087	0.00146832	0.00443676	10.6576
LAMB3	1570.62	3.4066	0.264789	12.8653	7.05428e-38	2.86921e-36	10.6044
LOC126060951	4261.05	3.39805	0.232366	14.6237	1.98358e-48	1.20621e-46	10.5418
BST2	2639.75	3.39208	0.298426	11.3666	6.13471e-30	1.76404e-28	10.4983
LOC126074856	48.7394	3.38929	0.513381	6.60191	4.0589e-11	3.4406e-10	10.478
DDX43	50.9788	3.38853	0.41576	8.15019	3.6335e-16	4.78966e-15	10.4724
STAT1	24281.4	3.38571	0.159191	21.2683	2.23352e-100	5.45066e-98	10.452
DUSP6	3152.73	3.38443	0.215476	15.7068	1.35962e-55	1.08227e-53	10.4427
ZC3H12A	2047.86	3.38055	0.216456	15.6178	5.51033e-55	4.29412e-53	10.4147
CD83	3141.82	3.37814	0.176115	19.1814	5.29218e-82	8.31814e-80	10.3973
FZD9	102.67	3.372	0.31709	10.6342	2.0657e-26	4.88057e-25	10.3532
LOC126074224	6.33506	3.36315	1.02069	3.29496	0.000984344	0.00307299	10.2899
ARMH4	70.6407	3.36074	0.381825	8.80178	1.34669e-18	2.10599e-17	10.2727
ARID5A	1590.69	3.35761	0.222218	15.1095	1.40167e-51	9.73665e-50	10.2504
KMO	1455.29	3.3541	0.200009	16.7697	4.06378e-63	4.09624e-61	10.2255
IL10	80.9685	3.3526	0.462842	7.24351	4.37208e-13	4.45299e-12	10.2149
RGCC	1678.99	3.35107	0.173569	19.3068	4.70648e-83	7.65712e-81	10.2041
PARP9	12967.8	3.35077	0.16644	20.132	3.86677e-90	7.54915e-88	10.2019
MMP9	12991.3	3.35007	0.792326	4.22815	2.35623e-05	9.95467e-05	10.197
HIGD1C	354.393	3.34831	0.180531	18.547	8.62685e-77	1.20302e-74	10.1845
LOC126075135	47829.7	3.34422	0.182635	18.3109	6.77394e-75	8.97403e-73	10.1557
LOC126087399	285.765	3.34104	0.277145	12.0552	1.82069e-33	6.27665e-32	10.1333
GPRC5B	34.5313	3.34055	0.70373	4.74691	2.06545e-06	1.02455e-05	10.1299
LOC126072784	1828.55	3.33922	0.40557	8.23338	1.82e-16	2.45138e-15	10.1205
RNF150	9.64602	3.32727	1.00624	3.30664	0.000944234	0.00295823	10.0371
STC1	9.09524	3.31656	1.0335	3.20905	0.00133172	0.00405628	9.96287
ADGRF5	8.77717	3.30629	0.828351	3.9914	6.56831e-05	0.000257825	9.89216
ADRA2B	10.9332	3.30305	0.84954	3.88804	0.000101057	0.000382746	9.86998
RAPGEF2	8071.24	3.30263	0.243032	13.5893	4.63696e-42	2.23963e-40	9.86711
NRP2	5555.64	3.29974	0.342909	9.62279	6.40665e-22	1.22752e-20	9.8474
BTBD19	592.045	3.29806	0.266648	12.3686	3.86514e-35	1.43087e-33	9.83591
CD163	11270.8	3.28988	0.281599	11.6828	1.56025e-31	4.92141e-30	9.78028
SIK1	2070.95	3.28725	0.201963	16.2765	1.44922e-59	1.26191e-57	9.76252
SLC41A1	1662.14	3.28365	0.311625	10.5372	5.82253e-26	1.35157e-24	9.73815
IL1R1	3017.42	3.281	0.302102	10.8606	1.77632e-27	4.45207e-26	9.72027
LOC126068892	42.6047	3.28001	0.511055	6.41812	1.37969e-10	1.10775e-09	9.71365
LOC126082518	8.92062	3.27612	0.90666	3.61339	0.000302215	0.00104555	9.68747
ADGRG1	879.793	3.27363	0.269649	12.1404	6.45416e-34	2.27145e-32	9.67078
ASAP2	1047.96	3.26932	0.2281	14.3328	1.36449e-46	7.83506e-45	9.64189
ATP2C2	24.4489	3.26905	0.582785	5.60936	2.03076e-08	1.30372e-07	9.64012
SERPINE3	7.64709	3.26805	0.926956	3.52557	0.000422567	0.00142445	9.63343
IL20RB	36.8815	3.26737	0.566527	5.76737	8.05179e-09	5.39121e-08	9.62891
LOC126069887	22.6643	3.26373	0.489362	6.66935	2.56931e-11	2.22159e-10	9.60462
PARP14	19238.7	3.25795	0.161998	20.111	5.90635e-90	1.12933e-87	9.5662
MMEL1	65.4475	3.2543	0.457835	7.10801	1.17726e-12	1.15634e-11	9.54205
LOC126063349	7.70918	3.25085	1.00492	3.23492	0.00121675	0.00373566	9.51926
TRNAG-GCC_46	169.809	3.24544	0.330576	9.81753	9.46359e-23	1.90577e-21	9.48364
TFEC	3543.81	3.24402	0.230062	14.1007	3.76233e-45	2.06449e-43	9.4743
OAS3	9927.8	3.24204	0.251425	12.8947	4.82441e-38	1.984e-36	9.46131
SOGA3	8.43943	3.23861	0.814443	3.97647	6.99457e-05	0.00027317	9.43883
PHGDH	1307.37	3.23825	0.260494	12.4312	1.76936e-35	6.64296e-34	9.43649
LOC126070585	2135.68	3.23812	0.179792	18.0104	1.61593e-72	2.02505e-70	9.43566
PIK3AP1	21031.4	3.2359	0.139225	23.2422	1.70446e-119	6.32251e-117	9.42113
FNDC11	127.628	3.23082	0.435138	7.42482	1.12936e-13	1.21497e-12	9.38803
EREG	333.941	3.22903	0.233695	13.8173	2.00521e-43	1.03308e-41	9.3764
PYGM	70.9724	3.2284	0.419282	7.69983	1.36244e-14	1.60134e-13	9.37228
LOC126087405	151.64	3.22382	0.289689	11.1285	9.11277e-29	2.44594e-27	9.34255
TRNAC-GCA_22	179.547	3.21295	0.367503	8.74266	2.27678e-18	3.50726e-17	9.27247
CSRNP1	1108.99	3.21096	0.288627	11.125	9.48501e-29	2.53851e-27	9.25965
PLAUR	4822.75	3.20808	0.151219	21.2148	6.97842e-100	1.63834e-97	9.24121
ETV7	2628.3	3.20804	0.24811	12.9299	3.05088e-38	1.28601e-36	9.24094
LOC126075291	11.4558	3.20705	0.78791	4.07033	4.69466e-05	0.000188141	9.23462
STYK1	23.1121	3.20496	0.785739	4.07891	4.52479e-05	0.000181844	9.22123
EYA3	9765.2	3.20289	0.195528	16.3807	2.62777e-60	2.40085e-58	9.20799
SLC39A8	6525.45	3.19776	0.347145	9.21159	3.21337e-20	5.59609e-19	9.17533
ITGB8	4995.93	3.19557	0.298159	10.7177	8.40821e-27	2.02792e-25	9.16143
SMIM33	52.7251	3.19356	0.414121	7.71167	1.24182e-14	1.46142e-13	9.14868
IL1RAP	428.429	3.1915	0.246414	12.9518	2.29636e-38	9.74615e-37	9.1356
LMCD1	14.948	3.18839	0.677038	4.70933	2.48534e-06	1.21656e-05	9.11596
LOC126072785	1241.5	3.17384	0.329597	9.62945	6.00479e-22	1.15291e-20	9.02443
OSGIN1	39.3341	3.16336	0.497049	6.36427	1.96223e-10	1.55329e-09	8.95911
MCF2L	593.206	3.16254	0.397612	7.95384	1.80812e-15	2.26626e-14	8.95408
DYNLT4	71.2978	3.16183	0.478462	6.60833	3.88678e-11	3.30831e-10	8.94967
EFNB2	52.2513	3.16096	0.4254	7.43056	1.08141e-13	1.16475e-12	8.94425
SMAD1	92.6188	3.15779	0.411561	7.67272	1.68392e-14	1.96426e-13	8.92464
PLEKHO1	9879.29	3.15723	0.112428	28.0822	1.61556e-173	1.87274e-170	8.92114
LOC126059889	8574.55	3.15203	0.403906	7.80387	6.00372e-15	7.24941e-14	8.88905
ABCG1	1369.25	3.14713	0.287744	10.9373	7.64728e-28	1.94293e-26	8.85893
CRLF2	297.248	3.14613	0.363331	8.65915	4.75305e-18	7.13805e-17	8.85281
LOC126070590	11787.4	3.14443	0.181011	17.3715	1.35593e-67	1.47932e-65	8.84236
LOC126079308	113.484	3.14418	0.373186	8.42523	3.60045e-17	5.06274e-16	8.84082
LOC126071559	7320.22	3.13309	0.204524	15.3189	5.71385e-53	4.15588e-51	8.77311
C1RL	154.059	3.13237	0.262582	11.9291	8.34642e-33	2.78921e-31	8.76874
LOC126065113	8731.4	3.12522	0.229002	13.6471	2.09947e-42	1.02202e-40	8.72539
GPR68	530.443	3.12279	0.205987	15.1602	6.4888e-52	4.57596e-50	8.71073
IL27	649.867	3.11656	0.409284	7.61467	2.64368e-14	3.03605e-13	8.67317
SERPINF2	82.5159	3.11022	0.347894	8.94011	3.88769e-19	6.29737e-18	8.63511
HAMP	38.4622	3.10936	0.444199	6.99993	2.56091e-12	2.44327e-11	8.63001
LTA	41.6417	3.1066	0.421399	7.37211	1.67952e-13	1.77898e-12	8.61348
DCUN1D3	555.959	3.10637	0.18764	16.555	1.47414e-61	1.40933e-59	8.61216
BATF	850.319	3.1027	0.23309	13.3112	1.99252e-40	9.05766e-39	8.59026
MOB3C	2161.32	3.10081	0.175536	17.6648	7.82849e-70	9.01832e-68	8.579
SRSF12	444.324	3.09802	0.435242	7.11791	1.09572e-12	1.08155e-11	8.56241
AREG	85.6416	3.09773	0.389464	7.95382	1.80842e-15	2.26626e-14	8.56068
HYKK	29.6493	3.09309	0.519467	5.95436	2.61093e-09	1.86322e-08	8.53325
PRTG	137.658	3.09211	0.540936	5.71622	1.0892e-08	7.19682e-08	8.52741
DHX58	4039.59	3.07592	0.173484	17.7303	2.44801e-70	2.89193e-68	8.43224
CX3CL1	8.18882	3.07187	0.80532	3.81447	0.000136477	0.000505238	8.4086
DMD	49.3188	3.06451	0.480871	6.37282	1.85582e-10	1.47156e-09	8.36582
GLS	7511.41	3.0639	0.198488	15.4362	9.34496e-54	6.98875e-52	8.3623
TRNAR-UCU_10	26.898	3.06054	0.489	6.25876	3.88056e-10	2.98642e-09	8.34282
MFSD12	1875.69	3.05775	0.210513	14.5253	8.3825e-48	4.91994e-46	8.32675
C18H21orf91	4871.8	3.05297	0.278441	10.9645	5.65973e-28	1.45389e-26	8.29918
GALR2	10.7112	3.05262	0.951301	3.2089	0.00133246	0.00405732	8.2972
USP18	2317	3.05159	0.2309	13.2161	7.08615e-40	3.14418e-38	8.29126
TRIP10	186.858	3.0507	0.272638	11.1896	4.58689e-29	1.25107e-27	8.28612
TBC1D9	12082.2	3.04091	0.23188	13.1142	2.73215e-39	1.19795e-37	8.23009
LOC126085480	13.5415	3.0395	0.701218	4.3346	1.46025e-05	6.38005e-05	8.22206
TMTC2	101.211	3.03549	0.314019	9.66659	4.18086e-22	8.0942e-21	8.19926
ETV4	24.0502	3.03518	0.517205	5.86844	4.39927e-09	3.04339e-08	8.1975
LOC126072600	3798.46	3.03279	0.171121	17.7231	2.78221e-70	3.26593e-68	8.18391
VGF	326.644	3.03268	0.719743	4.21357	2.51369e-05	0.000105837	8.18331
LRTM2	8.45153	3.03039	0.848725	3.57052	0.000356275	0.00121579	8.17029
CCDC116	13.2334	3.02584	0.826553	3.6608	0.000251432	0.00088287	8.14459
AGRN	409.296	3.01935	0.29535	10.223	1.56459e-24	3.43415e-23	8.10805
NUPR1	50.5152	3.01702	0.499319	6.04226	1.5197e-09	1.11275e-08	8.09492
TNFRSF4	172.198	3.01345	0.347756	8.66541	4.49895e-18	6.76191e-17	8.07494
PRXL2B	238.922	3.01222	0.362716	8.30463	1.00135e-16	1.37265e-15	8.06806
ARHGAP22	156.685	3.00804	0.473061	6.35868	2.035e-10	1.60951e-09	8.04473
GADD45B	2506.31	3.00579	0.164852	18.2333	2.80737e-74	3.66678e-72	8.03218
ACSBG2	9454.01	3.00402	0.22122	13.5793	5.31227e-42	2.55913e-40	8.02231
TPI1	5714.03	2.9978	0.193727	15.4744	5.16703e-54	3.91155e-52	7.98782
LOC126066007	24.061	2.99027	0.542427	5.51277	3.53239e-08	2.1985e-07	7.94624
MGLL	299.931	2.98858	0.43849	6.81562	9.38572e-12	8.4258e-11	7.93694
PIM1	7784.94	2.98381	0.187927	15.8775	9.07291e-57	7.4789e-55	7.91074
EPOP	155.741	2.98241	0.235985	12.6381	1.30116e-36	5.05925e-35	7.90307
GJC1	158.376	2.98039	0.471227	6.32475	2.53648e-10	1.98582e-09	7.89202
CLU	2026.66	2.97796	0.385584	7.72324	1.13406e-14	1.33971e-13	7.87872
ETS2	6834.87	2.9683	0.240148	12.3603	4.2856e-35	1.58022e-33	7.82615
SOD2	130556	2.96736	0.17502	16.9545	1.78403e-64	1.8589e-62	7.82106
FMNL3	898.587	2.96212	0.199948	14.8145	1.18124e-49	7.52866e-48	7.79268
SOWAHB	6.03923	2.96149	0.995633	2.97448	0.00293485	0.00830019	7.78929
OSM	1072.63	2.96016	0.284849	10.392	2.69582e-25	6.09749e-24	7.78211
LOC126080975	3744.18	2.95641	0.247589	11.9408	7.25472e-33	2.43756e-31	7.76188
ACKR3	78.6795	2.94838	0.350181	8.41958	3.77843e-17	5.30094e-16	7.71881
CPNE8	467.254	2.94333	0.213417	13.7914	2.86985e-43	1.46228e-41	7.69184
CD38	396.887	2.94102	0.424254	6.93221	4.14304e-12	3.86719e-11	7.67953
TRANK1	35580.2	2.93773	0.162422	18.087	4.03646e-73	5.16306e-71	7.66203
TRAF2	2417.71	2.93451	0.253393	11.5809	5.15139e-31	1.57154e-29	7.64498
LOC126065324	535.388	2.93294	0.305127	9.61217	7.10333e-22	1.35541e-20	7.63663
LOC126061751	35.162	2.93015	0.427263	6.85794	6.98582e-12	6.37942e-11	7.62189
TIFA	2380.31	2.92932	0.260323	11.2527	2.24716e-29	6.23924e-28	7.61754
RGL1	847.106	2.92196	0.355069	8.22926	1.88369e-16	2.53349e-15	7.57873
LOC126071562	231.66	2.92015	0.339372	8.60459	7.65921e-18	1.13826e-16	7.56926
ATP13A3	14087.2	2.9177	0.222351	13.122	2.46288e-39	1.08244e-37	7.55639
E2F7	15.1405	2.91528	0.882975	3.30165	0.000961172	0.00300693	7.54372
MARCKSL1	2950.56	2.91504	0.252764	11.5326	9.03536e-31	2.71603e-29	7.54246
MTFR2	35.6392	2.91475	0.528259	5.51766	3.43551e-08	2.14395e-07	7.54099
LOC126071556	3735.24	2.91405	0.178989	16.2806	1.35461e-59	1.1851e-57	7.5373
CILP	18.5164	2.91256	0.738029	3.94641	7.93319e-05	0.000306089	7.52955
LGI4	7.64656	2.91245	0.941514	3.09337	0.001979	0.00581963	7.52895
AGAP1	310.422	2.90901	0.427643	6.80243	1.02868e-11	9.19027e-11	7.51103
N4BP1	4628.26	2.90878	0.137051	21.2241	5.7256e-100	1.36144e-97	7.50982
IFIH1	5172.39	2.90304	0.257152	11.2892	1.48402e-29	4.17033e-28	7.47998
ARHGAP10	670.774	2.90149	0.645109	4.49767	6.87033e-06	3.17133e-05	7.47196
SPEF2	635.792	2.89906	0.252832	11.4664	1.94654e-30	5.73055e-29	7.45942
TNFRSF14	2710.23	2.89895	0.192773	15.0382	4.12841e-51	2.79451e-49	7.45883
NEIL1	362.583	2.89515	0.286043	10.1214	4.44165e-24	9.50164e-23	7.43921
SERTAD1	1040.57	2.88966	0.243932	11.8462	2.25244e-32	7.36792e-31	7.41094
SKIL	4674.3	2.88964	0.145221	19.8983	4.21049e-88	7.88808e-86	7.41087
SCAMP5	7.10349	2.8876	0.856577	3.37109	0.000748719	0.00240043	7.40037
LOC126063058	254.445	2.88646	0.224714	12.845	9.17067e-38	3.70563e-36	7.39453
TMEM163	38.3272	2.88604	0.495381	5.82591	5.68014e-09	3.88171e-08	7.39241
LOC126074203	104.933	2.88447	0.410365	7.02903	2.07979e-12	2.00916e-11	7.38432
BICD1	169.939	2.88031	0.36684	7.85168	4.105e-15	5.02544e-14	7.36308
EPHA2	35.5089	2.87842	0.57764	4.98307	6.25818e-07	3.35561e-06	7.35345
LOC126066750	17.6271	2.87839	0.673213	4.2756	1.9062e-05	8.17631e-05	7.3533
CD84	11277.8	2.87737	0.275887	10.4295	1.81781e-25	4.13174e-24	7.34811
NYAP1	22.6324	2.87398	0.616343	4.66295	3.11705e-06	1.50984e-05	7.33084
CD80	460.38	2.86644	0.209062	13.7109	8.73208e-43	4.36534e-41	7.29264
MRPL52	392.873	2.86527	0.171422	16.7147	1.02382e-62	1.02642e-60	7.28672
DAXX	2480.17	2.86452	0.136476	20.9892	8.22782e-98	1.86099e-95	7.28292
JAG2	27.1492	2.86384	0.643486	4.45052	8.56642e-06	3.88368e-05	7.27952
TRNAD-GUC_48	6.71557	2.85571	0.858234	3.32743	0.000876518	0.00276382	7.23861
PTMS	833.395	2.85287	0.288225	9.89806	4.24417e-23	8.69797e-22	7.22436
TEKT2	12.8969	2.8483	0.720682	3.95223	7.74277e-05	0.000299302	7.20149
TRAF1	2853.72	2.8455	0.182432	15.5976	7.55656e-55	5.83965e-53	7.18755
TMEM130	14.6085	2.84471	0.557934	5.09866	3.42064e-07	1.89422e-06	7.18364
LOC126079307	5935.29	2.84354	0.31465	9.03718	1.60763e-19	2.6622e-18	7.17782
TRIB3	183.091	2.83933	0.322434	8.80594	1.29763e-18	2.03786e-17	7.15688
IL15RA	287.765	2.83441	0.279464	10.1423	3.58639e-24	7.72552e-23	7.13249
LOC126081254	36.8331	2.83279	0.471229	6.0115	1.83818e-09	1.33331e-08	7.1245
HIF1A	7403.88	2.8282	0.247162	11.4427	2.55798e-30	7.48309e-29	7.1019
LOC126079322	766.299	2.82741	0.335485	8.42782	3.52165e-17	4.96322e-16	7.09797
LOC126061162	30.8301	2.82449	0.575127	4.91107	9.05819e-07	4.74583e-06	7.08362
LOC126079919	36.518	2.82443	0.745323	3.78953	0.00015093	0.000555087	7.08333
CD40	1435.61	2.82285	0.203622	13.8632	1.05896e-43	5.51698e-42	7.07559
ADGB	113.171	2.82092	0.357559	7.88937	3.03722e-15	3.75793e-14	7.06611
GNAL	123.016	2.81967	0.422367	6.67587	2.45765e-11	2.131e-10	7.06001
LOC126082004	7.0841	2.81824	0.833782	3.38006	0.000724688	0.00232838	7.053
ARHGEF26	173.224	2.81449	0.24072	11.692	1.40075e-31	4.4334e-30	7.03471
HERC6	4461.61	2.8071	0.202531	13.8601	1.1052e-43	5.74176e-42	6.99878
UCP1	39.2804	2.8068	0.366452	7.65939	1.86821e-14	2.16832e-13	6.9973
LOC126073825	49.5536	2.80648	0.442541	6.34175	2.27164e-10	1.78981e-09	6.99578
MATK	250.379	2.80304	0.335853	8.34603	7.05987e-17	9.71361e-16	6.97908
CTTN	11.2308	2.80247	0.891189	3.14464	0.00166292	0.00497375	6.97633
EPSTI1	4125.43	2.7989	0.216665	12.9181	3.55815e-38	1.49305e-36	6.95907
CHST11	2022.27	2.79655	0.225749	12.3879	3.03879e-35	1.12947e-33	6.94779
UBAP1	4855.14	2.79459	0.165318	16.9043	4.18433e-64	4.31149e-62	6.93833
TLR4	10155.6	2.78862	0.133971	20.8151	3.16042e-96	6.73752e-94	6.90968
IFI44L	2911.11	2.78843	0.315013	8.8518	8.61208e-19	1.3652e-17	6.9088
SIGLECL1	28.8302	2.78713	0.520976	5.34982	8.8042e-08	5.22199e-07	6.90255
LOC126084131	9.25892	2.78692	0.739259	3.76988	0.000163325	0.000596063	6.90155
RTKN2	13.72	2.78637	0.791242	3.52151	0.000429101	0.00144412	6.8989
PPP1R15A	3416.22	2.78408	0.146425	19.0137	1.31401e-80	2.01413e-78	6.88796
PNP	1148.42	2.78226	0.200478	13.8781	8.59402e-44	4.48995e-42	6.87929
LOC126069357	29.438	2.78131	0.488713	5.69109	1.26232e-08	8.27871e-08	6.87477
RSAD2	9991.03	2.78042	0.273131	10.1798	2.44107e-24	5.32016e-23	6.8705
PML	14152.4	2.77821	0.205876	13.4946	1.68208e-41	7.97889e-40	6.86003
LOC126086802	12.8506	2.77024	0.600872	4.61036	4.01971e-06	1.91654e-05	6.8222
FZD5	634.958	2.7692	0.154313	17.9453	5.22013e-72	6.36959e-70	6.81731
LOC126077087	24.8505	2.76781	0.486199	5.69275	1.25009e-08	8.20722e-08	6.81072
PLEKHB2	10835.7	2.76755	0.177312	15.6083	6.38702e-55	4.95648e-53	6.80951
LOC126072022	22.3106	2.76307	0.578179	4.77891	1.76244e-06	8.83219e-06	6.78839
RMI2	706.811	2.7626	0.182395	15.1462	8.02417e-52	5.63728e-50	6.78616
LOC126080973	13.8712	2.75948	0.76334	3.61501	0.00030034	0.00103964	6.77152
MBOAT2	1991.63	2.75915	0.393666	7.00885	2.40277e-12	2.30187e-11	6.76997
PNRC1	21056.4	2.75867	0.241264	11.4342	2.82123e-30	8.24021e-29	6.7677
CAMK2N1	130.734	2.75814	0.292813	9.41946	4.53422e-21	8.27718e-20	6.76522
SCARF1	69.6704	2.75782	0.441565	6.24555	4.22302e-10	3.24191e-09	6.76371
FOSL2	12641.1	2.75733	0.203216	13.5685	6.1601e-42	2.95223e-40	6.76144
LOC126080976	4186.53	2.75725	0.218715	12.6066	1.94231e-36	7.50499e-35	6.76106
APOL6	1139.89	2.75558	0.272488	10.1127	4.85528e-24	1.03745e-22	6.75322
MSRB3	126.312	2.75497	0.245013	11.2442	2.47362e-29	6.83726e-28	6.75038
ELL2	3584.35	2.75342	0.116909	23.5517	1.20459e-122	5.44917e-120	6.74314
DRAM1	8105.09	2.75136	0.142875	19.2571	1.23068e-82	1.96771e-80	6.73353
LOC126065008	327.626	2.74419	0.909222	3.01817	0.00254304	0.00728991	6.70013
LOC126067229	631.402	2.74202	0.27355	10.0238	1.19774e-23	2.52438e-22	6.69005
NCS1	80.7101	2.74092	0.401632	6.82446	8.82582e-12	7.95782e-11	6.68496
ART1	91.5754	2.73945	0.371442	7.37518	1.64126e-13	1.74244e-12	6.67814
VEPH1	327.687	2.73818	0.272054	10.0649	7.89999e-24	1.67071e-22	6.67229
VSNL1	6.19565	2.73622	0.926227	2.95416	0.00313525	0.00880519	6.66322
NETO2	28.0109	2.73265	0.806715	3.38738	0.000705631	0.00227448	6.64676
PSD3	718.424	2.73116	0.296662	9.2063	3.37566e-20	5.8677e-19	6.63991
TRNAS-UGA_5	7.01548	2.72896	0.845352	3.22819	0.00124577	0.00381528	6.62976
PTGFRN	137.534	2.72874	0.409844	6.65801	2.77568e-11	2.39333e-10	6.62879
TRIM56	1032.04	2.72776	0.288771	9.44613	3.516e-21	6.46297e-20	6.62429
LOC126087379	48.7052	2.72725	0.334932	8.14271	3.86524e-16	5.0843e-15	6.62193
HSH2D	195.48	2.72573	0.349327	7.80281	6.05458e-15	7.30607e-14	6.61496
LOC126071529	3260.69	2.72458	0.147656	18.4523	4.99822e-76	6.81633e-74	6.60969
LOC126083259	420.266	2.72373	0.174789	15.583	9.50307e-55	7.25323e-53	6.60577
LAP3	1967.77	2.72118	0.244043	11.1504	7.12571e-29	1.93217e-27	6.59412
LOC126069324	41.3428	2.72018	0.508246	5.35208	8.69478e-08	5.16535e-07	6.58954
RAB23	49.9129	2.71951	0.484862	5.60884	2.03689e-08	1.30675e-07	6.58651
TNFRSF10B	2017.17	2.71949	0.151673	17.9299	6.88811e-72	8.29569e-70	6.58638
IL21R	1085.17	2.712	0.226204	11.9892	4.04913e-33	1.37042e-31	6.55227
ABCA1	6503.24	2.71092	0.399895	6.77908	1.20944e-11	1.07225e-10	6.54741
HAVCR2	209.206	2.71016	0.372102	7.28337	3.25584e-13	3.34734e-12	6.54394
HES1	211.653	2.70905	0.313454	8.64258	5.49577e-18	8.21354e-17	6.53891
GJB2	24.3235	2.7085	0.568898	4.76095	1.92683e-06	9.59895e-06	6.5364
LOC126065063	74.2059	2.70715	0.331898	8.15656	3.44689e-16	4.55988e-15	6.53031
LOC126065009	158.74	2.70166	0.550385	4.90868	9.16931e-07	4.79862e-06	6.5055
CD93	233.649	2.69971	0.50661	5.32896	9.87742e-08	5.82316e-07	6.49671
NFKBID	560.51	2.69289	0.222858	12.0834	1.29214e-33	4.49631e-32	6.46609
PSME2	3642.18	2.69124	0.256182	10.5052	8.17322e-26	1.88543e-24	6.4587
NGLY1	2132.13	2.69014	0.231931	11.5989	4.17503e-31	1.28843e-29	6.45377
LOC126061447	25.8423	2.68845	0.530762	5.06527	4.07828e-07	2.23721e-06	6.44621
PDGFA	8.88879	2.68368	0.903052	2.97178	0.00296076	0.00836453	6.42491
INKA1	368.78	2.68367	0.359752	7.45979	8.6663e-14	9.43828e-13	6.42488
VDAC2	2676.19	2.68	0.188559	14.2131	7.60306e-46	4.27315e-44	6.40855
TRNAL-UAG_9	6.55215	2.67956	0.920164	2.91205	0.00359065	0.00996196	6.40663
AHR	3898.21	2.67437	0.297191	8.99883	2.28134e-19	3.75107e-18	6.38359
TMCO2	17.0503	2.67086	0.55519	4.81071	1.50397e-06	7.59644e-06	6.36807
PTGDR	817.082	2.67016	0.227544	11.7347	8.46544e-32	2.71641e-30	6.36498
LOC126071301	5.41169	2.66842	0.85628	3.1163	0.00183138	0.00542946	6.35734
LOC126087813	26.22	2.66557	0.534659	4.98556	6.1783e-07	3.31373e-06	6.34479
TICAM1	959.693	2.66403	0.220414	12.0865	1.24547e-33	4.34204e-32	6.338
LOC126065007	436.711	2.66354	0.73594	3.61923	0.000295476	0.00102491	6.33586
GTPBP1	2275.4	2.66346	0.204951	12.9956	1.29649e-38	5.52781e-37	6.3355
METTL21C	14.0495	2.66242	0.829669	3.20902	0.0013319	0.00405628	6.33095
LOC126069055	3536.06	2.66078	0.268074	9.92556	3.22276e-23	6.6414e-22	6.32375
RELB	2732.45	2.65797	0.241592	11.0019	3.74278e-28	9.70871e-27	6.31143
DUSP10	1073.98	2.65742	0.188475	14.0996	3.81796e-45	2.08884e-43	6.30904
RMDN3	417.482	2.65726	0.2862	9.28461	1.62293e-20	2.86672e-19	6.30832
PIK3R6	500.209	2.65688	0.40443	6.56944	5.05058e-11	4.24629e-10	6.30666
LOC126066425	43.0024	2.65551	0.49786	5.33385	9.61504e-08	5.67208e-07	6.30069
AANAT	28.0042	2.65273	0.598072	4.43547	9.1872e-06	4.14183e-05	6.28855
LOC126085063	22.0385	2.65074	0.635732	4.16959	3.05153e-05	0.000126785	6.27988
GSTM3	88.8896	2.63885	0.274274	9.62123	6.50489e-22	1.24378e-20	6.22835
OAS2	13137.3	2.63856	0.163214	16.1662	8.72676e-59	7.52815e-57	6.22708
NLRP3	13609.3	2.63591	0.178542	14.7635	2.51698e-49	1.58245e-47	6.21569
LOC126063611	3627.41	2.63544	0.221931	11.875	1.59601e-32	5.24845e-31	6.21364
NFKB1	9542.66	2.63292	0.158533	16.608	6.10069e-62	5.92405e-60	6.20281
C3H1orf162	803.569	2.63113	0.36976	7.11579	1.11276e-12	1.0972e-11	6.19513
XAF1	2573.85	2.63079	0.23734	11.0845	1.49204e-28	3.95326e-27	6.19365
BNIP3	2044.71	2.62904	0.206176	12.7514	3.06002e-37	1.2179e-35	6.18615
IGFBP4	355.655	2.62837	0.258931	10.1509	3.28489e-24	7.08429e-23	6.18328
FASLG	419.118	2.62489	0.285563	9.19199	3.85647e-20	6.65976e-19	6.16837
PYCR1	26.2831	2.61961	0.441799	5.92942	3.04004e-09	2.14631e-08	6.14584
PELI1	9702.04	2.61764	0.181498	14.4224	3.74075e-47	2.16812e-45	6.13744
L3MBTL1	21.2314	2.61707	0.715763	3.65633	0.000255849	0.000897357	6.13502
SLC10A1	66.485	2.61579	0.522391	5.00734	5.51873e-07	2.97869e-06	6.12958
CD1E	9.91314	2.6133	0.890513	2.9346	0.00333982	0.00932606	6.119
ATP1B1	764.461	2.61175	0.382917	6.82068	9.06122e-12	8.16214e-11	6.11247
LOC126082281	5886.16	2.60903	0.256727	10.1627	2.91018e-24	6.2908e-23	6.10092
OAF	558.422	2.60788	0.218065	11.9592	5.81404e-33	1.95704e-31	6.09606
SLC2A6	385.725	2.60753	0.190194	13.7098	8.86875e-43	4.42174e-41	6.09459
HES2	15.6858	2.60525	0.595297	4.37639	1.20664e-05	5.33608e-05	6.08497
LOC126080971	70.9839	2.60364	0.348271	7.47591	7.66698e-14	8.41417e-13	6.0782
LDHD	27.5791	2.59445	0.613503	4.22892	2.34817e-05	9.92742e-05	6.03961
LOC126075359	209.105	2.59347	0.36993	7.01071	2.37113e-12	2.27273e-11	6.03549
FRMD4A	145.666	2.5898	0.230326	11.2441	2.47729e-29	6.83726e-28	6.02016
CLIC4	827.183	2.58819	0.241147	10.7328	7.13799e-27	1.72831e-25	6.01344
SNX31	17.3766	2.58702	0.622608	4.15514	3.25095e-05	0.000134079	6.00856
B3GNT5	2909.04	2.58632	0.185822	13.9182	4.90856e-44	2.58634e-42	6.00565
RND1	45.9833	2.57841	0.317349	8.12485	4.47932e-16	5.83413e-15	5.9728
UBA7	3314.33	2.5784	0.282532	9.12603	7.10544e-20	1.19913e-18	5.97276
MIER1	6994.72	2.57795	0.193507	13.3223	1.71849e-40	7.86984e-39	5.97092
LOC126063838	84.9834	2.57582	0.346488	7.43407	1.05306e-13	1.13752e-12	5.9621
TNFSF10	2823.08	2.57085	0.31434	8.17857	2.8723e-16	3.81882e-15	5.9416
PISD	525.823	2.57064	0.237635	10.8176	2.84162e-27	7.08381e-26	5.94072
TRAF3IP2	214.768	2.56742	0.345665	7.42749	1.10676e-13	1.19136e-12	5.92749
SRGAP1	9.09134	2.5659	0.757762	3.38615	0.000708811	0.00228341	5.92122
FZD7	116.29	2.56537	0.269295	9.52623	1.63093e-21	3.04928e-20	5.91905
TOR3A	2574.28	2.56519	0.169749	15.1117	1.35605e-51	9.45517e-50	5.91832
LOC126085224	520.135	2.56394	0.227425	11.2738	1.76804e-29	4.93852e-28	5.91322
TPH1	9.13123	2.56279	0.833244	3.07568	0.00210023	0.00612852	5.90851
LOC126081966	248.528	2.56265	0.245522	10.4375	1.67079e-25	3.80691e-24	5.90792
CFAP418	359.435	2.56173	0.305442	8.38694	4.98956e-17	6.94233e-16	5.90413
PLEKHF2	3040.4	2.55808	0.191662	13.3469	1.23559e-40	5.68647e-39	5.88925
LOC126077280	17.5576	2.55581	0.638299	4.0041	6.22532e-05	0.000244932	5.87999
KIAA0040	1873.19	2.55108	0.194118	13.1419	1.89332e-39	8.34096e-38	5.86074
LOC126075294	238.133	2.54869	0.485299	5.25179	1.50627e-07	8.67333e-07	5.85103
PLXNA2	17.619	2.54728	0.764033	3.33399	0.000856084	0.00270491	5.84531
BTG3	102.302	2.54556	0.418897	6.0768	1.22605e-09	9.04158e-09	5.83833
APOO	309.396	2.54498	0.213868	11.8998	1.18687e-32	3.93789e-31	5.83599
LOC126060886	7.99793	2.54234	0.851519	2.98566	0.00282969	0.0080285	5.82534
CAMK2D	1781.21	2.53905	0.262725	9.66429	4.27559e-22	8.26896e-21	5.81208
GZF1	1362.29	2.53856	0.307467	8.25637	1.50166e-16	2.03741e-15	5.8101
ZNFX1	20382	2.53843	0.173814	14.6043	2.6383e-48	1.59389e-46	5.80957
BID	1540.09	2.53822	0.191549	13.2511	4.44928e-40	1.99808e-38	5.80872
TRIM25	4015.78	2.52845	0.162345	15.5746	1.08406e-54	8.24016e-53	5.7695
PLK3	1608.77	2.52573	0.21825	11.5726	5.67144e-31	1.71876e-29	5.75865
UBD	732.669	2.52308	0.270694	9.32079	1.15482e-20	2.04961e-19	5.74808
GRIN3B	18.2106	2.51953	0.565265	4.45725	8.30194e-06	3.773e-05	5.73393
TRNAQ-CUG_6	37.2683	2.51892	0.520655	4.83798	1.31163e-06	6.70344e-06	5.73152
LOC126059028	20.0167	2.51609	0.611839	4.11233	3.91684e-05	0.000159206	5.72028
GHRL	15.6422	2.5159	0.726245	3.46426	0.0005317	0.00175378	5.71954
HOOK2	26.5798	2.51399	0.751869	3.34365	0.00082684	0.00262188	5.71196
LOC126062371	128.419	2.51152	0.59545	4.21784	2.46649e-05	0.000104039	5.70219
LOC126061550	302.984	2.51	0.320051	7.84252	4.41606e-15	5.38139e-14	5.69622
ALAS1	1962.32	2.50899	0.183488	13.6739	1.45488e-42	7.15745e-41	5.69222
LOC126081253	1722.45	2.50705	0.357706	7.00867	2.40589e-12	2.30282e-11	5.68455
PALM2AKAP2	7509.55	2.50252	0.578225	4.32793	1.50516e-05	6.56543e-05	5.66674
LOC126065977	3180.78	2.50133	0.267821	9.33954	9.67493e-21	1.73038e-19	5.66206
LOC126072028	12046.7	2.5013	0.224636	11.1349	8.48405e-29	2.28712e-27	5.66195
STX11	6695.82	2.50052	0.251103	9.95812	2.32412e-23	4.82163e-22	5.65889
PRUNE2	1564.02	2.50015	0.287378	8.69987	3.32263e-18	5.05536e-17	5.65743
CCNYL1	295.728	2.49992	0.221243	11.2994	1.32098e-29	3.72911e-28	5.65654
DMPK	31.7708	2.49576	0.466389	5.35124	8.73549e-08	5.18787e-07	5.64024
CHRNA9	23.0994	2.49176	0.693341	3.59385	0.000325824	0.00111971	5.62465
PSMC3IP	335.866	2.49135	0.227721	10.9403	7.39224e-28	1.88329e-26	5.62304
LOC126082327	21.7579	2.49098	0.548049	4.54518	5.4888e-06	2.57073e-05	5.62161
PKM	37067.3	2.4871	0.21756	11.4318	2.89921e-30	8.45466e-29	5.60651
MRAS	495.675	2.48693	0.266641	9.3269	1.09011e-20	1.93848e-19	5.60584
LOC126070243	1100.63	2.48326	0.159326	15.586	9.06462e-55	6.97599e-53	5.59158
LOC126070624	108.662	2.47868	0.36363	6.81647	9.33032e-12	8.38012e-11	5.57386
EGLN3	2397.69	2.47768	0.277058	8.94282	3.79369e-19	6.15587e-18	5.57001
RRAD	13.7107	2.47667	0.826088	2.99807	0.00271692	0.00773813	5.56612
RASA4B	2441.47	2.47524	0.218198	11.344	7.94207e-30	2.27317e-28	5.5606
SLC3A2	4411.53	2.47498	0.190011	13.0255	8.7681e-39	3.7644e-37	5.55961
LOC126084300	105.465	2.47476	0.366049	6.76073	1.373e-11	1.2132e-10	5.55875
TRIB1	2944.71	2.47407	0.268906	9.2005	3.5628e-20	6.16411e-19	5.55609
GADD45G	60.5245	2.4731	0.404711	6.11078	9.91465e-10	7.3791e-09	5.55236
EIF1	12621.2	2.46867	0.222718	11.0843	1.49526e-28	3.95615e-27	5.53532
IL2RB	3197.67	2.46104	0.228836	10.7546	5.63705e-27	1.37386e-25	5.50614
RNASEL	709.188	2.45987	0.172586	14.253	4.29384e-46	2.42798e-44	5.50166
NUAK1	24.4112	2.45892	0.533889	4.60568	4.11116e-06	1.95713e-05	5.49806
CHRNA10	196.426	2.45868	0.349707	7.03068	2.05533e-12	1.98853e-11	5.49712
THEMIS2	4787.18	2.45393	0.213716	11.4822	1.62102e-30	4.79505e-29	5.47908
CIITA	11872.1	2.45219	0.209722	11.6926	1.39128e-31	4.41094e-30	5.47247
HSD17B11	2648.27	2.45216	0.393134	6.23746	4.4472e-10	3.40554e-09	5.47235
LMNB1	2622.98	2.44918	0.203236	12.0509	1.91843e-33	6.60133e-32	5.46105
PIK3IP1	2449.26	2.4489	0.399169	6.13499	8.5165e-10	6.36404e-09	5.45999
NEURL1B	17.3711	2.44823	0.616444	3.97154	7.1409e-05	0.000278065	5.45747
NNAT	208.746	2.44498	0.361961	6.75483	1.43006e-11	1.26242e-10	5.44519
HSPA5	11101.2	2.44189	0.222947	10.9528	6.44251e-28	1.64813e-26	5.43355
DNAH11	88.1767	2.43919	0.330202	7.38696	1.50223e-13	1.5985e-12	5.42336
LOC126085555	36.5785	2.43899	0.596692	4.08751	4.36028e-05	0.000175919	5.4226
GANC	466.976	2.43685	0.225484	10.8072	3.18172e-27	7.90104e-26	5.41458
HERC5	10408.5	2.43522	0.201815	12.0666	1.58626e-33	5.48887e-32	5.40846
KDM6B	10290.6	2.43244	0.18408	13.214	7.28034e-40	3.22264e-38	5.39804
DHRS9	110.087	2.42954	0.400714	6.06302	1.33591e-09	9.81658e-09	5.38721
IFIT2	7768.31	2.42851	0.331401	7.32801	2.33588e-13	2.43665e-12	5.38337
GAPDH	8925.35	2.42508	0.196172	12.362	4.19533e-35	1.55002e-33	5.37058
DPP4	607.826	2.42489	0.248301	9.76594	1.57641e-22	3.12703e-21	5.36988
CMYA5	87.8472	2.42337	0.3157	7.67619	1.63896e-14	1.91422e-13	5.36423
CMKLR1	6823.92	2.42034	0.18737	12.9174	3.59009e-38	1.50306e-36	5.35296
RAPGEF1	7190.39	2.41778	0.237728	10.1704	2.68918e-24	5.81986e-23	5.34347
RHBDF2	6579.03	2.41497	0.217895	11.0832	1.51409e-28	4.00026e-27	5.33308
SPRED2	1047.64	2.41469	0.185479	13.0187	9.58023e-39	4.10357e-37	5.33206
MGAT5	4578.27	2.41216	0.145609	16.566	1.22693e-61	1.17906e-59	5.3227
PPIF	556.876	2.41197	0.305753	7.88862	3.05535e-15	3.77532e-14	5.32202
PHC2	2542.71	2.41098	0.141411	17.0495	3.52567e-65	3.71537e-63	5.31836
UBE2J1	2228.02	2.40731	0.183611	13.1109	2.85215e-39	1.24762e-37	5.30483
BFAR	2058.31	2.40624	0.184844	13.0177	9.70933e-39	4.14928e-37	5.30091
GPR39	14.3091	2.40569	0.644287	3.73388	0.000188555	0.000678395	5.29888
LOC126075102	33.5939	2.40564	0.556297	4.32438	1.52959e-05	6.66885e-05	5.29871
TMCC3	608.68	2.40456	0.386987	6.21355	5.18017e-10	3.94403e-09	5.29476
NFKBIB	572.823	2.40242	0.179822	13.36	1.03547e-40	4.77734e-39	5.28691
NABP1	7859.32	2.40045	0.178678	13.4345	3.79514e-41	1.76855e-39	5.27968
ERO1A	4247.9	2.39974	0.249403	9.62191	6.46186e-22	1.23682e-20	5.27706
LOC126070584	4171.23	2.39717	0.205299	11.6765	1.68074e-31	5.27457e-30	5.2677
LOC126083286	187.331	2.39593	0.207718	11.5346	8.83312e-31	2.65954e-29	5.26317
SH3BP5	2573.53	2.38862	0.146952	16.2545	2.07604e-59	1.79927e-57	5.23657
GTPBP2	2194.23	2.38821	0.159432	14.9796	9.98792e-51	6.66353e-49	5.23509
TLR2	1373.15	2.3882	0.159634	14.9605	1.32974e-50	8.74566e-49	5.23505
SMAD7	1939.78	2.38766	0.16682	14.3128	1.82062e-46	1.04219e-44	5.23308
OPN3	75.6626	2.38353	0.329929	7.22436	5.03452e-13	5.10806e-12	5.21811
CD109	56.7991	2.38272	0.447476	5.32481	1.0106e-07	5.94655e-07	5.2152
LOC126077798	40.1081	2.38214	0.44272	5.38069	7.42006e-08	4.45084e-07	5.21309
LOC126073796	8476.26	2.38171	0.271158	8.78348	1.585e-18	2.46619e-17	5.21154
LRRC4C	46.8452	2.38156	0.51308	4.64171	3.45544e-06	1.6629e-05	5.21102
PCK2	231.89	2.38071	0.20832	11.4281	3.02655e-30	8.81216e-29	5.20792
CEP55	19.4954	2.37973	0.745312	3.19293	0.00140839	0.00426889	5.20438
LOC126078897	36990.6	2.37847	0.315108	7.5481	4.41646e-14	4.96737e-13	5.19984
MAPK13	9.1482	2.37734	0.677075	3.51119	0.000446109	0.00149539	5.19578
SAT1	42057.1	2.37208	0.150595	15.7514	6.7187e-56	5.4179e-54	5.17686
ZCCHC2	3213.32	2.36873	0.171463	13.8148	2.07601e-43	1.06364e-41	5.16485
CMPK2	2059.1	2.3668	0.250891	9.43357	3.96371e-21	7.26433e-20	5.15796
PROC	18.4848	2.36594	0.662037	3.57372	0.000351945	0.00120279	5.15487
GPR132	391.165	2.3657	0.17442	13.5632	6.61852e-42	3.16375e-40	5.15401
TERB2	209.871	2.36153	0.318352	7.418	1.18904e-13	1.27549e-12	5.13917
RTN4RL2	19.1217	2.36058	0.542448	4.35171	1.35082e-05	5.92845e-05	5.13576
F11R	40.6668	2.36049	0.484776	4.86924	1.12026e-06	5.78757e-06	5.13545
BTN1A1	20.162	2.35894	0.801137	2.94449	0.00323485	0.00906021	5.12994
PITRM1	1818.22	2.35475	0.322129	7.30996	2.67218e-13	2.76876e-12	5.11506
LOC126084310	206.902	2.35419	0.29924	7.86725	3.62522e-15	4.45868e-14	5.11308
PELO	424.909	2.35246	0.20183	11.6556	2.14748e-31	6.70527e-30	5.10693
STOM	5668.46	2.35192	0.206083	11.4125	3.62273e-30	1.0515e-28	5.10504
LPCAT2	3241.11	2.34985	0.256202	9.17188	4.64846e-20	7.98287e-19	5.09772
DBNDD2	299.665	2.34819	0.279795	8.39251	4.75863e-17	6.63249e-16	5.09184
APOF	53.9588	2.34776	0.451358	5.20154	1.97645e-07	1.12308e-06	5.09032
CIART	164.541	2.34747	0.209323	11.2145	3.45944e-29	9.47743e-28	5.0893
LOC126075195	8.84895	2.3455	0.721005	3.25309	0.00114157	0.00351882	5.08235
PSD	307.249	2.34272	0.280362	8.35604	6.48569e-17	8.95015e-16	5.07258
GK	161.201	2.3421	0.421191	5.56066	2.68761e-08	1.70243e-07	5.0704
LOC126078149	2110.46	2.34199	0.224006	10.455	1.38978e-25	3.17441e-24	5.07001
ALLC	10.4311	2.34063	0.697725	3.35467	0.000794606	0.00253049	5.06525
FOXP4	72.1038	2.3402	0.339905	6.88487	5.78421e-12	5.31878e-11	5.06374
CIDEA	17.0816	2.33648	0.607879	3.84366	0.000121211	0.000453797	5.0507
LOC126065006	464.473	2.32792	0.362445	6.42281	1.3378e-10	1.07598e-09	5.02079
LOC126083031	51.3556	2.32774	0.371607	6.26399	3.75248e-10	2.89145e-09	5.02019
LOC126083973	10.5182	2.3254	0.646465	3.5971	0.000321785	0.00110726	5.01205
USP35	864.849	2.32481	0.292608	7.94513	1.93981e-15	2.42274e-14	5.00998
LOC126063346	11.7587	2.32444	0.636796	3.65021	0.00026203	0.000917648	5.0087
NDUFA4L2	106.909	2.32301	0.361126	6.43267	1.25383e-10	1.00976e-09	5.00374
ENO1	10972.8	2.32187	0.172131	13.489	1.81659e-41	8.57311e-40	4.99979
DOT1L	5173.2	2.31991	0.241819	9.59357	8.50898e-22	1.61366e-20	4.99301
ASNS	296.977	2.31371	0.308045	7.51093	5.87079e-14	6.53967e-13	4.97159
PARVB	151.539	2.3086	0.533399	4.32809	1.50409e-05	6.56232e-05	4.95402
TES	1826.69	2.30797	0.225544	10.2329	1.41219e-24	3.11437e-23	4.95186
BCL2A1	5817.94	2.30506	0.218233	10.5624	4.45252e-26	1.03875e-24	4.94187
DCBLD1	343.841	2.30503	0.376043	6.12972	8.80355e-10	6.56795e-09	4.94179
LOC126084238	42.8463	2.30475	0.416794	5.52969	3.20789e-08	2.01343e-07	4.9408
RUNX1	6914.07	2.30233	0.224248	10.2669	9.93945e-25	2.2104e-23	4.93252
AMZ2	638.541	2.30176	0.173506	13.2662	3.63647e-40	1.64101e-38	4.9306
PPP1R3G	163.582	2.29872	0.315909	7.27655	3.42461e-13	3.51696e-12	4.92023
UCK2	183.433	2.29274	0.231722	9.89433	4.40543e-23	9.01849e-22	4.89985
C3H1orf174	1065.96	2.2912	0.212155	10.7996	3.45566e-27	8.54561e-26	4.89462
SLC44A1	347.117	2.28991	0.432472	5.29495	1.19049e-07	6.93905e-07	4.89027
PFKP	2587.44	2.2879	0.158819	14.4057	4.76748e-47	2.75459e-45	4.88344
HSPH1	1975.32	2.28677	0.312123	7.3265	2.36242e-13	2.46294e-12	4.87963
NPTXR	25.2976	2.286	0.406934	5.61763	1.936e-08	1.24504e-07	4.87703
FAM162A	473.96	2.2846	0.263951	8.65542	4.91089e-18	7.36316e-17	4.87231
TNIP1	6217.45	2.28291	0.163001	14.0055	1.44229e-44	7.73126e-43	4.86658
LOC126066350	13.7994	2.28154	0.747426	3.05253	0.00226919	0.0065822	4.86197
IRF4	742.55	2.27986	0.256668	8.8825	6.53739e-19	1.04435e-17	4.8563
FNIP2	7328.39	2.27711	0.281568	8.08723	6.10379e-16	7.8507e-15	4.84705
IL4R	5142.25	2.27498	0.152898	14.8791	4.5047e-50	2.901e-48	4.83992
LOC126070589	3154.41	2.27392	0.395587	5.74821	9.01916e-09	5.9935e-08	4.83634
MREG	289.404	2.27388	0.280171	8.11604	4.81639e-16	6.25557e-15	4.83623
GLT1D1	125.243	2.27386	0.297985	7.63079	2.33316e-14	2.68444e-13	4.83615
MKNK2	830.4	2.27146	0.302914	7.49869	6.44593e-14	7.13748e-13	4.8281
PTGER2	2505.3	2.27098	0.200924	11.3027	1.27275e-29	3.59842e-28	4.8265
LOC126066338	61.6738	2.27036	0.317269	7.15595	8.30982e-13	8.2728e-12	4.82444
IL18BP	703.707	2.26966	0.402018	5.64565	1.64555e-08	1.06602e-07	4.82208
TAP1	6405.57	2.26814	0.199805	11.3518	7.26502e-30	2.08583e-28	4.81703
TBX21	443.736	2.26576	0.210842	10.7463	6.1709e-27	1.50002e-25	4.80908
CDH24	299.936	2.26535	0.310842	7.28778	3.15114e-13	3.24509e-12	4.80771
SPATA5L1	86.3793	2.263	0.385995	5.86275	4.55254e-09	3.14239e-08	4.79987
LOC126070493	44.8628	2.25908	0.408987	5.5236	3.32118e-08	2.08101e-07	4.78687
TAF9B	180.308	2.25869	0.220634	10.2373	1.35013e-24	2.9846e-23	4.78557
LCP2	16419.3	2.25787	0.217898	10.3621	3.68876e-25	8.27272e-24	4.78285
LOC126066043	4242.59	2.25752	0.152877	14.7669	2.39636e-49	1.51174e-47	4.78168
LOC126057893	46.7187	2.24817	0.335091	6.70913	1.95783e-11	1.7096e-10	4.75081
ITGA3	48.1138	2.24812	0.583286	3.85423	0.000116094	0.000435959	4.75062
LOC126074763	17.4108	2.24634	0.586473	3.83025	0.000128015	0.000476671	4.74477
LOC126077723	105.686	2.24552	0.292564	7.67533	1.64993e-14	1.92582e-13	4.74209
LOC126077828	42.6056	2.24485	0.576055	3.89694	9.74143e-05	0.000370082	4.73989
CPM	3299.49	2.24394	0.236982	9.46882	2.83032e-21	5.20773e-20	4.73689
PLSCR1	2375.83	2.23993	0.248985	8.99625	2.3356e-19	3.83689e-18	4.72375
DNAH7	64.8245	2.23806	0.411599	5.43748	5.40404e-08	3.28727e-07	4.71763
ARID5B	18111.9	2.23799	0.228556	9.79189	1.21996e-22	2.44083e-21	4.7174
LOC126068086	608.843	2.23574	0.718369	3.11225	0.00185668	0.00549918	4.71005
CSRP1	892.952	2.23392	0.303882	7.35128	1.96321e-13	2.06649e-12	4.7041
ZNF774	198.056	2.22701	0.37929	5.87151	4.31849e-09	2.99197e-08	4.68161
TGIF1	1007.82	2.22595	0.374403	5.94534	2.7589e-09	1.96126e-08	4.67819
ZCCHC12	27.1368	2.22496	0.621003	3.58284	0.000339872	0.00116496	4.67497
LSMEM1	19.4172	2.22413	0.529875	4.19746	2.69927e-05	0.000113086	4.67228
PIGV	480.55	2.22019	0.279575	7.94132	2.00048e-15	2.49516e-14	4.65955
DUSP3	141.529	2.21705	0.425183	5.21433	1.84479e-07	1.05181e-06	4.64941
P2RY6	39.8562	2.2138	0.480263	4.60955	4.03537e-06	1.92352e-05	4.63894
GCNT1	683.616	2.21214	0.189282	11.687	1.48605e-31	4.69536e-30	4.63361
LOC126074114	16.4688	2.21095	0.676958	3.266	0.00109077	0.00337174	4.62979
PDZD2	113.41	2.21023	0.28303	7.80915	5.75729e-15	6.96545e-14	4.62747
SLC1A5	712.269	2.20646	0.259752	8.49448	1.98818e-17	2.84528e-16	4.61541
NR4A2	436.475	2.20279	0.194682	11.3148	1.10854e-29	3.15338e-28	4.60367
LOC126078973	2414.73	2.20207	0.397952	5.53351	3.13892e-08	1.97482e-07	4.6014
GCLM	1043.48	2.20132	0.241678	9.10847	8.3551e-20	1.40237e-18	4.599
BICDL1	293.284	2.20108	0.243175	9.05139	1.41157e-19	2.34381e-18	4.59822
MEAK7	195.59	2.19947	0.372262	5.9084	3.45448e-09	2.42323e-08	4.59311
SYNPO	60.1213	2.19924	0.38237	5.75161	8.83969e-09	5.88266e-08	4.59239
TXNRD1	3668.27	2.19703	0.187515	11.7165	1.04861e-31	3.34168e-30	4.58534
SAMSN1	73.7328	2.19429	0.372388	5.89249	3.80418e-09	2.65228e-08	4.57665
PTCH2	33.4287	2.19426	0.546095	4.01809	5.86707e-05	0.000231722	4.57655
LOC126071432	166.61	2.19379	0.387325	5.66396	1.47917e-08	9.62941e-08	4.57507
LYSET	319.107	2.19233	0.338806	6.47076	9.75101e-11	7.96004e-10	4.57044
CCDC28B	86.1352	2.19038	0.326209	6.71466	1.88499e-11	1.64989e-10	4.56427
TWSG1	355.095	2.18194	0.256551	8.50489	1.81761e-17	2.60721e-16	4.53764
LOC126063836	1089.17	2.17667	0.248014	8.77641	1.68768e-18	2.62156e-17	4.5211
RNF213	37923.6	2.17654	0.191778	11.3493	7.47807e-30	2.14368e-28	4.5207
ODF2L	179.552	2.17569	0.264371	8.22968	1.87709e-16	2.52644e-15	4.51802
PGAM1	4683.6	2.17502	0.223163	9.74633	1.91261e-22	3.77374e-21	4.51593
TMEM158	38.3214	2.17444	0.527728	4.12037	3.78266e-05	0.000154259	4.51409
ADRA2A	27.5481	2.1739	0.428195	5.07689	3.8366e-07	2.114e-06	4.51241
DAPK2	98.3477	2.17381	0.286002	7.60067	2.94593e-14	3.36856e-13	4.51213
LOC126066697	32.0781	2.17256	0.523064	4.15353	3.2739e-05	0.000134966	4.50823
TM9SF3	4536.62	2.17093	0.257824	8.42021	3.75817e-17	5.27652e-16	4.50314
LOC126057178	22.7822	2.17057	0.618876	3.50727	0.000452729	0.00151511	4.502
INKA2	23.3056	2.16924	0.561022	3.86659	0.000110369	0.000416061	4.49787
LOC126079924	22.3196	2.16603	0.603571	3.58868	0.000332354	0.00114046	4.48785
LOC126078906	10417.1	2.16501	0.335655	6.45009	1.11781e-10	9.06118e-10	4.48469
ANKRD53	200.57	2.16412	0.311025	6.95804	3.45051e-12	3.25848e-11	4.48193
LOC126058139	12.1206	2.16308	0.603484	3.58433	0.000337946	0.001159	4.47871
VEGFA	3316.47	2.15697	0.281361	7.66621	1.77157e-14	2.0626e-13	4.45977
DNAJB1	1321.19	2.15416	0.281556	7.65091	1.99563e-14	2.31042e-13	4.4511
TATDN2	1711.19	2.15369	0.219607	9.80701	1.05037e-22	2.10607e-21	4.44964
LOC126079044	14555.7	2.15219	0.262509	8.19853	2.43339e-16	3.24457e-15	4.44501
TMEM128	274.56	2.15134	0.237493	9.05853	1.32224e-19	2.20338e-18	4.44239
LOC126080385	4917.88	2.15106	0.251323	8.55894	1.13908e-17	1.67273e-16	4.44153
NMI	1443.63	2.15071	0.327161	6.57385	4.90301e-11	4.12783e-10	4.44045
STAT2	4662.54	2.15021	0.17758	12.1084	9.53109e-34	3.33534e-32	4.43892
CD99	1446.58	2.14676	0.19725	10.8834	1.38249e-27	3.48859e-26	4.42831
MAP3K20	4011.04	2.14669	0.137096	15.6583	2.91721e-55	2.30236e-53	4.4281
NANOG	17.1158	2.14517	0.72562	2.95633	0.00311322	0.00874863	4.42345
C9H9orf152	33.7873	2.14436	0.398408	5.38232	7.3531e-08	4.41496e-07	4.42096
SYP	23.7613	2.14366	0.584801	3.66563	0.000246733	0.000867517	4.41883
CSPG5	25.6147	2.14157	0.461121	4.64427	3.41279e-06	1.64323e-05	4.41242
ZDHHC14	16.7506	2.14142	0.496125	4.3163	1.58667e-05	6.90472e-05	4.41197
BIRC2	4204.63	2.13739	0.18586	11.5	1.31946e-30	3.90927e-29	4.39966
MYO1D	905.995	2.13291	0.306952	6.94867	3.68739e-12	3.46981e-11	4.386
FCGR2B	2780.53	2.13246	0.328121	6.49899	8.08587e-11	6.66527e-10	4.38464
LOC126075766	29.0848	2.12898	0.450256	4.72838	2.26321e-06	1.11519e-05	4.37408
TAP2	2439.72	2.1244	0.248643	8.544	1.29651e-17	1.89491e-16	4.36023
LOC126075295	45.9213	2.12398	0.431694	4.92011	8.64943e-07	4.53936e-06	4.35895
YOD1	2241.56	2.12346	0.272359	7.79655	6.36215e-15	7.65729e-14	4.35739
PMAIP1	1210.43	2.12332	0.168492	12.6018	2.06265e-36	7.93693e-35	4.35694
HSD17B14	196.234	2.11537	0.373393	5.66526	1.468e-08	9.56003e-08	4.33302
CTSC	4222.17	2.11458	0.21141	10.0023	1.4894e-23	3.11783e-22	4.33065
NFKBIZ	6223.11	2.11281	0.163259	12.9414	2.62705e-38	1.10988e-36	4.32533
IFIT3	13100.9	2.10864	0.33339	6.32484	2.53492e-10	1.98543e-09	4.31284
DENND3	3014.66	2.10836	0.168679	12.4992	7.53879e-36	2.87109e-34	4.312
LOC126081803	66.3963	2.10448	0.435838	4.82857	1.37518e-06	6.99161e-06	4.30042
NUDT22	44.5816	2.10225	0.663798	3.167	0.0015402	0.00463584	4.29378
LOC126066568	27.9012	2.10097	0.594319	3.53508	0.00040765	0.00137642	4.28996
TRNAE-CUC_49	38.0215	2.10033	0.383454	5.4774	4.31609e-08	2.66302e-07	4.28808
LOC126065078	14.0395	2.10021	0.506977	4.14262	3.43357e-05	0.00014114	4.28773
CLEC2B	1607.74	2.09904	0.289005	7.26298	3.78648e-13	3.87571e-12	4.28424
LOC126063972	16.2747	2.09851	0.697843	3.00714	0.00263722	0.00753427	4.28266
PDE3B	8507.49	2.09764	0.143139	14.6545	1.26008e-48	7.76434e-47	4.28008
RCAN1	593.291	2.09737	0.432124	4.85363	1.21222e-06	6.22971e-06	4.27929
KLHL29	27.7983	2.09718	0.520012	4.03295	5.50799e-05	0.000218283	4.27874
MYO1E	868.755	2.09662	0.336759	6.22589	4.78843e-10	3.65327e-09	4.27706
LOC126061663	40.2942	2.09503	0.519517	4.03265	5.51505e-05	0.000218517	4.27235
LOC126087391	2684.95	2.09055	0.19459	10.7433	6.37142e-27	1.54674e-25	4.25909
EAF2	210.227	2.08792	0.386243	5.40571	6.45521e-08	3.89983e-07	4.25134
OXSR1	3238.34	2.08736	0.200035	10.435	1.7163e-25	3.90579e-24	4.2497
PLEKHM2	1216.51	2.08116	0.22787	9.13311	6.65586e-20	1.12839e-18	4.23147
ELK3	3137.29	2.0779	0.24839	8.36547	5.98748e-17	8.29349e-16	4.22193
EIF2AK2	5649.63	2.07758	0.238953	8.69451	3.48315e-18	5.27794e-17	4.22097
PLEKHA4	114.141	2.07635	0.250075	8.30293	1.01575e-16	1.39136e-15	4.2174
C5H4orf3	364.792	2.07451	0.179282	11.5712	5.76648e-31	1.74471e-29	4.21201
LOC126061947	4746.81	2.07196	0.151967	13.6343	2.50498e-42	1.21623e-40	4.20459
TANK	1978.7	2.06901	0.203367	10.1738	2.59705e-24	5.62705e-23	4.19598
SLC35D1	125.352	2.06211	0.330962	6.23066	4.64486e-10	3.54811e-09	4.17597
FAM89A	48.605	2.0605	0.5079	4.05691	4.97256e-05	0.000198421	4.17132
LOC126082556	14.5288	2.05718	0.57992	3.54735	0.000389132	0.00131942	4.16172
FBLN2	14.4167	2.0565	0.607287	3.38637	0.000708231	0.00228206	4.15975
IFT27	283.227	2.05476	0.18731	10.9698	5.33686e-28	1.37476e-26	4.15474
SLC25A25	567.092	2.05369	0.210264	9.76719	1.55718e-22	3.09218e-21	4.15166
ARL5B	3828.93	2.04953	0.139459	14.6962	6.81327e-49	4.21219e-47	4.13971
DHTKD1	17.8689	2.04786	0.545762	3.7523	0.000175222	0.000634981	4.13493
LONRF1	828.303	2.04663	0.270211	7.57421	3.61311e-14	4.10867e-13	4.1314
OGFR	964.759	2.04436	0.178084	11.4797	1.66835e-30	4.9272e-29	4.12489
LOC126066863	491.231	2.04207	0.275238	7.41927	1.17764e-13	1.26472e-12	4.11836
LOC126085132	102.062	2.03859	0.280678	7.2631	3.78328e-13	3.87457e-12	4.10845
FBXO48	61.8281	2.0381	0.534744	3.81135	0.000138209	0.000511343	4.10704
CDC42BPG	129.513	2.03794	0.57028	3.57358	0.000352132	0.00120321	4.1066
LOC126071557	29.9036	2.03375	0.598744	3.39669	0.000682061	0.00220656	4.09467
NT5C3A	1285.67	2.03303	0.311585	6.52482	6.80841e-11	5.64992e-10	4.09265
LOC126072382	1109.71	2.02688	0.257772	7.86308	3.74804e-15	4.60364e-14	4.07524
LOC126084145	4461.79	2.02657	0.246083	8.23532	1.79078e-16	2.41378e-15	4.07436
HMG20B	443.62	2.02518	0.167242	12.1092	9.43544e-34	3.30811e-32	4.07041
LDLR	6084.16	2.02511	0.15479	13.083	4.12101e-39	1.78999e-37	4.07024
FAM166A	24.7762	2.02457	0.547568	3.6974	0.000217822	0.000773047	4.06872
LTF	1162.65	2.02444	0.182844	11.0719	1.71627e-28	4.52796e-27	4.06833
TLE2	36.0892	2.02271	0.465915	4.34137	1.41597e-05	6.19438e-05	4.06346
TNFSF14	253.056	2.02242	0.311278	6.49715	8.18584e-11	6.74168e-10	4.06264
DOCK10	6394.97	2.02214	0.239978	8.42637	3.56563e-17	5.01758e-16	4.06186
LOC126078749	1439.04	2.01899	0.252715	7.98918	1.35836e-15	1.71501e-14	4.053
SOX8	27.3018	2.01747	0.415097	4.86023	1.17247e-06	6.04218e-06	4.04873
SAMD9L	12721.7	2.01624	0.301564	6.68596	2.29412e-11	1.99386e-10	4.04529
LOC126067883	59.3303	2.0162	0.303114	6.65163	2.89863e-11	2.49239e-10	4.04517
LOC126058539	561.557	2.01095	0.363686	5.52935	3.21411e-08	2.01665e-07	4.03047
GSDMD	2843.8	2.01002	0.246496	8.15437	3.51019e-16	4.6403e-15	4.02787
SH3BP2	1602.81	2.00729	0.170563	11.7686	5.66452e-32	1.82713e-30	4.02026
AMOT	39.0027	2.00169	0.380505	5.26061	1.43577e-07	8.30086e-07	4.00469
CENPN	22.0152	1.99698	0.543127	3.67681	0.000236167	0.000832737	3.99162
LOC126075026	590.904	1.99667	0.261578	7.63319	2.29024e-14	2.63669e-13	3.99079
LOC126074167	29.1284	1.99463	0.573978	3.47509	0.000510677	0.00169074	3.98513
LOC126065945	10.8316	1.99391	0.663342	3.00585	0.0026484	0.00756505	3.98314
NOD2	1733.4	1.99298	0.200972	9.91668	3.52267e-23	7.22731e-22	3.98057
LOC126071561	8010.1	1.99194	0.205715	9.683	3.56094e-22	6.93019e-21	3.97772
HELZ2	15376.8	1.99178	0.255697	7.7896	6.72241e-15	8.07517e-14	3.97726
TEX14	50.6236	1.99166	0.335145	5.94268	2.80392e-09	1.9887e-08	3.97695
LOC126083105	15.4919	1.99161	0.539146	3.694	0.000220756	0.000781815	3.97679
TPPP	34.8301	1.98921	0.591586	3.36251	0.000772385	0.00246905	3.97019
CCDC163	48.5451	1.98846	0.436099	4.55964	5.12404e-06	2.40901e-05	3.96812
BCL3	2433.94	1.9861	0.183109	10.8466	2.07051e-27	5.16847e-26	3.96165
FRMD6	68.3854	1.98536	0.338507	5.86504	4.49013e-09	3.10136e-08	3.95961
PLCXD1	24.5477	1.98394	0.630463	3.1468	0.00165066	0.00494027	3.95573
TNF	609.313	1.98212	0.253629	7.81504	5.49436e-15	6.66474e-14	3.95074
LOC126075190	19.8085	1.98211	0.530382	3.73713	0.000186132	0.00067072	3.9507
MIF	923.963	1.98127	0.270305	7.32975	2.30577e-13	2.40659e-12	3.9484
SIDT1	113.397	1.97579	0.217903	9.06732	1.21981e-19	2.03635e-18	3.93345
CD48	10709.6	1.97519	0.282311	6.9965	2.6244e-12	2.49998e-11	3.9318
GCNT2	1086.23	1.97453	0.185737	10.6308	2.14335e-26	5.05761e-25	3.92999
IVNS1ABP	5720.24	1.97242	0.163296	12.0788	1.36666e-33	4.74671e-32	3.92425
BCR	238.47	1.96895	0.301861	6.5227	6.90539e-11	5.72527e-10	3.91483
FZD4	80.1485	1.9684	0.445409	4.4193	9.90197e-06	4.43603e-05	3.91333
P4HA2	69.2636	1.96668	0.386768	5.08491	3.67792e-07	2.02898e-06	3.90869
SLC4A5	967.89	1.96498	0.192245	10.2212	1.59288e-24	3.4921e-23	3.90408
LAMTOR3	663.331	1.96477	0.238023	8.25455	1.52479e-16	2.06728e-15	3.90351
TRNAE-UUC_44	39.8015	1.96427	0.423519	4.63796	3.51862e-06	1.69067e-05	3.90214
GFOD1	575.285	1.96122	0.174324	11.2504	2.30556e-29	6.3918e-28	3.89391
LOC126066749	320.096	1.95938	0.284031	6.89848	5.25625e-12	4.85254e-11	3.88895
FOSL1	39.2485	1.95597	0.441031	4.435	9.20723e-06	4.14986e-05	3.87977
NCK1	1222.35	1.95586	0.214113	9.13472	6.55744e-20	1.11476e-18	3.87947
ZNF292	6895.55	1.9536	0.228932	8.5335	1.41983e-17	2.06863e-16	3.87339
RIGI	2527.47	1.95235	0.237562	8.21827	2.06468e-16	2.76688e-15	3.87004
EPG5	8567.03	1.94894	0.20299	9.60114	7.90613e-22	1.50087e-20	3.8609
GPR171	482.115	1.94762	0.283292	6.87497	6.20028e-12	5.68727e-11	3.85739
TNFRSF9	223.734	1.94759	0.356501	5.46307	4.67976e-08	2.87688e-07	3.8573
RNF185	1264.54	1.94593	0.146223	13.308	2.07905e-40	9.42791e-39	3.85287
CCDC83	63.9301	1.94551	0.489145	3.97736	6.96849e-05	0.000272266	3.85173
IFNLR1	432.395	1.94453	0.177768	10.9386	7.53775e-28	1.91773e-26	3.84912
DGAT2	511.785	1.94281	0.144475	13.4474	3.19094e-41	1.49451e-39	3.84454
CCER2	14.6072	1.9394	0.587145	3.30309	0.000956241	0.00299231	3.83545
PLEKHA6	413.128	1.9377	0.289785	6.68668	2.28288e-11	1.98502e-10	3.83095
INSL3	91.8538	1.93617	0.35357	5.47606	4.349e-08	2.68244e-07	3.82689
FLOT1	1275.53	1.93576	0.203572	9.50897	1.92557e-21	3.57851e-20	3.8258
STAT4	1333.13	1.93356	0.267367	7.23186	4.76428e-13	4.84447e-12	3.81997
SERTAD2	1899.91	1.93338	0.226569	8.53332	1.42207e-17	2.07026e-16	3.8195
ZNF697	105.393	1.93038	0.255149	7.56571	3.85751e-14	4.37318e-13	3.81156
MRNIP	2717.96	1.9296	0.172908	11.1597	6.4206e-29	1.74353e-27	3.8095
LOC126060337	470.333	1.92756	0.206519	9.33358	1.02357e-20	1.8254e-19	3.80412
NT5C	132.265	1.92628	0.266112	7.2386	4.53356e-13	4.61239e-12	3.80074
DTX1	47.0892	1.92552	0.499944	3.85147	0.00011741	0.000440454	3.79874
GCSAM	27.4905	1.92206	0.484752	3.96504	7.33851e-05	0.000284803	3.78963
ENAH	159.7	1.92168	0.270239	7.11102	1.1519e-12	1.13279e-11	3.78863
LOC126065684	971.795	1.92152	0.257218	7.47039	7.99571e-14	8.74389e-13	3.78821
ENO3	55.6281	1.9186	0.453988	4.22611	2.3777e-05	0.000100385	3.78057
MAP2K3	1563.71	1.91747	0.186506	10.281	8.58283e-25	1.91099e-23	3.77761
LOC126075971	32.7202	1.91708	0.57151	3.35441	0.000795341	0.00253196	3.77658
LOC126060326	13.0273	1.91705	0.543832	3.52507	0.000423372	0.00142691	3.77649
RGMB	58.0995	1.91689	0.44431	4.31431	1.60099e-05	6.9589e-05	3.77609
PSMB10	2284.83	1.91621	0.223959	8.55609	1.16762e-17	1.71058e-16	3.7743
RELL1	756.938	1.91614	0.267723	7.15719	8.23473e-13	8.20244e-12	3.77413
CHORDC1	476.882	1.91568	0.184441	10.3864	2.86027e-25	6.4537e-24	3.77291
AEN	394.853	1.91554	0.219444	8.72903	2.56864e-18	3.94049e-17	3.77254
LDHA	9824.03	1.91527	0.182692	10.4836	1.02747e-25	2.35848e-24	3.77184
CA2	563.579	1.9141	0.376069	5.08976	3.58514e-07	1.98133e-06	3.76879
MAP7D2	49.2737	1.91349	0.448159	4.26965	1.95777e-05	8.3781e-05	3.76718
LOC126084482	3971.76	1.9112	0.139559	13.6946	1.09305e-42	5.43253e-41	3.76123
PSME1	2829.4	1.91075	0.178488	10.7052	9.62084e-27	2.31737e-25	3.76005
CAPNS2	131.525	1.91021	0.320279	5.96422	2.4581e-09	1.75618e-08	3.75865
AKAP12	103.495	1.91016	0.462321	4.13169	3.60114e-05	0.00014744	3.75852
LITAF	7494.23	1.90754	0.135355	14.0929	4.19879e-45	2.29044e-43	3.7517
RPS6KL1	33.1758	1.90516	0.374392	5.08868	3.60557e-07	1.99144e-06	3.74551
TMEM123	2569.22	1.90452	0.333365	5.71301	1.10992e-08	7.32067e-08	3.74384
FBXO33	1110.55	1.90337	0.190928	9.96908	2.08147e-23	4.32306e-22	3.74087
SLC2A5	27.2005	1.90335	0.436344	4.36203	1.28858e-05	5.66873e-05	3.7408
LOC126082996	249.917	1.89738	0.252404	7.51723	5.59497e-14	6.24743e-13	3.72536
MAPK6	2393.56	1.89681	0.262768	7.21856	5.25415e-13	5.32216e-12	3.72388
LOC126064450	40.4664	1.89541	0.345692	5.48293	4.18336e-08	2.58199e-07	3.72027
RLF	3326.27	1.89418	0.197925	9.57021	1.06687e-21	2.00887e-20	3.71711
LOC126084309	261.182	1.89216	0.337853	5.60055	2.13677e-08	1.36799e-07	3.71191
SHCBP1L	20.7209	1.89212	0.438439	4.31558	1.59186e-05	6.92408e-05	3.71179
ALCAM	3162.75	1.8904	0.192744	9.80786	1.04158e-22	2.09072e-21	3.70739
FILIP1	250.873	1.889	0.211613	8.9267	4.38918e-19	7.0788e-18	3.70379
PLS3	31.8331	1.88888	0.604959	3.12233	0.00179428	0.00532797	3.70347
LOC126061628	38.5128	1.88812	0.426354	4.42854	9.48747e-06	4.26683e-05	3.70154
ADAM9	4112.21	1.88808	0.170128	11.098	1.28291e-28	3.4138e-27	3.70143
OPTN	4994.08	1.88636	0.20995	8.98479	2.59225e-19	4.23915e-18	3.69701
LONP1	1338.41	1.88587	0.24652	7.64997	2.01028e-14	2.32593e-13	3.69576
THSD8	25.6599	1.88555	0.530166	3.55653	0.000375779	0.00127765	3.69494
VEGFC	91.5424	1.88397	0.397459	4.74003	2.13683e-06	1.05685e-05	3.69089
LOC126076931	575.578	1.88372	0.176653	10.6634	1.51029e-26	3.5866e-25	3.69025
SELENOK	302.756	1.8831	0.200806	9.3777	6.74256e-21	1.22004e-19	3.68867
KIF26A	24.2277	1.88223	0.4732	3.97766	6.95978e-05	0.000271983	3.68644
CASP7	2175.81	1.88217	0.271065	6.94359	3.82257e-12	3.58247e-11	3.68628
LOC126071566	768.117	1.8814	0.256292	7.34084	2.12253e-13	2.22787e-12	3.68432
HSPB1	69.8337	1.87845	0.553477	3.39391	0.000689017	0.00222634	3.6768
GNAT2	129.649	1.87724	0.344896	5.44292	5.24137e-08	3.19881e-07	3.67373
LOC126079234	91.9086	1.87691	0.337347	5.56373	2.64076e-08	1.67389e-07	3.67287
SELENOS	385.216	1.87581	0.247775	7.5706	3.71506e-14	4.21943e-13	3.67007
SCN3B	203.177	1.8733	0.290783	6.44227	1.17702e-10	9.52036e-10	3.6637
EHD1	6947.94	1.87141	0.175488	10.6641	1.4989e-26	3.56412e-25	3.6589
LDHB	1309.94	1.87086	0.171745	10.8932	1.24132e-27	3.14091e-26	3.6575
NFKB2	4710.06	1.87049	0.232399	8.04862	8.37302e-16	1.06792e-14	3.65656
CEBPB	7878.65	1.86962	0.202691	9.22398	2.86265e-20	4.99e-19	3.65436
YWHAH	906.495	1.86823	0.184429	10.1298	4.07422e-24	8.75604e-23	3.65085
LOC126074880	63.4856	1.86529	0.521637	3.57584	0.000349106	0.0011944	3.64341
B4GALT5	641.744	1.8596	0.211558	8.79004	1.4951e-18	2.33151e-17	3.62908
LOC126079487	595.184	1.85547	0.182211	10.1831	2.35952e-24	5.14847e-23	3.6187
LOC126083358	5922.72	1.85254	0.170489	10.8661	1.67225e-27	4.20261e-26	3.61136
IL1RL1	144.089	1.84574	0.347045	5.31845	1.04653e-07	6.14437e-07	3.59437
BCL9L	913.934	1.84349	0.163709	11.2607	2.05047e-29	5.71882e-28	3.58876
PFKFB3	5597.67	1.84226	0.257399	7.1572	8.23442e-13	8.20244e-12	3.5857
LOC126081518	20.5183	1.83903	0.494865	3.71623	0.000202221	0.000722798	3.57769
BLCAP	998.89	1.83724	0.18475	9.94448	2.66567e-23	5.51173e-22	3.57327
ZAR1	16.2452	1.83078	0.505189	3.62395	0.000290133	0.00100845	3.55729
SEPTIN11	2421.81	1.8286	0.221258	8.26459	1.40176e-16	1.90744e-15	3.55193
SLC25A36	3033.77	1.82684	0.261208	6.99382	2.67494e-12	2.54421e-11	3.5476
MAF	314.821	1.82466	0.260376	7.00778	2.42134e-12	2.31488e-11	3.54223
NKX3-1	225.554	1.82456	0.23518	7.75817	8.61659e-15	1.02707e-13	3.54199
SLC44A3	29.418	1.82407	0.576343	3.1649	0.00155138	0.00466799	3.54078
ISG20	3915.53	1.82362	0.244496	7.45868	8.73925e-14	9.50656e-13	3.53967
ACP2	1397.96	1.82159	0.1661	10.9668	5.51734e-28	1.41928e-26	3.5347
SNTB1	746.303	1.81828	0.21325	8.52651	1.5083e-17	2.18721e-16	3.5266
RILPL2	923.728	1.8177	0.166888	10.8917	1.26231e-27	3.18964e-26	3.52518
SINHCAF	813.989	1.81656	0.17942	10.1246	4.29515e-24	9.2095e-23	3.52241
TLE1	711.968	1.81557	0.236045	7.69163	1.45271e-14	1.7042e-13	3.51998
PARD6B	63.2486	1.81527	0.450264	4.03156	5.54068e-05	0.000219391	3.51925
STX6	3111.6	1.81086	0.148684	12.1793	4.00877e-34	1.42708e-32	3.50851
COQ10B	621.293	1.81016	0.15319	11.8165	3.20906e-32	1.04235e-30	3.50682
GJA9	54.987	1.80994	0.390774	4.63169	3.62697e-06	1.74002e-05	3.50629
TMSB10	615.333	1.80951	0.220995	8.18798	2.65648e-16	3.53694e-15	3.50522
LOC126077488	157.111	1.80853	0.40583	4.45637	8.33605e-06	3.78757e-05	3.50285
NOD1	2558.67	1.80673	0.145899	12.3834	3.21484e-35	1.19251e-33	3.49847
CNDP2	751.862	1.80514	0.151669	11.9019	1.15747e-32	3.84723e-31	3.49464
CD44	23754.8	1.80491	0.257085	7.02066	2.2082e-12	2.12424e-11	3.49407
RFFL	4106.89	1.80465	0.208457	8.65717	4.83617e-18	7.25699e-17	3.49344
ARHGAP32	56.2843	1.80276	0.343791	5.24375	1.57342e-07	9.03756e-07	3.48886
MAP3K7CL	33.1725	1.80218	0.492169	3.66172	0.000250532	0.000880208	3.48747
LOC126087266	55.1939	1.80116	0.351668	5.12176	3.02703e-07	1.69002e-06	3.48499
LOC126076068	680.806	1.80089	0.333468	5.40049	6.64596e-08	4.00854e-07	3.48435
RTL5	489.029	1.80043	0.210098	8.56948	1.03956e-17	1.529e-16	3.48324
ICOS	661.065	1.80023	0.250642	7.18248	6.84574e-13	6.88547e-12	3.48276
ST8SIA1	42.6475	1.79968	0.458747	3.92304	8.74397e-05	0.000334725	3.48143
RAB21	5056.62	1.79958	0.142882	12.5948	2.25429e-36	8.65638e-35	3.48119
NFE2L2	11467.2	1.79876	0.194206	9.26212	2.00412e-20	3.52326e-19	3.47921
RPL22L1	104.259	1.79874	0.274883	6.54366	6.00315e-11	5.00632e-10	3.47917
AMIGO3	197.081	1.79871	0.350205	5.13617	2.80397e-07	1.5702e-06	3.47909
RIPOR3	155.63	1.79858	0.241635	7.44335	9.8166e-14	1.06411e-12	3.47877
KBTBD2	1219.12	1.79753	0.139313	12.9028	4.33928e-38	1.79244e-36	3.47625
MTHFD2	8301.4	1.79632	0.155861	11.5252	9.85227e-31	2.95202e-29	3.47334
LOC126066456	177.92	1.79578	0.308464	5.82167	5.82615e-09	3.9727e-08	3.47202
AK2	1050.14	1.79052	0.186843	9.58303	9.42372e-22	1.78167e-20	3.45939
RBM43	655.198	1.78912	0.158636	11.2782	1.68224e-29	4.70597e-28	3.45605
HMGA1	708.824	1.78873	0.149404	11.9724	4.95616e-33	1.67435e-31	3.45511
LOC126073794	24012.3	1.78867	0.203169	8.80386	1.32187e-18	2.07067e-17	3.45497
GNG8	41.5964	1.78865	0.431032	4.14969	3.32929e-05	0.0001371	3.45491
SQSTM1	5348.65	1.78678	0.197197	9.06086	1.29423e-19	2.15864e-18	3.45043
LOC126067884	41.5625	1.78632	0.405834	4.40162	1.07448e-05	4.787e-05	3.44935
BACH2	2541.83	1.78525	0.14702	12.1429	6.25704e-34	2.21046e-32	3.44679
EIF5	4822.14	1.78397	0.116431	15.3222	5.4358e-53	3.96921e-51	3.44373
JARID2	5798.63	1.782	0.149996	11.8803	1.49796e-32	4.93475e-31	3.43903
SBNO2	6470.76	1.78147	0.207796	8.57316	1.00688e-17	1.48328e-16	3.43777
ZHX2	4008.86	1.77893	0.204567	8.69609	3.43519e-18	5.20952e-17	3.43171
DBF4	397.642	1.7774	0.276757	6.42224	1.34284e-10	1.07957e-09	3.42808
SMPDL3A	18.7959	1.7733	0.527733	3.36022	0.000778797	0.00248619	3.41835
SLC35A2	166.577	1.77263	0.219338	8.08176	6.38391e-16	8.19961e-15	3.41677
PNPLA8	789.871	1.77245	0.202295	8.76174	1.92264e-18	2.97408e-17	3.41634
SH3PXD2B	808.068	1.77038	0.255028	6.94189	3.86895e-12	3.62228e-11	3.41143
MICALL2	58.715	1.76898	0.314421	5.62616	1.84262e-08	1.18994e-07	3.40813
ARG2	722.657	1.7688	0.260607	6.78724	1.14298e-11	1.01673e-10	3.40771
MARCHF3	266.093	1.76602	0.287807	6.13611	8.45645e-10	6.32172e-09	3.40114
LOC126078751	38.3318	1.76569	0.418538	4.21872	2.45692e-05	0.000103659	3.40037
SREBF1	393.493	1.76469	0.254891	6.92333	4.41154e-12	4.10129e-11	3.39801
ORAI2	784.948	1.76261	0.258745	6.81218	9.61337e-12	8.60933e-11	3.39313
TIMP1	830.394	1.7622	0.189804	9.28432	1.62742e-20	2.87191e-19	3.39216
PHYH	160.526	1.76141	0.308309	5.71313	1.10915e-08	7.31968e-08	3.39029
SCHIP1	49.1629	1.7609	0.347172	5.07213	3.93395e-07	2.16315e-06	3.3891
LOC126079251	3067.53	1.7604	0.320503	5.49262	3.96016e-08	2.45403e-07	3.38793
ITGA5	2988.68	1.75914	0.2084	8.44119	3.14118e-17	4.4405e-16	3.38497
GPR137B	2058.16	1.75884	0.232192	7.57495	3.59259e-14	4.08784e-13	3.38426
VDAC3	410.915	1.7563	0.24037	7.30664	2.73897e-13	2.8348e-12	3.37831
ADORA2A	45.8349	1.75516	0.418486	4.19408	2.73979e-05	0.00011468	3.37565
LOC126062271	548.545	1.75485	0.191836	9.14765	5.81856e-20	9.91882e-19	3.37492
LOC126074692	16433.1	1.75443	0.152418	11.5107	1.16513e-30	3.4798e-29	3.37394
HMGB3	14.1444	1.75402	0.588887	2.97853	0.00289635	0.00820131	3.37297
CTSH	380.045	1.75324	0.277756	6.31214	2.75198e-10	2.14729e-09	3.37114
TENT5C	619.134	1.75315	0.332825	5.26749	1.38301e-07	8.00583e-07	3.37094
DEPDC5	1182.77	1.7528	0.166951	10.4988	8.74422e-26	2.01215e-24	3.37012
LOC126061923	86.5768	1.75125	0.286264	6.11762	9.49861e-10	7.07513e-09	3.36651
TNS3	4602.59	1.74949	0.287126	6.09309	1.10751e-09	8.21638e-09	3.36239
LOC126085712	923.243	1.74877	0.263139	6.64582	3.01527e-11	2.58669e-10	3.36072
S1PR5	33.6511	1.74875	0.501591	3.4864	0.000489569	0.00162637	3.36066
CALHM5	37.6773	1.7473	0.50109	3.487	0.000488464	0.00162328	3.3573
BLTP3A	348.656	1.74692	0.168007	10.3979	2.53471e-25	5.74009e-24	3.35641
LOC126062160	54.0558	1.74581	0.454983	3.83709	0.000124499	0.000465164	3.35384
GNA13	4961.45	1.74437	0.219141	7.96001	1.72022e-15	2.16305e-14	3.35048
DNAAF2	381.919	1.74233	0.233577	7.45935	8.69482e-14	9.46378e-13	3.34576
IL7	38.4907	1.74054	0.532969	3.26574	0.00109178	0.0033743	3.3416
TUBB4A	51.8947	1.73758	0.499696	3.47729	0.000506517	0.00167727	3.33476
HSP90AB1	3472.19	1.73516	0.0986427	17.5904	2.91812e-69	3.32039e-67	3.32917
CSRP2	175.603	1.73377	0.354721	4.88769	1.02024e-06	5.31676e-06	3.32595
RESF1	23788.1	1.73235	0.288373	6.00735	1.88582e-09	1.36627e-08	3.3227
GLDC	114.858	1.73027	0.366207	4.72485	2.3029e-06	1.13264e-05	3.31791
IER5	1986.75	1.72788	0.25742	6.71229	1.91593e-11	1.6738e-10	3.3124
ETV3	1226.5	1.72742	0.173134	9.97734	1.91538e-23	3.99152e-22	3.31134
RNF19A	3256.97	1.72546	0.180131	9.57892	9.80604e-22	1.85206e-20	3.30686
SEMA3F	56.4534	1.72519	0.285718	6.0381	1.55943e-09	1.13959e-08	3.30624
SIAH2	464.491	1.72419	0.189193	9.11339	7.98506e-20	1.34148e-18	3.30395
ZBTB21	1421.35	1.72123	0.208987	8.23608	1.77952e-16	2.40034e-15	3.29718
RASSF1	325.541	1.7209	0.257403	6.68561	2.29965e-11	1.99773e-10	3.29641
RRM2	65.1103	1.7207	0.329171	5.22737	1.71938e-07	9.8363e-07	3.29597
IL18	238.103	1.72056	0.316021	5.44447	5.19608e-08	3.17221e-07	3.29565
CCNG2	2030.54	1.71983	0.208533	8.24729	1.62025e-16	2.19029e-15	3.29398
TEAD3	17.7928	1.71855	0.561607	3.06005	0.00221299	0.00642823	3.29105
LOC126079829	60.1	1.71853	0.345324	4.97659	6.47154e-07	3.461e-06	3.29101
MAST1	78.1569	1.71822	0.359937	4.77366	1.80906e-06	9.05359e-06	3.2903
SLC4A11	52.3057	1.71773	0.458786	3.74409	0.000181052	0.000654193	3.28919
MYO10	99.5778	1.71658	0.335261	5.12013	3.05323e-07	1.70413e-06	3.28657
GASK1B	43.1185	1.71635	0.436809	3.92929	8.51985e-05	0.000327023	3.28603
IFI44	2238.95	1.71383	0.300535	5.70258	1.18006e-08	7.7612e-08	3.2803
LOC126071315	19.4114	1.71375	0.530287	3.23174	0.00123038	0.00377251	3.28012
MCL1	11449.2	1.71307	0.146462	11.6963	1.33098e-31	4.227e-30	3.27857
IL18RAP	1210.21	1.71293	0.28235	6.06669	1.30573e-09	9.59865e-09	3.27826
APC2	22.278	1.71214	0.571245	2.99722	0.00272458	0.00775756	3.27648
TCTN3	50.6751	1.71069	0.291385	5.87088	4.3349e-09	3.0011e-08	3.27317
RPS20	2542.3	1.70818	0.164802	10.365	3.57722e-25	8.03228e-24	3.26747
PPP3CC	404.158	1.70794	0.247908	6.8894	5.60278e-12	5.16219e-11	3.26694
PANK1	20.101	1.70565	0.57694	2.95637	0.00311288	0.00874863	3.26175
LOC126075156	31337.4	1.70418	0.296257	5.75237	8.79999e-09	5.85834e-08	3.25844
LOC126058072	15.2374	1.70368	0.535765	3.1799	0.00147325	0.00444878	3.25731
CD1D	135.289	1.70225	0.330212	5.15502	2.53604e-07	1.42576e-06	3.25408
SLC2A12	174.964	1.70213	0.269631	6.31282	2.73988e-10	2.13874e-09	3.25382
LOC126075376	1570.93	1.70186	0.141933	11.9906	3.97871e-33	1.34905e-31	3.25321
LOC126078216	621.274	1.70168	0.220417	7.72026	1.1609e-14	1.36967e-13	3.25279
CFLAR	13304.7	1.69997	0.181922	9.34452	9.23046e-21	1.65408e-19	3.24895
COLQ	28.9758	1.69856	0.549885	3.08893	0.00200877	0.00589597	3.24576
NOCT	1270.97	1.69678	0.207949	8.15963	3.36062e-16	4.44893e-15	3.24177
CALCOCO2	2742.17	1.69076	0.229575	7.36474	1.77499e-13	1.87623e-12	3.22826
BTBD9	1856.12	1.68944	0.188768	8.9498	3.56116e-19	5.79376e-18	3.22531
CFAP276	16.5905	1.6879	0.550421	3.06656	0.00216539	0.0063018	3.22187
GADD45A	230.256	1.68777	0.277039	6.09215	1.11403e-09	8.2549e-09	3.22157
LAMC1	151.754	1.68777	0.238068	7.08942	1.34674e-12	1.31671e-11	3.22157
DAPP1	1260.11	1.68679	0.237966	7.08837	1.35701e-12	1.32605e-11	3.2194
LOC126069728	33.1396	1.68484	0.346926	4.85649	1.19485e-06	6.15237e-06	3.21506
LOC126078389	1385.46	1.68378	0.279039	6.03423	1.59724e-09	1.16584e-08	3.21269
GKAP1	43.3487	1.68303	0.359884	4.6766	2.9167e-06	1.41798e-05	3.21102
LOC126063574	354.75	1.68121	0.270501	6.21519	5.12618e-10	3.90453e-09	3.20698
LOC126076469	23.4728	1.68054	0.528377	3.18056	0.00146991	0.00444012	3.20547
CXCL16	2902.34	1.68042	0.17496	9.60459	7.64614e-22	1.45599e-20	3.2052
CRTC2	2219.79	1.678	0.250562	6.69691	2.12866e-11	1.85489e-10	3.19983
LOC126085065	1971.26	1.677	0.14071	11.9181	9.52338e-33	3.1768e-31	3.19762
HSP90AA1	8223.24	1.67571	0.109447	15.3107	6.48994e-53	4.70191e-51	3.19476
LOC126057937	73.7313	1.67529	0.265041	6.32087	2.60086e-10	2.03451e-09	3.19384
SDF2	470.265	1.67429	0.202663	8.26144	1.43923e-16	1.95556e-15	3.19161
PARP10	1044.89	1.67379	0.369191	4.53368	5.79656e-06	2.70326e-05	3.19052
RPP25	36.8061	1.67359	0.421204	3.97334	7.08729e-05	0.000276325	3.19007
CERK	1063.69	1.67177	0.23646	7.06998	1.54955e-12	1.51022e-11	3.18604
LOC126075375	14134.4	1.67128	0.175327	9.53238	1.53724e-21	2.87702e-20	3.18497
TRIM69	1061.88	1.67069	0.201475	8.29226	1.11117e-16	1.51759e-15	3.18366
ABCG2	67.6575	1.6692	0.363925	4.58666	4.50389e-06	2.13259e-05	3.18038
LOC126078518	3476.32	1.66882	0.299531	5.57145	2.52634e-08	1.60576e-07	3.17955
NFKBIE	1150.06	1.66486	0.274331	6.0688	1.28868e-09	9.47708e-09	3.17083
ADAM22	809.867	1.66077	0.273035	6.08264	1.18219e-09	8.73896e-09	3.16186
TMEM132A	163.806	1.66034	0.368947	4.5002	6.78905e-06	3.1385e-05	3.1609
GMPPB	77.8842	1.65894	0.409263	4.05347	5.04625e-05	0.000201145	3.15784
PDZD4	69.5458	1.65839	0.325627	5.09293	3.5257e-07	1.94907e-06	3.15665
METTL1	52.3475	1.65838	0.410967	4.03532	5.45283e-05	0.000216236	3.15662
TMEM120B	309.637	1.65819	0.184582	8.98348	2.62338e-19	4.28309e-18	3.15621
DOK4	27.7389	1.65784	0.399105	4.15388	3.26883e-05	0.000134786	3.15543
VGLL4	478.33	1.65711	0.153254	10.8129	2.99214e-27	7.44903e-26	3.15385
CLIP1	9009.28	1.6565	0.128527	12.8883	5.23662e-38	2.14401e-36	3.1525
JUNB	7609.87	1.65631	0.208558	7.94173	1.9938e-15	2.48849e-14	3.15209
RYR2	81.6761	1.65521	0.331203	4.99756	5.8059e-07	3.12575e-06	3.14969
SEMA7A	564.533	1.65507	0.230899	7.16795	7.61298e-13	7.61175e-12	3.14938
OLFML2B	34.7125	1.65478	0.347971	4.75551	1.97942e-06	9.83719e-06	3.14875
LOC126069716	278.582	1.65167	0.447028	3.69478	0.000220076	0.000779556	3.14197
MMP8	175.034	1.65077	0.498741	3.30987	0.00093339	0.00292722	3.14001
CEP85	307.464	1.65072	0.23955	6.89093	5.54291e-12	5.10956e-11	3.1399
ARHGEF6	5899.66	1.64998	0.178418	9.24778	2.29198e-20	4.01409e-19	3.13828
RNASEK	1117.82	1.64879	0.297632	5.53971	3.02979e-08	1.90939e-07	3.13571
SPON1	92.7612	1.64871	0.335176	4.91895	8.70088e-07	4.56507e-06	3.13554
TWF1	605.338	1.64855	0.27447	6.00632	1.89785e-09	1.37391e-08	3.13519
LOC126079034	6722.44	1.6484	0.231734	7.11331	1.1329e-12	1.11588e-11	3.13485
RAPGEF5	401.536	1.64799	0.173234	9.51311	1.85053e-21	3.4425e-20	3.13397
CHPF	90.9087	1.64521	0.279138	5.89388	3.77226e-09	2.63221e-08	3.12793
F2R	327.701	1.64454	0.227536	7.22759	4.91632e-13	4.99632e-12	3.12648
ADGRG5	680.356	1.64071	0.417773	3.92728	8.59108e-05	0.000329621	3.1182
CITED2	1680.34	1.64023	0.225061	7.28791	3.148e-13	3.24367e-12	3.11715
RUNX3	2165.82	1.64019	0.162479	10.0948	5.82408e-24	1.24017e-22	3.11708
FTH1	121156	1.6396	0.274017	5.98356	2.18309e-09	1.56937e-08	3.11579
MAST2	478.704	1.63812	0.21685	7.55417	4.21537e-14	4.74984e-13	3.1126
GPR179	46.4028	1.63712	0.414462	3.94999	7.81532e-05	0.000301918	3.11045
SLC33A1	1060.48	1.63682	0.153093	10.6917	1.11342e-26	2.67496e-25	3.1098
LOC126058782	791.454	1.63389	0.170343	9.59179	8.65722e-22	1.6401e-20	3.10349
LOC126078279	296.749	1.62944	0.426844	3.81741	0.000134859	0.000499647	3.09392
HSPA8	11808.6	1.62934	0.146916	11.0903	1.39838e-28	3.71042e-27	3.09371
MAPKBP1	1924.89	1.62552	0.212267	7.65793	1.88947e-14	2.19162e-13	3.08554
RNF114	1224.89	1.62524	0.199097	8.16305	3.26673e-16	4.32772e-15	3.08493
RCN1	106.655	1.62424	0.312081	5.20454	1.94478e-07	1.10576e-06	3.08279
GPR157	232.523	1.62397	0.316426	5.13223	2.86329e-07	1.60294e-06	3.08222
BBS10	184.556	1.62074	0.415783	3.89803	9.69768e-05	0.000368647	3.07532
LOC126085717	11275.5	1.62059	0.201979	8.02355	1.02732e-15	1.30684e-14	3.07501
SRXN1	790.647	1.62047	0.269778	6.00668	1.8936e-09	1.37136e-08	3.07476
LOC126071552	7361.78	1.61671	0.26742	6.04558	1.4887e-09	1.09091e-08	3.06675
SWSAP1	147.22	1.6161	0.339209	4.76433	1.89483e-06	9.44968e-06	3.06546
NRIP1	2639.36	1.61496	0.255821	6.31286	2.73934e-10	2.13874e-09	3.06303
LOC126064259	296.384	1.61441	0.504753	3.19841	0.00138185	0.00419533	3.06186
REL	7089.38	1.61311	0.142283	11.3373	8.57216e-30	2.44973e-28	3.05911
PLK2	578.357	1.61139	0.210462	7.65645	1.91137e-14	2.21563e-13	3.05547
LOC126072290	251.869	1.60984	0.242772	6.63107	3.3326e-11	2.84575e-10	3.05217
ADIPOR1	748.485	1.60929	0.159317	10.1012	5.45964e-24	1.16391e-22	3.05101
PRPF40B	193.185	1.60923	0.317367	5.07056	3.96653e-07	2.17912e-06	3.05088
LOC126081287	70.6202	1.60915	0.271932	5.91746	3.26944e-09	2.29865e-08	3.05071
S100A1	57.7807	1.60888	0.39193	4.10503	4.04268e-05	0.000163854	3.05016
TPT1	23721.3	1.60881	0.348021	4.62273	3.78721e-06	1.80941e-05	3.05
TASOR2	5046.79	1.60807	0.187076	8.59585	8.26505e-18	1.22535e-16	3.04845
NINJ1	3774.67	1.60329	0.184011	8.71304	2.95827e-18	4.51953e-17	3.03836
ATP1B3	2571.38	1.60096	0.148334	10.7929	3.71706e-27	9.1798e-26	3.03345
LOC126084556	92.1612	1.59916	0.286225	5.58708	2.30919e-08	1.4743e-07	3.02968
HIVEP1	6745.53	1.59868	0.263768	6.06091	1.35352e-09	9.94205e-09	3.02865
LOC126073821	672.696	1.59843	0.226768	7.04877	1.80506e-12	1.7528e-11	3.02814
ICOSLG	490.341	1.59801	0.259152	6.16631	6.99026e-10	5.26384e-09	3.02725
ZBTB10	551.81	1.59663	0.290168	5.50243	3.74589e-08	2.32747e-07	3.02436
CTNND1	853.779	1.5965	0.197174	8.09689	5.63834e-16	7.2722e-15	3.02409
MORF4L2	1174.22	1.5963	0.189021	8.44506	3.0388e-17	4.30562e-16	3.02366
LOC126070862	9180.05	1.59592	0.235204	6.78524	1.15897e-11	1.02849e-10	3.02286
LAMB1	367.342	1.5946	0.361183	4.41495	1.01032e-05	4.52184e-05	3.02012
LOC126073164	40895.4	1.59325	0.19921	7.99785	1.26608e-15	1.60287e-14	3.01729
[truncated: 5,164 more rows]
