# Supplementary material for: A safe, T cell-inducing heterologous vaccine against elephant endotheliotropic herpesvirus in a proof-of-concept study
Source: Nat Commun. 2025 Oct 3;16:8374. doi: 10.1038/s41467-025-64004-x (PMC12494954; doi:10.1038/s41467-025-64004-x)
Supplement: Supplementary file 5 — Supplementary Data 3 [file 41467_2025_64004_MOESM5_ESM.xlsx]

## Sheet: Supplementary Data 3a
Supplementary Data 3: Remaining over-represented Gene Ontology (GO) terms following reduction of redundant terms from contrasts comparing unstimulated vs. antigen-stimulated samples before and after vaccination.
a. Contrast B - Remaining over-represented GO terms following reduction of redundant terms (> 85% gene overlap) from contrast B comparing unstimulated vs. antigen-stimulated samples pre-vaccination.
Gene set database: Gene Ontology Biological Process (GOBP)
Statistical cut-off: padj ≤ 0.05, gene overlap > 85%
GeneSet	Term	Overlap	P-value	Adjusted P-value	Old P-value	Old Adjusted P-value	Odds Ratio	Combined Score	Genes
GO_Biological_Process_2023	Positive Regulation Of Cytokine Production (GO:0001819)	70/320	1.48115e-16	5.8846e-13	0	0	3.6033	131.335	CD86;ITK;CD40;CSF2;DDX3X;CD80;SERPINE1;HILPDA;CGAS;RORA;SCAMP5;IFIH1;PNP;DHX58;PDE4B;IL12B;IL12A;CCR7;JAK2;IL10;SYK;IL1R1;RIPK2;PDE4D;IL18;IL16;TRAF2;TICAM1;EREG;RUNX1;IL1A;SLC7A5;IFNG;IL23A;IRF4;DDIT3;IL1B;IRF7;XCL1;TLR7;LCP1;PLA2R1;TLR4;GAPDH;TLR2;PTGER4;CD274;RAB1A;CEBPB;TXK;EBI3;CEBPG;XIAP;NOD2;PTGS2;HIF1A;TANK;NLRP3;CD58;SLAMF1;IL12RB2;AKIRIN2;FZD5;OSM;EIF2AK2;ISG15;BATF;IL6;RGCC;CRLF2
GO_Biological_Process_2023	Regulation Of I-kappaB kinase/NF-kappaB Signaling (GO:0043122)	49/232	2.06475e-11	4.10162e-08	0	0	3.40798	83.8481	MAPKBP1;CD40;ECM1;TFRC;TRAF3IP2;GOLT1B;IFIT5;TNFAIP3;RORA;FASLG;LITAF;CX3CL1;TFG;CASP10;ZC3H12A;TRIM25;CCR7;SLC39A8;PIM2;TLE1;RIPK2;RHOH;TRAF2;TRAF1;TICAM1;GPRC5B;PPM1B;TRAF4;IL1B;PELI1;TERF2IP;TNFRSF25;SQSTM1;GAPDH;OPTN;BIRC2;BIRC3;NOD2;TANK;UBD;MIER1;NDFIP2;PLK2;TNFRSF10B;CFLAR;BST2;TNIP1;TNIP3;REL
GO_Biological_Process_2023	Regulation Of Type II Interferon Production (GO:0032649)	27/87	8.08333e-11	1.0705e-07	0	0	5.67917	131.976	CD274;TXK;CEBPG;EBI3;ZC3H12A;PDE4B;IL12B;CCR7;IL12A;JAK2;IL12RB2;SLAMF1;FZD5;IL1R1;PDE4D;IL18;ISG15;PDCD1LG2;INHBA;SLC7A5;IL23A;DDIT3;IL1B;XCL1;TLR7;CD47;TLR4
GO_Biological_Process_2023	Cytokine-Mediated Signaling Pathway (GO:0019221)	50/257	2.83565e-10	2.81651e-07	0	0	3.07245	67.5435	CXCL6;CSF3;CSF2;CXCL8;TRAF3IP2;CXCL1;IL1RAP;CXCL13;CX3CL1;OASL;IL18RAP;IL12B;IL12A;JAK2;JAK1;IL4R;SYK;IL1R1;IL18;TRAF2;TRAF1;OSMR;EREG;IL1A;TRAF4;OAS2;IL1B;XCL1;SOS1;BIRC2;BIRC3;SRC;EBI3;ADIPOR2;SOCS1;IRAK2;CCL5;CXCR2;STAT4;IL21R;IL12RB2;CCL24;CCL22;CCL20;IFNB1;OSM;NFKBIA;IL6;IL2RA;CRLF2
GO_Biological_Process_2023	Positive Regulation Of Defense Response (GO:0031349)	31/124	1.39106e-09	7.89528e-07	0	0	4.21079	85.8715	PTGER4;SERPINE1;CX3CL1;CAMK2N1;CCL5;NFKBIZ;IL12B;NLRP3;AKIRIN2;IFNB1;IL18;OSM;ACOD1;IL16;EREG;NFKBIA;GPRC5B;PLSCR1;IFNG;TNIP1;IL23A;POLR3C;IL1B;TLR7;CD47;LCP1;RNF185;TLR4;OPTN;TLR2;TRIM56
GO_Biological_Process_2023	Positive Regulation Of DNA-templated Transcription (GO:0045893)	149/1243	2.89e-09	1.27577e-06	0	0	1.77026	34.8069	CD86;CRTC2;EHF;CSF3;CRTC3;CD80;NRL;RORA;AHR;NR3C1;GABPB1;FGF2;ETS2;ELK3;ELK4;IL4I1;ZC3H12A;NAMPT;EPC1;EPC2;PIM2;IER5;JUNB;SOX4;MAP3K5;MEF2A;MAP2K3;MED1;MAP2K1;ANKRD49;UBE2E1;RUNX3;JMJD6;RUNX1;DDIT3;MORF4L2;ATF7;SQSTM1;ATF3;CASZ1;INO80D;KMT2A;EPAS1;TXK;HIF1A;PPP3R1;HIVEP1;NLRP3;MAP2K5;BCL9L;ZBTB18;AKIRIN2;CREBBP;DR1;AKIRIN1;JAG1;FZD5;BCL11B;FZD7;ESRRG;INHBA;NFKB1;ELL3;FOSL2;NFKBIA;NR4A2;NR4A1;IL6;…
GO_Biological_Process_2023	Positive Regulation Of Response To External Stimulus (GO:0032103)	34/155	8.72036e-09	2.47471e-06	0	0	3.5515	65.9074	PTGER4;SERPINE1;CX3CL1;THBD;CAMK2N1;CCL5;NFKBIZ;IL12B;NLRP3;SCARF1;AKIRIN2;IFNB1;IL18;OSM;ACOD1;PRKCA;IL16;EREG;NFKBIA;GPRC5B;PLSCR1;IFNG;TNIP1;IL23A;POLR3C;IL1B;TLR7;CD47;LCP1;RNF185;TLR4;OPTN;TLR2;TRIM56
GO_Biological_Process_2023	Defense Response To Virus (GO:0051607)	38/189	1.51276e-08	3.75638e-06	0	0	3.18428	57.3386	RTP4;CD40;RNASEL;IFIT5;CGAS;TANK;IFI44L;OASL;AKAP1;IFIH1;DHX58;TRIM25;PMAIP1;NCK1;RSAD2;IFNB1;BNIP3;ACOD1;EIF2AK2;IFNLR1;ISG15;PML;BST2;ISG20;MOV10;IL6;PLSCR1;ZNFX1;PDE12;OAS2;OAS3;DDIT4;IRF7;TLR7;RNF185;BCL2L1;TLR2;TRIM56
GO_Biological_Process_2023	Positive Regulation Of Type II Interferon Production (GO:0032729)	19/58	1.87116e-08	4.373e-06	0	0	6.12189	108.934	FZD5;IL1R1;PDE4D;TXK;CEBPG;EBI3;IL18;ISG15;SLC7A5;IL23A;IL1B;PDE4B;IL12B;IL12A;TLR7;JAK2;TLR4;IL12RB2;SLAMF1
GO_Biological_Process_2023	Negative Regulation Of Viral Process (GO:0048525)	19/61	4.72735e-08	9.88513e-06	0	0	5.68369	95.8686	HEXIM1;RNASEL;RSAD2;IFNB1;IFIT5;EIF2AK2;ISG15;ZC3HAV1;OASL;IFIH1;BST2;ISG20;PLSCR1;ZNFX1;TNIP1;OAS2;OAS3;CCL5;N4BP1
GO_Biological_Process_2023	Cellular Response To Lipopolysaccharide (GO:0071222)	28/124	9.15704e-08	1.81905e-05	0	0	3.67628	59.5783	CD86;CD274;CXCL6;CXCL8;CD80;SERPINE1;TNFAIP3;CXCL1;NOD2;CXCL13;CDC73;CCL5;ZC3H12A;PDE4B;NLRP3;IL10;IL18;NR1H3;PDCD1LG2;TICAM1;NFKB1;IL1A;IL6;TNIP1;IL1B;TNIP3;ADAM9;TLR4
GO_Biological_Process_2023	Cellular Response To Lipid (GO:0071396)	41/228	1.11836e-07	2.11583e-05	0	0	2.77456	44.4102	CD86;CD274;CXCL6;CXCL8;CD80;SERPINE1;TNFAIP3;RORA;CXCL1;AHR;NOD2;CXCL13;NR3C1;TFPI;ADCY6;CDC73;UBE2L3;ZC3H12A;NRIP1;PDE4B;NLRP3;IL10;MED1;SYK;WNT5B;FZD7;ACOD1;NR1H3;PTK6;PDCD1LG2;TICAM1;NFKB1;IL1A;IL6;SNW1;TNIP1;IL1B;TNIP3;ADAM9;LCP1;TLR4
GO_Biological_Process_2023	Regulation Of Tyrosine Phosphorylation Of STAT Protein (GO:0042509)	19/65	1.47118e-07	2.54131e-05	0	0	5.18833	81.623	CD40;CSF2;TNFRSF18;IL18;OSM;PTK6;PARP9;PARP14;VEGFA;SOCS3;IL6;SOCS1;IFNG;IL23A;CCL5;IL12B;IL12A;HES1;JAK2
GO_Biological_Process_2023	Negative Regulation Of Intracellular Signal Transduction (GO:1902532)	41/231	1.61796e-07	2.67839e-05	0	0	2.7303	42.6936	DGKG;MAPKBP1;PHLPP1;DDX3X;SRC;PDE3B;PLEK;TNFAIP3;RORA;TANK;HAPSTR1;DUSP16;SPRED2;ZC3H12A;TNFAIP8L1;NLRP3;SH3BP4;SLC39A8;RFFL;DUSP4;MAP2K3;DUSP5;TLE1;DUSP1;PDE4D;PLAUR;RHOH;MMP9;CYLD;PPM1B;PIK3IP1;TNIP1;DDIT3;VEPH1;TNIP3;DDIT4;PPIF;DEPDC5;VGLL4;EPHA2;BCL2L1
GO_Biological_Process_2023	Positive Regulation Of Lymphocyte Proliferation (GO:0050671)	20/74	2.88479e-07	4.40819e-05	0	0	4.65346	70.0747	CD86;SASH3;CD274;CD40;VCAM1;TFRC;CD80;IL18;PDCD1LG2;TNFSF13B;IL6;PNP;IL23A;IL1B;CCL5;IL12B;IL12A;JAK2;TNFRSF4;NCK1
GO_Biological_Process_2023	Negative Regulation Of Cytokine Production (GO:0001818)	34/178	3.08522e-07	4.53985e-05	0	0	2.98052	44.6823	PTGER4;MAPKBP1;CD274;CD84;TNFAIP3;DLL1;CX3CL1;DHX58;ZC3H12A;IL12B;IL12A;CCR7;MAP2K5;N4BP1;CMKLR1;SLAMF1;IL10;ACOD1;INHBA;PDCD1LG2;KLF4;CYLD;TWSG1;IL6;RGCC;IFNG;IL23A;DDIT3;BCL3;XCL1;EZR;XAF1;TRIB2;TLR4
GO_Biological_Process_2023	Intrinsic Apoptotic Signaling Pathway (GO:0097193)	24/105	5.88456e-07	8.07693e-05	0	0	3.72747	53.4734	ERO1A;PPP1R15A;CDKN1A;CEBPB;DDX3X;BCL2A1;BNIP3;TNFRSF10B;TRAF2;SELENOK;PML;BCL2L11;DDIT3;DNAJC10;ARL6IP5;TP53BP2;PMAIP1;TRIB3;CHAC1;FNIP2;MAP3K5;EPHA2;MCL1;BCL2L1
GO_Biological_Process_2023	Positive Regulation Of Type I Interferon Production (GO:0032481)	18/64	5.89557e-07	8.07693e-05	0	0	4.91192	70.4561	DDX3X;RIPK2;CGAS;XIAP;ISG15;TICAM1;TANK;IFIH1;OAS2;POLR3C;OAS3;DHX58;IRF7;TLR7;GAPDH;TLR4;TLR2;TRIM56
GO_Biological_Process_2023	Cellular Response To Type II Interferon (GO:0071346)	18/66	9.7153e-07	0.000124513	0	0	4.70675	65.1621	CCL24;SP100;CCL22;DAPK1;CCL20;IFNGR2;CX3CL1;IFNG;PDE12;CCL5;XCL1;CD47;CD58;JAK2;GAPDH;TLR4;JAK1;TLR2
GO_Biological_Process_2023	Response To Type II Interferon (GO:0034341)	20/80	1.12473e-06	0.000139642	0	0	4.18675	57.3499	CCL24;CD40;SP100;CCL22;GCH1;CALCOCO2;DAPK1;CCL20;CX3CL1;BST2;PDE12;KYNU;CCL5;UBD;XCL1;CD47;CD58;GAPDH;TLR4;TLR2
GO_Biological_Process_2023	Positive Regulation Of Intracellular Signal Transduction (GO:1902533)	70/525	1.36356e-06	0.000154784	0	0	1.95761	26.4383	CD86;CSF3;CD40;ECM1;DDX3X;TFRC;TRAF3IP2;GOLT1B;IFIT5;FASLG;LITAF;FGF2;CX3CL1;TFG;CASP10;IL12B;TRIM25;CCR7;PIM2;JAK2;RIPK2;IL18;TRAF2;TICAM1;GPRC5B;IL23A;DDIT3;IL1B;PELI1;RAPGEF2;TERF2IP;TNFRSF25;TLR7;NUPR1;RAF1;GAPDH;TLR4;BIRC2;HBEGF;BIRC3;TRIM56;TLR2;BECN1;SRC;NOD2;TXN;BCLAF1;CCL5;UBD;MIER1;NLRP3;PMAIP1;BID;HEXIM1;NDFIP2;TNFSF14;RYK;PLK2;OSM;EIF2AK2;TNFRSF10B;CFLAR;VEGFA;BST2;P2RX5;IL6;GOLPH3;RE…
GO_Biological_Process_2023	Positive Regulation Of Apoptotic Process (GO:0043065)	43/270	1.73603e-06	0.00019159	0	0	2.39522	31.77	BTG1;DDX3X;BCL2A1;DCUN1D3;FASLG;SLC6A2;BCLAF1;BCL2L11;CTSL;FAM162A;UBD;ZC3H12A;ARL6IP5;TP53BP2;MAP3K20;TNFRSF8;PMAIP1;PLEKHN1;BID;PHLDA1;SOX4;MAP3K5;MCL1;GADD45B;DAPK1;GADD45A;IFNB1;BNIP3;FZD9;TNFRSF10B;CFLAR;TPD52L1;IL6;RYBP;STK17A;DDIT3;KCNMA1;FAS;SIK1;NUPR1;ARHGEF7;SQSTM1;RNF122
GO_Biological_Process_2023	Response To Lipopolysaccharide (GO:0032496)	30/159	1.96013e-06	0.000210476	0	0	2.93001	38.5076	CD86;CD274;CXCL6;CXCL8;CD80;SERPINE1;TNFAIP3;CXCL1;NOD2;CXCL13;CDC73;ZC3H12A;PDE4B;NLRP3;IL12A;JAK2;IL10;GCH1;NR1H3;PDCD1LG2;TICAM1;NFKB1;IL1A;IL6;TNIP1;IL1B;TNIP3;PELI1;ADAM9;TLR4
GO_Biological_Process_2023	Regulation Of Interferon-Beta Production (GO:0032648)	15/50	2.07927e-06	0.000213705	0	0	5.37197	70.2841	DDX3X;RIPK2;ISG15;RELB;IFIH1;PPM1B;OAS2;POLR3C;OAS3;IRF7;REL;TLR7;TLR4;TLR2;TRIM56
GO_Biological_Process_2023	Regulation Of NIK/NF-kappaB Signaling (GO:1901222)	20/83	2.09778e-06	0.000213705	0	0	3.98673	52.125	CD86;DDX3X;TNFSF14;EIF2AK2;NOD2;NFKBIA;CYLD;PPM1B;IL23A;IL1B;ZC3H12A;BCL3;IL12B;TERF2IP;NLRP3;TLR7;EZR;TLR4;TLR2;TRIM56
GO_Biological_Process_2023	Establishment Of Endothelial Barrier (GO:0061028)	11/28	2.46277e-06	0.000244614	0	0	8.09655	104.561	RAP1B;RAP2C;RAB1A;RAP1A;PDE4D;RDX;RAPGEF1;RAPGEF2;F11R;EZR;ICAM1
GO_Biological_Process_2023	I-kappaB kinase/NF-kappaB Signaling (GO:0007249)	14/45	2.80298e-06	0.000271616	0	0	5.65817	72.3388	RIPK2;TANK;NFKB1;RELB;NFKBIA;PRDX4;IRAK2;BCL3;REL;TLR7;TLR4;BIRC2;BIRC3;TLR2
GO_Biological_Process_2023	Regulation Of Interleukin-17 Production (GO:0032660)	12/34	3.24786e-06	0.000300087	0	0	6.82797	86.2886	SLC7A5;IL6;IFNG;IL23A;DDIT3;IL18;OSM;IL12B;IL12A;NOD2;JAK2;TLR4
GO_Biological_Process_2023	Positive Regulation Of T Cell Proliferation (GO:0042102)	17/65	3.63725e-06	0.000323459	0	0	4.44224	55.6359	CD86;CD274;VCAM1;TFRC;SYK;CD80;EBI3;IL18;PDCD1LG2;IL6;PNP;IL23A;IL1B;CCL5;IL12B;JAK2;NCK1
GO_Biological_Process_2023	Regulation Of Interleukin-10 Production (GO:0032653)	14/46	3.75458e-06	0.000323459	0	0	5.48106	68.4723	CD274;SYK;ISG15;NOD2;PDCD1LG2;DLL1;IL6;IL23A;IRF4;IL12B;XCL1;CD47;TLR4;TRIB2
GO_Biological_Process_2023	Cellular Response To Cytokine Stimulus (GO:0071345)	46/308	4.62755e-06	0.000382592	0	0	2.22039	27.2741	CD40;CSF3;CSF2;CXCL8;EBI3;CXCR4;HIF1A;TANK;CX3CL1;SOCS1;OCSTAMP;CCL5;ZC3H12A;STAT4;IL21R;IL12B;CCR7;CD58;JAK2;JAK1;IL12RB2;CCL24;CCL22;IL4R;DAPK1;DUSP1;CCL20;IFNB1;OXSR1;OSMR;NFKB1;EREG;NFKBIA;IL1A;IL6;PDE12;IL1B;XCL1;CD47;SOS1;TLR4;UBE2K;GAPDH;TLR2;CRLF2;NFE2L2
GO_Biological_Process_2023	Regulation Of Angiogenesis (GO:0045765)	34/205	8.4016e-06	0.000606901	0	0	2.50622	29.2904	CD40;ECM1;RAMP2;SP100;BTG1;CXCL8;SERPINE1;PDE3B;ECSCR;TNFAIP3;FASLG;CXCL13;HIF1A;FGF2;AMOT;HHEX;ZC3H12A;PGK1;ITGB8;EGLN1;SEMA6A;ANXA3;CEMIP2;PRKCA;SYNJ2BP;KLF4;PML;RUNX1;VEGFA;IL1A;IL6;RGCC;IL1B;EPHA2
GO_Biological_Process_2023	Positive Regulation Of T Cell Cytokine Production (GO:0002726)	9/21	8.85812e-06	0.000617426	0	0	9.37449	109.065	IL6;FZD5;RSAD2;IL1R1;IL1B;IL18;NLRP3;XCL1;TRAF2
GO_Biological_Process_2023	Regulation Of Interleukin-12 Production (GO:0032655)	14/50	1.10704e-05	0.000745471	0	0	4.871	55.5841	IL10;CD40;SYK;RIPK2;IL16;IFNG;IL23A;IL12B;CCR7;CD47;TLR4;CMKLR1;TLR2;SLAMF1
GO_Biological_Process_2023	Cellular Response To Oxygen-Containing Compound (GO:1901701)	55/406	1.13967e-05	0.00075465	0	0	1.98437	22.5865	CD86;CPNE8;CXCL6;CLIC4;CXCL8;CD80;SERPINE1;TNFAIP3;RORA;CXCL1;AHR;CXCL13;CDC73;ZC3H12A;PDE4B;MEF2A;IL10;WNT5B;DAPK1;ACOD1;PDCD1LG2;TICAM1;MMP9;IL1A;IL1B;RAPGEF1;PPIF;RAPGEF2;ADAM9;LCP1;EZR;SQSTM1;TLR4;TLR2;CD274;CAMK2D;NOD2;ADCY6;CDKN2AIP;RAP1B;RAP1A;NRIP1;SH3BP4;NLRP3;SLC25A24;FZD7;NR1H3;PTK6;NFKB1;IL6;SNW1;NR4A3;TNIP1;TNIP3;LAMTOR3
GO_Biological_Process_2023	Positive Regulation Of Type 2 Immune Response (GO:0002830)	7/13	1.43751e-05	0.000921164	0	0	14.5676	162.429	CD86;IL6;RSAD2;IL18;NLRP3;XCL1;NOD2
GO_Biological_Process_2023	Regulation Of Nitric-Oxide Synthase Biosynthetic Process (GO:0051769)	7/13	1.43751e-05	0.000921164	0	0	14.5676	162.429	EDN1;IFNG;NAMPT;NOD2;JAK2;TLR4;TLR2
GO_Biological_Process_2023	Regulation Of Sprouting Angiogenesis (GO:1903670)	11/33	1.56821e-05	0.000988965	0	0	6.25474	69.1961	SEMA6A;PKM;TNN;CEMIP2;ITGA5;KLF4;SYNJ2BP;DLL1;FGF2;JAK1;VEGFA
GO_Biological_Process_2023	Cellular Response To Decreased Oxygen Levels (GO:0036294)	17/73	1.94721e-05	0.0011976	0	0	3.80599	41.2817	EGLN1;EGLN3;TIGAR;EPAS1;BNIP3;HILPDA;RORA;AK4;PTGS2;HIF1A;VEGFA;NPEPPS;RGCC;FAM162A;PGK1;PMAIP1;VHL
GO_Biological_Process_2023	Regulation Of Tumor Necrosis Factor Production (GO:0032680)	24/127	1.95932e-05	0.0011976	0	0	2.92781	31.7384	IL10;CD84;ARG2;FZD5;SYK;TNFAIP3;NOD2;CX3CL1;IFIH1;IL1A;IL6;IFNG;IL23A;OAS2;OAS3;ZC3H12A;IL12B;TNFRSF8;CD47;LCP1;JAK2;TLR4;SLAMF1;TLR2
GO_Biological_Process_2023	Regulation Of Transcription By RNA Polymerase II (GO:0006357)	199/2028	2.1588e-05	0.00129953	0	0	1.40701	15.1161	EHF;ZMYND8;ZNF292;ENO1;IKZF2;GABPB1;BACH2;ELK3;ELK4;SPIC;IL4I1;ZC3H12A;NAMPT;EPC1;EPC2;IER5;JUNB;SOX4;MEF2A;MED1;RUNX3;THAP1;MED7;RUNX1;JMJD6;DDIT3;ATF7;TRIB3;EZR;ATF3;ZNF275;CASZ1;SRCAP;EPAS1;TXK;HIF1A;CDKN2AIP;PPP3R1;MIER3;RAD21;MIER1;HIVEP1;HOXC6;HEXIM1;PLK3;CREBBP;JAG1;FZD5;BCL11B;GADD45A;PARP15;ELL3;FOSL2;SNW1;REL;CDK12;HAMP;CSRNP1;CD40;LITAF;CX3CL1;PTMS;MED13;ZNF366;SS18;SREBF1;ZHX2;BATF3;E…
GO_Biological_Process_2023	Positive Regulation Of Chemokine Production (GO:0032722)	14/53	2.29716e-05	0.00134215	0	0	4.49558	48.0184	CD84;DDX3X;SYK;IL18;EIF2AK2;HIF1A;IL6;IFNG;IL1B;OAS3;TLR7;LCP1;TLR4;TLR2
GO_Biological_Process_2023	Positive Regulation Of Tumor Necrosis Factor Superfamily Cytokine Production (GO:1903557)	18/82	2.64726e-05	0.00150251	0	0	3.527	37.1725	CD86;CD84;SYK;FZD5;NOD2;IFIH1;IL1A;IL6;IFNG;IL23A;OAS2;OAS3;IL12B;TNFRSF8;LCP1;JAK2;TLR4;TLR2
GO_Biological_Process_2023	Regulation Of Interleukin-2 Production (GO:0032663)	13/47	2.62421e-05	0.00150251	0	0	4.78641	50.4877	CD86;CD80;PDE4D;TNFAIP3;TRAF2;RUNX1;IL1A;PNP;IRF4;IL1B;PDE4B;XCL1;EZR
GO_Biological_Process_2023	Positive Regulation Of Peptidyl-Tyrosine Phosphorylation (GO:0050731)	24/130	2.92709e-05	0.00161518	0	0	2.84448	29.6933	PTPN1;CSF3;CD40;CSF2;RIPK2;SRC;CD80;TNFRSF18;IL18;OSM;PTK6;PARP14;PARP9;VEGFA;IL6;GPRC5B;IFNG;IL23A;CCL5;IL12B;IL12A;HES1;ITGA5;JAK2
GO_Biological_Process_2023	Response To Interleukin-1 (GO:0070555)	18/85	4.40795e-05	0.00227439	0	0	3.36853	33.7847	CCL24;CD40;CXCL8;CCL22;IL1R1;SRC;CCL20;PRKCA;HIF1A;TANK;CX3CL1;NFKB1;IRAK2;IL1B;CCL5;ZC3H12A;XCL1;CD47
GO_Biological_Process_2023	Positive Regulation Of Tumor Necrosis Factor Production (GO:0032760)	17/78	4.84363e-05	0.00246714	0	0	3.49307	34.7046	CD84;SYK;FZD5;NOD2;IFIH1;IL1A;IL6;IFNG;IL23A;OAS2;OAS3;IL12B;TNFRSF8;LCP1;JAK2;TLR4;TLR2
GO_Biological_Process_2023	Positive Regulation Of Angiogenesis (GO:0045766)	22/119	6.05799e-05	0.0029714	0	0	2.84688	27.6476	CD40;ECM1;RAMP2;BTG1;CXCL8;ANXA3;SERPINE1;PRKCA;KLF4;FGF2;HIF1A;DLL1;RUNX1;VEGFA;IL1A;PKM;TNN;IL1B;ZC3H12A;ITGB8;ITGA5;JAK1
GO_Biological_Process_2023	Granulocyte Chemotaxis (GO:0071621)	16/73	7.45649e-05	0.00352674	0	0	3.51668	33.422	CXCL6;CCL24;EDN1;CXCL8;CCL22;SYK;CCL20;SRP54;CXCL1;CXCL13;CX3CL1;KLF5;CCL5;CXCR2;PDE4B;XCL1
GO_Biological_Process_2023	Regulation Of Interleukin-6 Production (GO:0032675)	21/114	9.31571e-05	0.00425418	0	0	2.83304	26.2941	IL10;AKIRIN2;CD84;SYK;TNFAIP3;IL16;NOD2;CX3CL1;EREG;IFIH1;IL1A;IL6;IFNG;IL1B;ZC3H12A;TLR7;CD47;LCP1;TLR4;SLAMF1;TLR2
GO_Biological_Process_2023	Response To Endoplasmic Reticulum Stress (GO:0034976)	21/114	9.31571e-05	0.00425418	0	0	2.83304	26.2941	ERO1A;PPP1R15A;CEBPB;CXCL8;HSPA5;DERL1;TNFRSF10B;TRAF2;SELENOK;SCAMP5;BCL2L11;RNF139;DDIT3;DNAJC10;RCAN3;TRIB3;CHAC1;RNF185;ATF3;MAP3K5;NCK1
GO_Biological_Process_2023	Positive Regulation Of Multicellular Organismal Process (GO:0051240)	50/387	9.57111e-05	0.00428401	0	0	1.87383	17.3407	ITK;SERPINE1;HILPDA;ARID4B;ENO1;FGF2;SCAMP5;IL12B;JAK2;TAPT1;CMKLR1;IL10;KDM6B;MED1;SS18;IL4R;SYK;IL18;PRKCA;ETV4;SAP30;EREG;IL1A;IFNG;IL23A;IRF4;IL1B;SINHCAF;LCP1;PLA2R1;GAPDH;SMTNL1;B4GALT5;PTGER4;CEBPB;KDM3A;EPAS1;TXK;CXCR4;ADIPOR2;BCL9L;EIF2AK2;G0S2;ESRRG;INHBA;BATF;VEGFA;IL6;RGCC;SCD
GO_Biological_Process_2023	Positive Regulation Of NK T Cell Activation (GO:0051135)	5/8	0.00010514	0.00454537	0	0	20.7862	190.406	IL23A;IL18;IL12B;IL12A;JAK2
GO_Biological_Process_2023	Positive Regulation Of Alpha-Beta T Cell Proliferation (GO:0046641)	7/17	0.000124876	0.00533475	0	0	8.73866	78.5448	SYK;IL23A;EBI3;IL18;IL12B;XCL1;JAK2
GO_Biological_Process_2023	Positive Regulation Of Natural Killer Cell Mediated Immune Response To Tumor Cell (GO:0002857)	4/5	0.000143943	0.00595714	0	0	49.8586	441.054	IL12B;IL12A;PVR;NECTIN2
GO_Biological_Process_2023	Neutrophil Migration (GO:1990266)	16/77	0.000145747	0.0059696	0	0	3.28537	29.0217	CXCL6;CCL24;EDN1;CXCL8;CCL22;SYK;CCL20;SRP54;CXCL1;CXCL13;CX3CL1;KLF5;CCL5;CXCR2;PDE4B;XCL1
GO_Biological_Process_2023	Negative Regulation Of Cell Population Proliferation (GO:0008285)	48/379	0.00021051	0.0080691	0	0	1.82955	15.4889	CDKN1C;BTG3;CDKN1A;TES;BTG1;CXCL8;TNFAIP3;CXCL1;DLL1;TOB1;CDC73;RNF2;DLL4;RNF139;TNN;FTH1;MARVELD3;IL12B;TNFRSF8;SH3BP4;IL12A;HES1;PIM2;VHL;JAK2;SOX4;IL10;MAP2K1;PTGIR;OSM;EIF2AK2;IFNLR1;INHBA;MCC;SOD2;RUNX3;PML;EREG;RNF41;IL1A;IL6;RGCC;IFNG;IL1B;RAPGEF2;NUPR1;RAF1;VGLL4
GO_Biological_Process_2023	Positive Regulation Of Interleukin-17 Production (GO:0032740)	8/24	0.000231111	0.0084239	0	0	6.24409	52.2793	SLC7A5;IL6;IL23A;IL18;OSM;IL12B;NOD2;JAK2
GO_Biological_Process_2023	Positive Regulation Of Stress-Activated MAPK Cascade (GO:0032874)	19/105	0.000250876	0.00897954	0	0	2.76914	22.9577	MAPKBP1;GADD45B;GADD45A;FZD7;EIF2AK2;XIAP;TRAF2;TRAF1;NOD2;TPD52L1;VEGFA;TRAF4;IL1B;ZC3H12A;ARL6IP5;RELL1;CCR7;MAP3K5;SLAMF1
GO_Biological_Process_2023	Regulation Of Apoptotic Process (GO:0042981)	78/705	0.000273893	0.00948627	0	0	1.57676	12.9338	AVEN;DDX3X;TFRC;FASLG;SLC6A2;CX3CL1;PTMS;ING3;FAM162A;PIM1;ARL6IP5;TNFRSF8;EPC1;PIM3;EPC2;PLEKHN1;PIM2;PHLDA1;SOX4;IER3;MAP3K5;CTSB;IL10;MED1;DAPK1;PLAUR;TRAF2;OXSR1;FBXO11;MMP9;MORF4L2;KCNMA1;PPIF;TNFRSF25;NUPR1;ARHGEF7;RAF1;SQSTM1;RNF122;BIRC2;BIRC3;PHLPP1;BCL2A1;SRC;DCUN1D3;XIAP;SOCS2;SOCS3;BCLAF1;BCL2L11;BAG3;UBD;MAP3K20;PMAIP1;VHL;BID;MCL1;PLK3;EGLN3;GADD45B;HSPA5;GADD45A;PLK2;BNIP3;FZD9;OSG…
GO_Biological_Process_2023	Regulation Of Extrinsic Apoptotic Signaling Pathway Via Death Domain Receptors (GO:1902041)	9/31	0.000307564	0.0103555	0	0	5.1106	41.3285	SP100;DDX3X;SERPINE1;TNFAIP3;PMAIP1;CFLAR;RFFL;ICAM1;BCL2L1
GO_Biological_Process_2023	Cellular Response To Chemokine (GO:1990869)	13/59	0.000326492	0.0107203	0	0	3.53548	28.3797	CXCL6;CCL24;CXCL8;CCL22;DUSP1;CCL20;CXCL1;OXSR1;CXCL13;CX3CL1;CCL5;ZC3H12A;XCL1
GO_Biological_Process_2023	Positive Regulation Of DNA-binding Transcription Factor Activity (GO:0051091)	34/246	0.000349302	0.0113752	0	0	2.01701	16.0545	CD40;CRTC2;CSF3;CRTC3;TFRC;CEBPG;IL1RAP;NOD2;CX3CL1;IL18RAP;IRAK2;TRIM25;NLRP3;IL10;EDN1;ANXA3;RIPK2;RIPK4;IL18;EIF2AK2;ARID5B;TRAF2;TRAF1;CFLAR;TICAM1;VEGFA;IL6;RGCC;LPAR5;DDIT3;IL1B;TERF2IP;TLR4;TLR2
GO_Biological_Process_2023	Branched-Chain Amino Acid Transport (GO:0015803)	5/10	0.00041678	0.0123572	0	0	12.4704	97.0561	SLC7A5;SLC7A7;SLC43A2;SLC6A15;SLC3A2
GO_Biological_Process_2023	Cellular Response To Interleukin-12 (GO:0071349)	5/10	0.00041678	0.0123572	0	0	12.4704	97.0561	STAT4;IL12B;IL12A;JAK2;IL12RB2
GO_Biological_Process_2023	Negative Regulation Of Programmed Necrotic Cell Death (GO:0062099)	5/10	0.00041678	0.0123572	0	0	12.4704	97.0561	FZD9;PELI1;NUPR1;BIRC2;BIRC3
GO_Biological_Process_2023	Ras Protein Signal Transduction (GO:0007265)	23/144	0.000402797	0.0123572	0	0	2.38446	18.6395	GPSM2;CDKN1A;RALA;PLK2;RRAS2;FGF2;RHOD;CRKL;RAP1B;RAP2C;GNA13;RASSF1;NRAS;RAP1A;MRAS;RASGEF1B;ARHGEF3;RAPGEF1;RAPGEF2;TNFRSF25;RAPGEF5;SOS1;RALGDS
GO_Biological_Process_2023	Regulation Of Necroptotic Process (GO:0060544)	7/20	0.000408102	0.0123572	0	0	6.72096	52.4503	CYLD;FZD9;PELI1;SPATA2;CFLAR;BIRC2;BIRC3
GO_Biological_Process_2023	Regulation Of T-helper 2 Cell Cytokine Production (GO:2000551)	5/10	0.00041678	0.0123572	0	0	12.4704	97.0561	IL6;RSAD2;IFNB1;NLRP3;XCL1
GO_Biological_Process_2023	Regulation Of Granulocyte Macrophage Colony-Stimulating Factor Production (GO:0032645)	6/15	0.000469112	0.0138058	0	0	8.31737	63.7499	CD84;IL23A;CD80;IL1B;IL18;IL12B
GO_Biological_Process_2023	Cellular Response To Tumor Necrosis Factor (GO:0071356)	20/119	0.000480041	0.0140236	0	0	2.53206	19.3491	CCL24;CD40;CXCL8;CCL22;CCL20;TRAF2;TRAF1;TANK;CX3CL1;NFKBIA;TRAF4;OCSTAMP;CCL5;ZC3H12A;XCL1;CD58;JAK2;BIRC2;NFE2L2;BIRC3
GO_Biological_Process_2023	Negative Regulation Of Extrinsic Apoptotic Signaling Pathway (GO:2001237)	14/70	0.000560654	0.016025	0	0	3.12797	23.4172	CSF2;DDX3X;SRC;EYA3;SERPINE1;TNFAIP3;CFLAR;ICAM1;IL1A;IL1B;RFFL;MAP2K5;MCL1;BCL2L1
GO_Biological_Process_2023	Regulation Of Extrinsic Apoptotic Signaling Pathway In Absence Of Ligand (GO:2001239)	8/27	0.00057058	0.016033	0	0	5.25733	39.2662	IL1A;CSF2;EYA3;IL1B;INHBA;MAP2K5;MCL1;BCL2L1
GO_Biological_Process_2023	Cell-Substrate Junction Assembly (GO:0007044)	8/28	0.000747145	0.0197894	0	0	4.99419	35.9544	BCR;SRC;PEAK1;LAMC1;WHAMM;ARHGEF7;THSD1;RHOD
GO_Biological_Process_2023	Regulation Of Platelet Activation (GO:0010543)	8/28	0.000747145	0.0197894	0	0	4.99419	35.9544	THBD;SYK;TXK;PLEK;PRKCA;JAK2;GP5;TLR4
GO_Biological_Process_2023	Negative Regulation Of Signal Transduction In Absence Of Ligand (GO:1901099)	7/22	0.000786822	0.020299	0	0	5.8242	41.6285	IL1A;CSF2;EYA3;IL1B;MAP2K5;BCL2L1;MCL1
GO_Biological_Process_2023	Neutral Amino Acid Transport (GO:0015804)	9/35	0.000821786	0.0209292	0	0	4.32341	30.7137	SLC7A5;SLC7A7;SLC43A2;SLC6A9;SLC6A15;SLC3A2;SLC1A5;SLC7A11;SLC38A2
GO_Biological_Process_2023	Regulation Of Natural Killer Cell Mediated Cytotoxicity Directed Against Tumor Cell Target (GO:0002858)	4/7	0.000891882	0.0218731	0	0	16.6177	116.693	IL12B;IL12A;PVR;NECTIN2
GO_Biological_Process_2023	Regulation Of Interleukin-4 Production (GO:0032673)	7/23	0.00105897	0.0248952	0	0	5.45989	37.4028	CD86;SLC7A5;CEBPB;SYK;IRF4;DDIT3;NLRP3
GO_Biological_Process_2023	Regulation Of Response To External Stimulus (GO:0032101)	20/127	0.00111816	0.0259792	0	0	2.34173	15.9146	IL1R1;SPATA2;CGAS;CXCR4;XIAP;NOD2;PTGS2;CX3CL1;EFNB2;CYLD;GRK7;DHX58;XCL1;JAK2;PIK3AP1;N4BP1;BIRC2;PTGES;NFE2L2;BIRC3
GO_Biological_Process_2023	Regulation Of ERK1 And ERK2 Cascade (GO:0070372)	32/244	0.00126041	0.0281327	0	0	1.89575	12.6566	PTPRR;NOD2;FGF2;CX3CL1;CRKL;ICAM1;SPRED2;RAP1A;CCL5;CCR7;FAM83D;SLAMF1;DUSP4;CCL24;PTPN1;MAP2K1;CCL22;SEMA6A;SYK;CCL20;STYX;PRKCA;SYNJ2BP;TNIP1;IL1B;CNKSR3;RAPGEF2;XCL1;ACKR3;EZR;TLR4;EPHA2
GO_Biological_Process_2023	Positive Regulation Of Natural Killer Cell Activation (GO:0032816)	6/18	0.00143301	0.0304458	0	0	6.23702	40.8399	IL23A;IL18;IL12B;IL12A;TICAM1;JAK2
GO_Biological_Process_2023	Regulation Of RIG-I Signaling Pathway (GO:0039535)	6/18	0.00143301	0.0304458	0	0	6.23702	40.8399	USP15;DHX58;PUM1;BIRC2;OASL;BIRC3
GO_Biological_Process_2023	T-helper 17 Cell Differentiation (GO:0072539)	4/8	0.00167863	0.0336667	0	0	12.4626	79.6334	SOCS3;IL6;IRF4;JAK1
GO_Biological_Process_2023	Amino Acid Transport (GO:0006865)	10/46	0.00174004	0.0342236	0	0	3.46987	22.0471	SLC7A5;SLC7A7;SLC43A2;SLC6A15;SH3BP4;SLC3A2;SLC1A5;SLC7A11;SLC38A2;SLC7A2
GO_Biological_Process_2023	Regulation Of Protein Targeting To Mitochondrion (GO:1903214)	9/39	0.00188356	0.0359779	0	0	3.74615	23.5055	SH3GLB1;NPEPPS;SREBF1;FZD5;UBE2D3;CSNK2A2;MICALL2;RNF2;UBE2L3
GO_Biological_Process_2023	Ubiquitin-Dependent Protein Catabolic Process (GO:0006511)	43/367	0.00209646	0.0382074	0	0	1.66923	10.295	UBE3C;UBE3D;UBXN2A;UBE2D3;CBLC;RNF19B;UBE2D1;TNFAIP3;UBE2L6;RNF7;UBE2L3;TNFSF13B;ZNRF1;RNF114;UBD;RNF217;MARVELD3;TRIM25;RBBP6;ARIH1;RFFL;MYLIP;NDFIP2;ZRANB1;ANKIB1;UBE2E1;ARMC8;FBXO11;FBXL14;RC3H2;PML;RNF146;CNOT4;DDIT3;CHMP2B;PELI1;UBAP1;SQSTM1;RNF185;UBE2K;RNF122;BIRC2;NFE2L2
GO_Biological_Process_2023	Positive Regulation Of Establishment Of Protein Localization To Mitochondrion (GO:1903749)	8/33	0.00239177	0.0424218	0	0	3.99427	24.1083	SH3GLB1;NPEPPS;FZD5;UBE2D3;CSNK2A2;MICALL2;RNF2;UBE2L3
GO_Biological_Process_2023	Positive Regulation Of Metabolic Process (GO:0009893)	17/108	0.00255793	0.0442585	0	0	2.3377	13.9527	KDM6B;CEBPB;KDM3A;IL4R;SYK;EPAS1;IL18;CXCR4;G0S2;ESRRG;ADIPOR2;VEGFA;IFNG;IRF4;SCD;JAK2;CMKLR1
GO_Biological_Process_2023	Regulation Of Release Of Cytochrome C From Mitochondria (GO:0090199)	9/41	0.00272233	0.0454446	0	0	3.51163	20.7407	BCL2L11;FAM162A;BNIP3;PLAUR;PPIF;PMAIP1;BID;MMP9;BCL2L1
GO_Biological_Process_2023	Regulation Of Natural Killer Cell Proliferation (GO:0032817)	4/9	0.00284392	0.0457297	0	0	9.96956	58.4473	IL23A;IL18;IL12B;JAK2
GO_Biological_Process_2023	Positive Regulation Of Protein Metabolic Process (GO:0051247)	26/196	0.00292818	0.0461653	0	0	1.91736	11.1847	CD86;RAB1A;DDX3X;CD80;TNFAIP3;TNFSF13B;IL12B;SOX4;MAP2K5;TIPARP;PLK2;RDX;IL18;SAMD4A;NR1H3;INHBA;KLF4;RNF41;NFKBIA;IL6;SLC6A9;IL23A;IL1B;BCL3;EZR;VGLL4
GO_Biological_Process_2023	Negative Regulation Of DNA-templated Transcription (GO:0045892)	100/1025	0.00310292	0.0487269	0	0	1.36875	7.90507	CSF2;NAB1;ZMYND8;UBE2D3;ZBTB21;UBE2D1;ARID4B;PRDM1;ENO1;AHR;NR3C1;ETS2;BACH2;ELK3;ELK4;EPC1;KMT5A;TNFRSF4;SOX4;MEF2A;MED1;DAXX;TLE1;ARID5A;ARID5B;RUNX3;SAP30;EREG;THAP1;RUNX1;HIC2;DDIT3;TRIB3;EZR;ATF3;CREM;HIF1A;ZNF827;MIER3;MIER1;HIVEP1;MAP2K5;HEXIM1;ZBTB18;PLK3;CREBBP;DR1;GADD45A;SETDB2;ZBTB10;PARP15;NFKB1;SMAD7;NR4A2;SNW1;NR4A3;MAFG;BHLHE40;BCL3;MAFF;MXD1;HAMP;CDKN1C;FASLG;CDC73;HHEX;ZNF366;TG…
GO_Biological_Process_2023	Regulation Of JNK Cascade (GO:0046328)	17/110	0.00311541	0.0487303	0	0	2.28718	13.2002	MAPKBP1;PHLPP1;GADD45B;GADD45A;FZD7;XIAP;TRAF2;TRAF1;NOD2;TPD52L1;CYLD;TRAF4;IL1B;MARVELD3;CCR7;MAP3K5;SLAMF1

## Sheet: Supplementary Data 3b
Supplementary Data 3: Remaining over-represented Gene Ontology (GO) terms following reduction of redundant terms from contrasts comparing unstimulated vs. antigen-stimulated samples before and after vaccination.
b. Contrast C - Remaining over-represented GO terms following reduction of redundant terms (> 85% gene overlap) from contrast C comparing unstimulated vs. antigen-stimulated samples post-vaccination.
Gene set database: Gene Ontology Biological Process (GOBP)
Statistical cut-off: padj ≤ 0.05, gene overlap > 85%
GeneSet	Term	Overlap	P-value	Adjusted P-value	Old P-value	Old Adjusted P-value	Odds Ratio	Combined Score	Genes
GO_Biological_Process_2023	Positive Regulation Of Cytokine Production (GO:0001819)	124/320	2.41132e-20	1.17745e-16	0	0	3.12206	141.028	CD86;CSF2;CD80;SERPINE1;RORA;TNF;SCAMP5;PNP;DHX58;IL12B;IL12A;MAP3K7;TICAM2;IL1R1;SERPINF2;F2R;TICAM1;EREG;RUNX1;IL23A;DDIT3;CD226;IL6ST;PLA2R1;CARD11;ATF4;CD274;TXK;EBI3;BCL10;GATA3;HIF1A;RASGRP1;G3BP1;S100A13;NLRP3;RIPK1;TNFRSF14;SLAMF1;EGR1;AKIRIN2;XBP1;FZD5;EIF2AK2;ISG15;IL2;IL4;IL6;RGCC;IL7;TNFSF4;CD28;ZCCHC3;RIGI;IL21;ITK;CD40;DDX3X;HILPDA;CGAS;PIK3CG;PQBP1;IFIH1;MYDGF;CASP1;FLOT1;PDE4B;CCR…
GO_Biological_Process_2023	Regulation Of I-kappaB kinase/NF-kappaB Signaling (GO:0043122)	98/232	2.11478e-19	5.16324e-16	0	0	3.59457	154.567	MAPKBP1;TFRC;TRAF3IP2;GOLT1B;IFIT5;RORA;TNF;GJA1;ZC3H12A;TNFSF10;TRIM25;SLC39A8;PIM2;MAP3K7;TICAM2;TLE1;F2R;SHISA5;MUL1;TICAM1;MID2;RBCK1;UBE2V1;ALPK1;SQSTM1;OPTN;CARD11;BCL10;UBD;MIER1;S100A13;RIPK1;NDFIP2;PLK2;NEK6;TNFRSF10B;BST2;REL;UBE2N;CD40;ECM1;SECTM1;HSPB1;TNFAIP3;FASLG;LITAF;CX3CL1;CASP10;DHX15;CASP1;CCR7;IKBKE;CHUK;RIPK2;RHOH;TRAF2;TRAF1;RHOC;SIRT1;TNFRSF1A;GPRC5B;PPM1B;TRAF4;EEF1D;TRAF…
GO_Biological_Process_2023	Gene Expression (GO:0010467)	107/296	2.82009e-15	3.44262e-12	0	0	2.78075	93.1607	RPL5;RPL34;CASC3;RPL8;RPL10A;RPL9;RPL6;RPS14;ALKBH5;RPS17;RPS16;RPL18A;RPS19;RPL36AL;RPS18;RPL35;KPNA4;RPL37;RPL39;RPS10;RPS13;AGFG1;TGM2;RPL21;RPS8;RPS6;DNTTIP2;EEF1A1;DDX39A;DDX39B;DKC1;DNAJB11;RPL24;SRSF3;ZNF830;RPL28;DHX8;RBM8A;YTHDC1;MRPL14;NLRP3;NUP88;HARS1;CHTOP;MRPL23;HNRNPL;SETX;RPS28;HNRNPK;HNRNPF;AGO2;RPS20;RPS21;RPS24;FARSB;RPS23;RPLP1;RPLP0;ADAR;BICD1;SMG5;RBM3;SYNCRIP;RBM4;RPL7A;CAS…
GO_Biological_Process_2023	Macromolecule Biosynthetic Process (GO:0009059)	76/183	6.96828e-15	5.67102e-12	0	0	3.47391	113.241	RPL5;ALAS1;RPL34;RPLP1;RPLP0;RPL10A;RPL8;RPL9;RPL6;EEF1B2;RPS14;RPL7A;RPS17;RPS16;RPL18A;RPS19;RPL36AL;RPS18;RPL35;RPLP2;POLL;RPL37;LARGE1;RPL39;RPS10;RPS13;TSFM;RPL21;RPS8;RPS6;RPL13A;RPS3A;GTPBP2;GTPBP1;MRPS6;DARS1;TUFM;ZAR1;EEF1A1;MRPL52;MRPL51;EEF1D;RPL37A;RPL24;RPL28;B4GALT5;RPL12;GCNT1;RPL11;SRBD1;MRPL14;RRBP1;RPS3;RPL15;RPS2;RPL18;RPS27A;RPL17;RPL19;HARS1;RPL35A;INHBA;EEF2;MRPL23;WARS1;RPS…
GO_Biological_Process_2023	Translation (GO:0006412)	88/234	6.01891e-14	2.95319e-11	0	0	2.95148	89.8469	RPL5;RPL34;RPLP1;RPLP0;MRPL38;MRPL39;RPL8;RPL10A;RPL9;RPL6;EEF1B2;MRPL4;RPS14;RPL7A;RPS17;RPS16;RPL18A;RPS19;RPL36AL;RPS18;RACK1;RPL35;RPLP2;RPL37;RPL39;RPS10;CHCHD1;RPS13;TSFM;MRPS26;RPL21;RPS8;RPS6;MRPS2;RPL13A;RPS3A;GTPBP2;GTPBP1;MRPS6;DARS1;MRPL44;TUFM;ZAR1;MRPL52;EEF1A1;MRPL50;MRPL51;EEF1D;RPL37A;RPL24;ETF1;AURKAIP1;RPL28;RPL12;RPL11;SRBD1;MRPL17;MRPL14;RRBP1;RPS3;RPL15;RPS2;IARS1;RPL18;RPS2…
GO_Biological_Process_2023	Cytokine-Mediated Signaling Pathway (GO:0019221)	94/257	6.04791e-14	2.95319e-11	0	0	2.82604	86.0148	CXCL6;CSF3;CXCL9;CSF2;CXCL8;TRAF3IP2;ILK;CXCL1;IL1RAP;CXCL13;TNF;CX3CL1;IL27RA;OASL;IL18RAP;IL12B;IL12A;JAK2;JAK3;MAP3K7;JAK1;IL15RA;FCER1G;IL4R;SYK;CHUK;IL1R1;APLP2;IL18;TRAF2;TRAF1;OSMR;TNFRSF1B;SIRT1;EREG;TNFRSF1A;IL1A;AIM2;TRAF4;OAS2;TRAF3;IL1B;TRAF6;TRAF5;XCL1;IL6ST;SOS1;BIRC2;BIRC3;SRC;EBI3;CSF2RB;ADIPOR1;IL2RG;ADIPOR2;RELA;UGCG;IL1RL1;SOCS1;IRAK2;CCL5;CXCR2;STAT4;IL21R;RIPK1;CCL1;IL12RB1;C…
GO_Biological_Process_2023	Positive Regulation Of Intracellular Signal Transduction (GO:1902533)	159/525	5.74022e-14	2.95319e-11	0	0	2.14419	65.3737	CD86;CSF3;TFRC;NCF1;TRAF3IP2;GOLT1B;RTKN2;IFIT5;IFI35;FGF2;TNF;IGF1R;GJA1;TNFSF10;IL12B;TRIM25;RPL37;PIM2;MAP3K7;TGM2;TICAM2;F2R;SHISA5;MUL1;TICAM1;MID2;FRMD6;DOK4;IL23A;DDIT3;RRAGD;RBCK1;NUPR1;UBE2V1;ALPK1;S100A9;S100A8;CARD11;PDGFA;BCL10;GATA3;TXN;UBD;MIER1;S100A13;NLRP3;PMAIP1;RIPK1;HEXIM1;LYN;NDFIP2;TNFSF14;PLK2;NEK6;IGF2;EIF2AK2;TNFRSF10B;PTK2;BST2;IL6;REL;CASS4;UBE2N;RPS20;TDGF1;BMPR1A;CD40…
GO_Biological_Process_2023	Regulation Of Apoptotic Process (GO:0042981)	200/705	4.58617e-14	2.95319e-11	0	0	1.96247	60.2738	TFRC;ARL6IP1;CCAR2;IFIT3;IFIT2;KAT5;ARL6IP5;TNFSF10;EPC1;EPC2;SOX8;CCNL2;SOX4;IER3;MED1;DAPK1;DAPK2;ATF5;ZNF830;ATF6;ATF4;DCUN1D3;GATA6;BCL10;PLK3;EGR1;JUN;XBP1;EGR3;GADD45B;GADD45A;PLK2;SIAH2;FZD9;CIDEA;OSGIN1;PTK2;GADD45G;SETX;ACER2;HNRNPK;PPT1;CD28;RNPS1;TDGF1;ARF4;CITED2;SLC6A2;CX3CL1;PTMS;ING5;MYDGF;ING3;ADAMTSL4;TCTN3;RACK1;CD38;CTSH;PLEKHN1;JAK3;CTSB;IL10;TSC22D1;ANXA5;SERPINB9;SIRT1;DUSP6…
GO_Biological_Process_2023	Regulation Of Inflammatory Response (GO:0050727)	87/240	9.20513e-13	4.08624e-10	0	0	2.78242	77.1117	IL21;TNFAIP6;CELF1;SERPINE1;TNFAIP3;RORA;IFI35;AHR;TNF;CX3CL1;NFKBIZ;CASP1;IL12B;SLC39A8;TNFAIP8L2;JAK2;IL10;IL1R1;IL13;IL18;ACOD1;GPR31;MMP8;TNFRSF1B;MMP9;TNFRSF1A;PSMA6;GPRC5B;AIM2;SELENOS;IFNG;IL23A;IL1B;NINJ1;TYRO3;XCL1;CD47;LCP1;TLR4;S100A9;MGLL;S100A8;BIRC2;PTGES;PPARD;TLR2;VAMP3;BIRC3;PTGER4;SEMA7A;MACIR;XIAP;GATA3;NOD2;MEFV;PTGS2;USP18;RELA;FXR1;SBNO2;CAMK2N1;CCL5;NLRP3;RIPK1;CCL1;BRD4;GS…
GO_Biological_Process_2023	Defense Response To Virus (GO:0051607)	73/189	1.79772e-12	7.31522e-10	0	0	3.07347	83.1205	IL21;RTP4;CD40;IFIT5;CGAS;TNF;IFI44L;IFIT3;IFIT2;OASL;PQBP1;IFIH1;TRIM7;TRIM28;DHX58;CASP1;DHX15;TRIM25;DHX16;AZI2;IKBKE;NCK1;RSAD2;NCBP1;ACOD1;MID2;NT5C3A;PLSCR1;AIM2;PDE12;OAS2;TRAF3;IRF1;OAS3;TRAF6;DDIT4;IRF2;IRF7;CHMP3;TLR2;TRIM56;RNASEL;NLRC5;TANK;USP18;RELA;G3BP1;PMAIP1;USP20;STAT1;BNIP3;STAT2;EIF2AK2;IFNLR1;ISG15;PML;BST2;ISG20;CXCL10;MOV10;IL6;CNOT7;ZNFX1;STING1;BCL2;UBE2N;F2RL1;RNF185;ZC…
GO_Biological_Process_2023	Peptide Biosynthetic Process (GO:0043043)	64/158	3.52018e-12	1.32223e-09	0	0	3.32076	87.5768	RPL5;RPL34;RPLP1;RPLP0;RPL10A;RPL8;RPL9;PCSK5;RPL6;RPS14;RPL7A;RPS17;RPS16;RPL18A;RPS19;RPL36AL;RPS18;RPL35;RPLP2;RPL37;RPL39;RPS10;RPS13;RPL21;RPS8;RPS6;RPL13A;RPS3A;MRPS6;DARS1;ZAR1;EEF1A1;MRPL52;MRPL51;RPL37A;RPL24;RPL28;RPL12;RPL11;SRBD1;MRPL14;FURIN;RRBP1;RPS3;DMD;RPL15;RPS2;RPL18;RPS27A;RPL17;RPL19;HARS1;RPL35A;MRPL23;WARS1;RPS28;TNIP1;AGO2;RPS20;FAU;RPS21;RPS24;FARSB;RPS23
GO_Biological_Process_2023	Inflammatory Response (GO:0006954)	83/236	1.87763e-11	6.1123e-09	0	0	2.65133	65.4838	CXCL6;CD40;CIITA;CXCL9;CXCL8;TRAF3IP2;TNFAIP6;GPR68;TUSC2;LY75;ADM;CXCL1;F11R;CXCL13;TNF;CX3CL1;LTB4R;PIK3CG;CCR7;MAP3K7;TNFRSF4;CMKLR1;PTGDR;PTGIR;CHUK;RIPK2;IL13;F2R;IL18;TNFRSF1A;IL1A;ADORA2A;IFNG;IL1B;MAPKAPK2;XCL1;TLR4;S100A9;CD44;MGLL;S100A8;TLR2;PTGER4;HDAC4;PXK;CEBPB;DHX8;PTGER2;FPR1;CXCR4;NOD1;GATA3;MEFV;HDAC9;RELA;RELB;IL1RL1;IRAK2;CCL5;CXCR2;NLRP3;CCL1;CCL17;HNRNPA0;KLRG1;CCL24;CCL22;V…
GO_Biological_Process_2023	Positive Regulation Of DNA-templated Transcription (GO:0045893)	303/1243	2.12703e-11	6.49143e-09	0	0	1.60502	39.4414	TCERG1;EHF;GPATCH3;RBPJ;GABPB1;ELK3;ELK4;IL4I1;TRIM28;KAT5;ZMIZ1;ZC3H12A;NAMPT;ZXDC;EPC1;EPC2;SOX8;IER5;JUNB;RNF111;SOX4;MEF2A;MED1;SERPINF2;RUNX3;JMJD6;RUNX1;DDX39B;DDIT3;RFX5;HOXB3;ATF5;ATF6;ATF3;ATF4;CASZ1;EPAS1;TXK;GATA6;GATA3;BCL10;ZNF24;HIF1A;SEC14L2;HELZ2;PPP3R1;GALR2;PCBP1;HIVEP1;EGR1;STAT5B;CREBBP;JUN;ZNF263;EGR2;XBP1;JAG1;FZD5;FZD4;FZD7;EAF2;IGF2;NFATC2;ELL3;FOSL2;SETX;FOSL1;ID2;AGO2;RE…
GO_Biological_Process_2023	mRNA Processing (GO:0006397)	77/214	2.80643e-11	8.06107e-09	0	0	2.74471	66.6868	TCERG1;RAMAC;CELF1;CWC25;CASC3;DDX41;SYNCRIP;RBM4;ALKBH5;SART3;SNRPD1;RBMX2;DHX15;PAPOLA;DHX16;SNIP1;MTREX;SNRPD3;CMTR1;NCBP1;PRPF40B;FBXO11;SFPQ;DDX39A;DDX39B;HNRNPH1;SYF2;SNRNP27;SRSF3;SRSF4;PABPC1;SNRPF;SRSF6;SRSF7;SNRPA;SNRPB;RBM22;SF3B5;DDX5;SF3B3;DHX8;RBM8A;YTHDC1;DDX23;SRSF1;WBP4;CWF19L2;SNU13;U2AF1;HTATSF1;RNPC3;ESS2;DHX35;TRA2B;TRA2A;RPRD1B;SRSF10;SRSF12;HNRNPA0;HEXIM1;HSPA8;CPSF7;HNRNPA…
GO_Biological_Process_2023	Positive Regulation Of Transcription By RNA Polymerase II (GO:0045944)	236/938	1.84521e-10	4.50509e-08	0	0	1.66391	37.2937	TCERG1;EHF;ZMYND8;RBPJ;GABPB1;ELK3;ELK4;IL4I1;KAT5;ZMIZ1;ZC3H12A;NAMPT;EPC1;SOX8;IER5;JUNB;SOX4;MEF2A;MED1;SERPINF2;MED7;JMJD6;RUNX1;DDIT3;RFX5;HOXB3;ATF5;ATF6;ATF3;ATF4;CASZ1;EPAS1;TXK;GATA6;GATA3;ZNF24;HIF1A;HELZ2;PPP3R1;GALR2;PCBP1;HIVEP1;EGR1;STAT5B;CREBBP;JUN;ZNF263;EGR2;XBP1;JAG1;FZD5;EAF2;IGF2;ELL2;ELL3;FOSL2;SETX;AGO2;REL;NANOG;CDK12;ARF4;CSRNP1;CD40;CSRNP2;ELL;CITED2;MED19;WASL;LITAF;MED…
GO_Biological_Process_2023	Regulation Of mRNA Splicing, Via Spliceosome (GO:0048024)	42/94	4.84439e-10	1.08789e-07	0	0	3.92389	84.1597	KHDRBS1;RBM25;DDX5;RBM8A;CELF1;YTHDC1;CELF3;CELF6;RBM3;FXR1;PTBP1;RBM4;FXR2;FAM172A;PUF60;TRA2B;TRA2A;METTL16;RBM7;SRSF10;HNRNPA0;SRSF12;RBM38;PRMT5;RBM39;NCBP1;WTAP;QKI;JMJD6;WDR77;HNRNPL;SMU1;REST;HNRNPK;NCL;NOVA2;SRSF3;SRSF4;RNPS1;NUP98;SRSF6;SRSF7
GO_Biological_Process_2023	Response To Lipopolysaccharide (GO:0032496)	60/159	4.90142e-10	1.08789e-07	0	0	2.95159	63.2712	CD86;OTUD5;CXCL6;CXCL9;CXCL8;CD80;GFI1;SERPINE1;TNFAIP3;CXCL1;CXCL13;CASP7;ZC3H12A;CASP1;PDE4B;IL12A;JAK2;IL10;TICAM2;NFKBIL1;F2R;PDCD1LG2;TICAM1;TNFRSF1B;IL1A;ADAM17;SELENOS;IL1B;TRAF6;MAPKAPK2;PELI1;ADAM9;PLAA;TRIB1;S100A9;TLR4;S100A8;CD274;BCL10;NOD2;RELA;SBNO2;NOCT;NLRP3;HNRNPA0;XBP1;GCH1;NOS2;NR1H3;IRGM;NFKB1;CXCL10;CXCL11;IL6;TNIP1;TNIP2;TNFSF4;TNIP3;CD68;NFKBIB
GO_Biological_Process_2023	Cellular Response To Lipopolysaccharide (GO:0071222)	50/124	9.48076e-10	2.01281e-07	0	0	3.2859	68.2697	CD86;CXCL6;CXCL9;CXCL8;CD80;GFI1;SERPINE1;TNFAIP3;CXCL1;CXCL13;TNF;CASP7;ZC3H12A;CASP1;PDE4B;IL10;TICAM2;NFKBIL1;IL18;PDCD1LG2;TICAM1;TNFRSF1B;IL1A;SELENOS;IL1B;TRAF6;ADAM9;PLAA;TLR4;CD274;BCL10;NOD2;RELA;SBNO2;CCL5;NLRP3;LYN;XBP1;NR1H3;IRGM;NFKB1;CXCL10;CXCL11;IL6;TNIP1;TNIP2;TNFSF4;TNIP3;CD68;NFKBIB
GO_Biological_Process_2023	Regulation Of Viral Genome Replication (GO:0045069)	33/67	1.59812e-09	3.12145e-07	0	0	4.70794	95.3566	RNASEL;CXCL8;DDX3X;IFIT5;ZC3HAV1;TNF;OASL;IFIH1;CCL5;BANF1;N4BP1;RSAD2;EIF2AK2;RAD23A;ISG15;BST2;ISG20;ILF3;PLSCR1;NR5A2;CNOT7;ZNFX1;TNIP1;OAS2;PDE12;VAPB;OAS3;CD28;TMEM39A;PABPC1;SHFL;PPID;LTF
GO_Biological_Process_2023	mRNA Splicing, Via Spliceosome (GO:0000398)	72/211	1.82046e-09	3.41896e-07	0	0	2.52549	50.8234	CWC25;CASC3;DDX41;PQBP1;SYNCRIP;RBM4;SART3;SNRPD1;RBMX2;DHX15;DHX16;SNIP1;MTREX;SNRPD3;PRMT5;RBM17;NCBP1;PRPF40B;WDR77;SFPQ;DDX39A;SCNM1;DDX39B;HNRNPH1;SYF2;STRAP;SNRNP27;SRSF3;SRSF4;PABPC1;SNRPF;SRSF6;SRSF7;SNRPA;SNRPB;RBM22;SF3B5;DDX5;SF3B3;DHX8;RBM8A;YTHDC1;DDX23;SRSF1;WBP4;CWF19L2;SNU13;U2AF1;HTATSF1;RNPC3;ESS2;PUF60;DHX35;TRA2B;TRA2A;SRSF10;SRSF12;HSPA8;HNRNPA3;PPIL1;CDC5L;SMU1;HNRNPM;XAB2;S…
GO_Biological_Process_2023	Positive Regulation Of Lymphocyte Proliferation (GO:0050671)	35/74	2.06144e-09	3.64478e-07	0	0	4.35434	87.0862	CD86;IL21;SASH3;CD274;CD40;TFRC;CD80;CD1D;SLC7A1;TNFSF13B;PNP;CCL5;CD38;IL12B;IL12A;JAK2;TNFRSF4;NCK1;CD74;VCAM1;CD70;IL18;NFATC2;PDCD1LG2;IL2;IL4;IL6;CD40LG;IL23A;IL7;IL1B;GPR183;BCL2;CD28;IL6ST
GO_Biological_Process_2023	Positive Regulation Of T Cell Cytokine Production (GO:0002726)	16/21	4.81974e-09	7.84494e-07	0	0	15.472	296.297	DENND1B;FZD5;RSAD2;IL1R1;IL18;TRAF2;IL4;IL6;IL1B;TBX21;TNFSF4;TRAF6;NLRP3;XCL1;MAP3K7;IL18R1
GO_Biological_Process_2023	Regulation Of Type II Interferon Production (GO:0032649)	38/87	6.98111e-09	1.06527e-06	0	0	3.7638	70.6844	IL21;CD274;TXK;CEBPG;EBI3;RASGRP1;HSPD1;MYDGF;ZC3H12A;PDE4B;IL12B;CCR7;IL12A;JAK2;IL12RB1;HAVCR2;IL12RB2;SLAMF1;PRNP;FZD5;IL1R1;PDE4D;IL18;ISG15;PDCD1LG2;INHBA;IRGM;SLC7A5;IL23A;DDIT3;IL1B;TNFSF4;XCL1;F2RL1;CD226;CD47;TLR4;IL18R1
GO_Biological_Process_2023	Positive Regulation Of Defense Response (GO:0031349)	48/124	9.91065e-09	1.46648e-06	0	0	3.06927	56.5655	IL21;PTGER4;RNF31;SERPINE1;IFI35;CD1D;MEFV;TNF;CX3CL1;CAMK2N1;CCL5;NFKBIZ;CASP1;IL12B;NLRP3;RIPK1;CCL1;SLC15A4;GSDMD;AKIRIN2;IL18;OSM;ACOD1;NKG7;IRGM;IL2;EREG;TNFRSF1A;MAPK13;NFKBIA;GPRC5B;PLSCR1;AIM2;IFNG;TNIP1;IL23A;TNFSF4;IL1B;NINJ1;CD47;LCP1;S100A9;RNF185;TLR4;OPTN;S100A8;TLR2;TRIM56
GO_Biological_Process_2023	Negative Regulation Of Apoptotic Process (GO:0043066)	132/482	1.11332e-08	1.59892e-06	0	0	1.84809	33.8447	TFRC;ARL6IP1;UBE2Z;CLU;TNF;IFIT3;IL27RA;IGF1R;CCND2;ARHGDIA;ZC3H12A;CFL1;PIM1;PIM3;SOX8;PIM2;IER3;MED1;TLE1;CSNK2A2;F2R;LIG4;TYRO3;PPIF;NUPR1;ATF5;IL6ST;ZNF830;GLO1;GATA6;PSEN2;FOXO1;HSP90B1;SOCS2;SOCS3;BAG3;RIPK1;MAP2K5;MCL1;HSPA9;PLK3;XBP1;EGR3;OPN3;HSPA5;PLK2;SIAH2;FZD9;CIDEA;ASNS;BFAR;NFKB1;PTK2;IL2;SETX;IL4;NR4A2;IL6;HNRNPK;PROC;IL7;BCL3;PPT1;BCL2;MDM2;CD28;RETREG1;TDGF1;BCL2L1;AVEN;ARF4;DDX…
GO_Biological_Process_2023	Regulation Of Interleukin-10 Production (GO:0032653)	25/46	1.16206e-08	1.62124e-06	0	0	5.76553	105.339	CD274;NOD2;DLL1;HSPD1;IL12B;JAK3;SYK;IL13;STAT3;ISG15;PDCD1LG2;MMP8;IL4;IL6;CD40LG;IL23A;IRF4;TNFSF4;CD28;F2RL1;XCL1;CD47;FCGR2B;TLR4;TRIB2
GO_Biological_Process_2023	Positive Regulation Of Apoptotic Process (GO:0043065)	84/270	1.27593e-08	1.73066e-06	0	0	2.20343	40.0517	BTG1;DDX3X;FASLG;UBE2Z;SLC6A2;CLU;TNF;CCAR2;IFIT2;ING5;FLCN;ADAMTSL4;CTSL;TCTN3;FAM162A;ZC3H12A;ARL6IP5;TNFSF10;RACK1;CTSH;PLEKHN1;PHLDA1;SOX4;MAP3K5;TGM2;NKX3-1;DAPK1;DAPK2;RPS6;SIRT1;DUSP6;TGFBR1;RHOB;OLFM1;SHQ1;DDIT3;KCNMA1;SIK1;NUPR1;EEF1E1;ATF6;SQSTM1;PPID;ATF4;BCL2A1;DIABLO;DCUN1D3;BCL10;FOXO1;HSPD1;BCLAF1;BCL2L11;UBD;TP53BP2;RPS3;MAP3K20;PMAIP1;RIPK1;ZNF622;BID;MCL1;PRNP;JUN;GADD45B;GADD45…
GO_Biological_Process_2023	Ubiquitin-Dependent Protein Catabolic Process (GO:0006511)	106/367	1.57865e-08	2.02857e-06	0	0	1.98546	35.667	UBE3C;UBE3D;UBE2D2;UBE2D3;CBLC;RNF19B;UBE2D1;UBE2L6;UBE2L3;HERC5;NUB1;PSMD6;RNF114;KAT5;RNF19A;PSMD3;TRIM25;RNF111;HERC6;MYLIP;FBXW5;FBXW11;UBE2E1;ARMC8;FBXO11;KCTD6;RNF126;KCTD10;DDIT3;PLAA;RBCK1;SQSTM1;VCP;PSMD11;PSMD14;KLHL15;PSMD13;FBXO45;COP1;RNF213;UBD;PCBP2;RNF217;PSMF1;NDFIP2;XBP1;ZRANB1;KLHL25;SIAH2;KLHL22;BFAR;CHMP2B;CHMP2A;MDM2;RNF185;UBE2K;NFE2L2;GSK3A;RNF11;ZFAND2A;TNFAIP3;PTPN23;HER…
GO_Biological_Process_2023	Negative Regulation Of Intracellular Signal Transduction (GO:1902532)	74/231	2.38256e-08	2.98309e-06	0	0	2.2969	40.3163	DGKG;MAPKBP1;GSK3A;DDX3X;PDCD6;RTKN2;PDE3B;PLEK;TNFAIP3;RORA;IFI35;HAPSTR1;DUSP16;HERPUD1;IGF1R;FLCN;SPRED2;PPP2R1A;ZC3H12A;DAG1;RACK1;TNFAIP8L1;SLC39A8;DUSP4;MAP2K3;DUSP5;DUSP3;TLE1;PDE4D;PLAUR;RHOH;MUL1;SIRT1;MMP9;DUSP6;CD2AP;PPM1B;AIM2;DDIT3;DDIT4;TBC1D7;PPIF;TRIM59;DEPDC5;VGLL4;EPHA2;PHLPP1;SRC;USP10;ADIPOR1;TANK;HDAC9;RELA;ADGRG3;NUAK1;NLRP3;SH3BP4;RIPK1;FNIP1;RFFL;SH2B3;LYN;USP20;STAT1;IRGM…
GO_Biological_Process_2023	Response To Type II Interferon (GO:0034341)	35/80	2.58131e-08	3.15113e-06	0	0	3.77239	65.9127	CD40;CIITA;SP100;CALCOCO2;MEFV;CX3CL1;CXCL16;SYNCRIP;NUB1;KYNU;CCL5;UBD;CASP1;CCL1;IL12RB1;CCL17;CCL24;CD74;CCL22;GCH1;DAPK1;CCL20;STAT1;RPL13A;BST2;PDE12;IRF8;XCL1;CD47;CALM1;GAPDH;TLR4;SHFL;TDGF1;TLR2
GO_Biological_Process_2023	Cellular Response To Lipid (GO:0071396)	73/228	3.02852e-08	3.6069e-06	0	0	2.29469	39.7271	CD86;CXCL6;CXCL9;CXCL8;IRS1;GFI1;CD80;SERPINE1;TNFAIP3;RORA;CXCL1;AHR;CXCL13;NR3C1;UBE2L3;CASP7;KAT5;RUVBL2;ZC3H12A;CASP1;PDE4B;NKX3-1;IL10;MED1;TICAM2;SYK;WNT5B;NFKBIL1;ACOD1;PDCD1LG2;TICAM1;TNFRSF1B;IL1A;SELENOS;IL1B;TRAF6;ADAM9;PLAA;LCOR;LCP1;TLR4;CD274;UCP1;BCL10;ATP1A1;NOD2;TFPI;ADCY6;RELA;SBNO2;ZNF703;NRIP1;ABL2;NLRP3;LYN;HSPA8;XBP1;FZD4;FZD7;NR1H3;PTK6;IRGM;NFKB1;SETX;CXCL10;CXCL11;IL6;TNI…
GO_Biological_Process_2023	Positive Regulation Of Response To External Stimulus (GO:0032103)	55/155	3.16111e-08	3.67517e-06	0	0	2.67445	46.187	IL21;SERPINE1;PLAT;IFI35;TNF;CX3CL1;THBD;NFKBIZ;CASP1;IL12B;SCARF1;SERPINF2;IL18;ACOD1;EREG;TNFRSF1A;GPRC5B;PLSCR1;AIM2;IFNG;IL23A;IL1B;NINJ1;CD47;LCP1;S100A9;TLR4;OPTN;S100A8;TLR2;TRIM56;PTGER4;RNF31;CD1D;MEFV;CAMK2N1;CCL5;NLRP3;RIPK1;CCL1;SLC15A4;SASH1;GSDMD;P2RY12;AKIRIN2;OSM;NKG7;IRGM;IL2;MAPK13;NFKBIA;TNIP1;TNFSF4;F2RL1;RNF185
GO_Biological_Process_2023	Positive Regulation Of Type I Interferon Production (GO:0032481)	30/64	3.73044e-08	4.23622e-06	0	0	4.27618	73.1404	DDX3X;CGAS;XIAP;TANK;PQBP1;HSPD1;IFIH1;DHX58;G3BP1;FLOT1;IKBKE;HSP90AA1;TICAM2;CHUK;RIPK2;STAT1;ISG15;TICAM1;STING1;OAS2;TRAF3;IRF1;OAS3;IRF7;GAPDH;TLR4;ZCCHC3;TLR2;TRIM56;RIGI
GO_Biological_Process_2023	Regulation Of Tyrosine Phosphorylation Of STAT Protein (GO:0042509)	30/65	5.7912e-08	6.42692e-06	0	0	4.15375	69.2195	IL21;CD40;CSF2;TNF;SOCS3;SOCS1;PPP2R1A;CCL5;IL12B;IL12A;HES1;JAK2;SH2B3;LYN;TNFRSF18;IL18;OSM;PTK6;PARP9;PARP14;IL2;TNFRSF1A;VEGFA;IL4;IL6;CNOT7;IFNG;IL23A;IL6ST;PTPN2
GO_Biological_Process_2023	Negative Regulation Of Cytokine Production (GO:0001818)	60/178	6.5444e-08	7.1014e-06	0	0	2.47347	40.9164	MAPKBP1;OTUD5;CD84;TNFAIP3;GPATCH3;TNF;CX3CL1;KAT5;DHX58;ZC3H12A;IL12B;BANF1;IL12A;CCR7;JAK3;CMKLR1;HAVCR2;IL10;SRGN;APLP2;ACOD1;PDCD1LG2;MMP8;TWSG1;SELENOS;IFNG;IL23A;DDIT3;XCL1;EZR;TRIB2;TLR4;ILRUN;PTGER4;CD274;MACIR;MEFV;DLL1;HDAC9;TBX21;MAP2K5;N4BP1;ATG5;SLAMF1;PRNP;CIDEA;KLHL22;INHBA;KLF4;IRGM;CYLD;IL6;RGCC;TNFSF4;BCL3;F2RL1;GHRL;XAF1;FCGR2B;ASB1
GO_Biological_Process_2023	Regulation Of Interleukin-2 Production (GO:0032663)	24/47	1.11285e-07	1.15618e-05	0	0	5.05152	80.8808	CD86;PRNP;CD80;PDE4D;TNFAIP3;TRAF2;HDAC9;RUNX1;IL1A;CD4;PNP;KAT5;IRF4;TBX21;IL1B;TRAF6;PDE4B;RPS3;CD28;XCL1;EZR;MAP3K7;CARD11;HAVCR2
GO_Biological_Process_2023	Negative Regulation Of Response To External Stimulus (GO:0032102)	51/146	1.74544e-07	1.77563e-05	0	0	2.60818	40.586	MAPKBP1;TNFAIP6;SERPINE1;CGAS;TNFAIP3;RORA;AHR;FGF2;DHX58;BANF1;SLC39A8;TNFAIP8L2;IL10;DUSP3;NFKBIL1;IL13;MUL1;TRAFD1;GPR31;YWHAZ;TNFRSF1A;PPM1B;SELENOS;CD109;TYRO3;TRIB1;CRK;LTF;PPARD;ILRUN;RTN4R;PTGER4;MACIR;GATA3;MEFV;FXR1;ZDHHC18;PCBP2;NLRP3;ATG5;TREX1;STAT3;NR1H3;KLF4;IRGM;IL4;CYLD;PROC;LPCAT3;GHRL;PTPN2
GO_Biological_Process_2023	RNA Processing (GO:0006396)	60/183	1.97819e-07	1.97133e-05	0	0	2.3722	36.6171	TCERG1;TUT7;CELF1;DDX47;CELF3;ADAR;TENT4A;BICD1;CCAR2;RBM3;RBM4;SYNCRIP;ALKBH5;PPP2R1A;SNRPD1;DHX15;DHX16;SNRPD3;NCBP1;DNTTIP2;FBXO11;SFPQ;SCNM1;DDX39B;RRAGC;DKC1;HNRNPH1;RBMS1;SRSF4;SNRPF;ZNF830;SRSF7;SNRPB;RNASEL;SF3B3;DHX8;RBM8A;CSTF3;DDX23;SRSF1;WBP4;U2AF1;RNPC3;EXOSC9;HNRNPA0;IVNS1ABP;RBM39;RNGTT;FUS;HNRNPL;SETX;SMU1;SNRNP40;HNRNPK;WT1;HNRNPF;HNRNPA2B1;RNPS1;CDK12;HNRNPC
GO_Biological_Process_2023	Positive Regulation Of Type II Interferon Production (GO:0032729)	27/58	2.12317e-07	2.02323e-05	0	0	4.21806	64.8112	IL21;TXK;CEBPG;EBI3;RASGRP1;HSPD1;MYDGF;PDE4B;IL12B;IL12A;JAK2;IL12RB1;IL12RB2;SLAMF1;FZD5;IL1R1;PDE4D;IL18;ISG15;SLC7A5;IL23A;IL1B;TNFSF4;F2RL1;CD226;TLR4;IL18R1
GO_Biological_Process_2023	Cellular Response To Cytokine Stimulus (GO:0071345)	89/308	2.13488e-07	2.02323e-05	0	0	1.98176	30.4391	CD40;CSF3;GSK3A;CSF2;CXCL8;CX3CL1;IL27RA;SYNCRIP;ZC3H12A;CASP1;IL12B;CCR7;JAK2;JAK3;JAK1;NKX3-1;IL4R;CHUK;DAPK1;RPL13A;OXSR1;OSMR;SIRT1;EREG;TNFRSF1A;IL1A;AIM2;PDE12;IL1B;IRF1;TRAF6;IRF8;XCL1;CD47;IL6ST;SOS1;TLR4;GAPDH;TLR2;NFAT5;ASAH2;USP10;SHMT1;EBI3;CXCR4;CSF2RB;GATA3;IL2RG;HIF1A;TANK;RELA;SBNO2;SOCS1;OCSTAMP;CCL5;RPS3;STAT4;IL21R;ST3GAL6;RIPK1;CCL1;IL12RB1;CCL17;SH2B3;IL12RB2;EGR1;STAT5B;CCL2…
GO_Biological_Process_2023	Positive Regulation Of DNA-binding Transcription Factor Activity (GO:0051091)	74/246	4.04373e-07	3.40441e-05	0	0	2.09467	30.8354	CD40;CRTC2;CSF3;CRTC3;TFRC;RTKN2;IL1RAP;CLU;TNF;CX3CL1;IL18RAP;FLOT1;TRIM25;IKBKE;MAP3K7;IL10;EDN1;TICAM2;CHUK;ANXA3;RIPK2;IL18;ARID5B;TRAF2;TRAF1;PPRC1;TICAM1;MID2;PSMA6;AIM2;DDIT3;IL1B;TRAF6;TRAF5;TERF2IP;RBCK1;UBE2V1;TLR4;S100A9;CARD11;S100A8;DDR2;TLR2;LTF;HDAC4;RNF31;CEBPG;NOD1;BCL10;NOD2;RELA;IRAK2;RPS3;NLRP3;RIPK1;NPM1;FZD4;STAT3;EIF2AK2;CFLAR;VEGFA;IL6;CD40LG;RGCC;LPAR5;STING1;JMY;UBE2N;CT…
GO_Biological_Process_2023	Regulation Of NIK/NF-kappaB Signaling (GO:1901222)	33/83	9.4753e-07	7.5849e-05	0	0	3.1983	44.3585	CD86;NFAT5;DDX3X;RTKN2;ILK;NOD1;IFI35;NOD2;ADIPOR1;TNF;HDAC9;RELA;ADGRG3;ZC3H12A;RPS3;IL12B;NLRP3;SASH1;TNFSF14;EIF2AK2;MMP8;NFKBIA;CYLD;PPM1B;IL23A;IL1B;TRAF6;BCL3;TERF2IP;EZR;TLR4;TLR2;TRIM56
GO_Biological_Process_2023	Positive Regulation Of Apoptotic Signaling Pathway (GO:2001235)	27/62	1.10835e-06	8.72912e-05	0	0	3.73509	51.2179	BCL10;TNF;ING5;BCLAF1;CTSL;RACK1;TNFSF10;RPS3;CTSH;PMAIP1;RIPK1;BID;PAK2;NKX3-1;G0S2;TRAF2;TPD52L1;TGFBR1;PML;CYLD;DDIT3;BAX;FAS;NUPR1;S100A9;TLR4;S100A8
GO_Biological_Process_2023	Proteasome-Mediated Ubiquitin-Dependent Protein Catabolic Process (GO:0043161)	89/319	1.12677e-06	8.73336e-05	0	0	1.88571	25.8269	RNF10;GSK3A;UBE3D;ZFAND2A;UBE2D3;AUP1;HERPUD1;TNFSF13B;PSMD6;KAT5;PSMD3;UBXN8;TRIM25;UBXN7;UBXN4;APC2;FBXW5;ANAPC7;FBXW11;YOD1;RAD23A;ARMC8;SIRT1;TOPORS;PSMA5;PSMA6;RNF126;PSMA1;SELENOS;KCTD10;PSMA2;DDIT3;PELI1;PLAA;SPOPL;RBCK1;BIRC2;RNF121;VCP;ANAPC15;PSMD11;PSMD14;KLHL15;PSMD13;DERL3;DERL1;FBXO45;PSMA7;USP19;UBE2J1;ECPAS;HSP90B1;PSMB7;ZNRF1;PSMB4;COP1;ZNRF2;TBX21;PCBP2;SPOP;ZSWIM8;DNAJB9;ASCC3;…
GO_Biological_Process_2023	Cellular Response To Type II Interferon (GO:0071346)	28/66	1.34032e-06	0.000100689	0	0	3.56803	48.249	SP100;CX3CL1;SYNCRIP;CCL5;CASP1;CCL1;JAK2;IL12RB1;CCL17;JAK1;CCL24;CCL22;DAPK1;CCL20;STAT1;IFNGR2;RPL13A;IFNG;PDE12;IRF1;IRF8;XCL1;CD47;CALM1;GAPDH;TLR4;TDGF1;TLR2
GO_Biological_Process_2023	Extrinsic Apoptotic Signaling Pathway (GO:0097191)	28/67	1.92648e-06	0.000140164	0	0	3.47633	45.7478	GSK3A;DDX3X;BCL2A1;DDX47;DIABLO;FASLG;TNF;CASP10;BAG3;BLOC1S2;IL12A;RIPK1;JAK2;BID;MCL1;DAXX;CD70;G0S2;TNFRSF10B;INHBA;TNFRSF1B;TNFRSF1A;IL4;IFNG;BCL2;BAX;FAS;BCL2L1
GO_Biological_Process_2023	Cellular Response To Oxygen-Containing Compound (GO:1901701)	107/406	1.95191e-06	0.000140164	0	0	1.74592	22.9531	CD86;CPNE8;NCF1;IRS1;GFI1;CD80;SERPINE1;AQP9;RORA;AHR;CXCL13;CLU;KAT5;RUVBL2;ZC3H12A;SESN2;TGM2;MEF2A;TICAM2;WNT5B;DAPK1;NFKBIL1;ACOD1;TICAM1;RRAGC;SELENOS;RRAGD;PPIF;ADAM9;PLAA;EZR;SQSTM1;CD274;VCP;SHMT1;BCL10;FOXO1;CDKN2AIP;HSP90B1;RAP1B;SBNO2;RAP1A;ZNF703;ABL2;NLRP3;LYN;EGR1;JUN;XBP1;FZD4;FZD7;PTK6;NFKB1;SETX;CXCL10;CXCL11;IL6;NR4A3;TNFSF4;GNB1;NFKBIB;CXCL6;CLIC4;CXCL9;CXCL8;TNFAIP3;CXCL1;CASP…
GO_Biological_Process_2023	Positive Regulation Of Cellular Component Biogenesis (GO:0044089)	35/93	2.05333e-06	0.000143235	0	0	2.92455	38.3001	VCP;TFRC;SDC4;PLEK;CLU;TNF;CX3CL1;BCL2L11;FLOT1;RACK1;RPS3;TPPP;SYNPO;BID;FNIP1;FNIP2;SH3GLB1;PDCD6IP;SLF2;SYK;MMP1;SNF8;RHOC;WARS1;VEGFA;RGCC;IFNG;HGS;TAL1;CDC42EP2;CHMP2A;BAX;SDC1;PFN1;RAB7A
GO_Biological_Process_2023	Intrinsic Apoptotic Signaling Pathway (GO:0097193)	38/105	2.33582e-06	0.000160646	0	0	2.74963	35.6548	ERO1A;PPP1R15A;DDX5;CDKN1A;CEBPB;DDX3X;PPP1R13B;BCL2A1;DIABLO;SELENOK;BCL2L11;ARL6IP5;TP53BP2;PMAIP1;CHAC1;ZNF622;PRODH;IKBKE;FNIP2;MAP3K5;PDK1;MCL1;BNIP3;TNFRSF10B;TRAF2;TNFRSF1B;TOPORS;PML;MSH6;DDIT3;DNAJC10;JMY;BCL2;BAX;TRIB3;ATF4;EPHA2;BCL2L1
GO_Biological_Process_2023	Response To Endoplasmic Reticulum Stress (GO:0034976)	40/114	3.13988e-06	0.000207189	0	0	2.62099	33.2114	ERO1A;PPP1R15A;PPP1R15B;VCP;CEBPB;CXCL8;FICD;DERL1;SELENOK;USP19;HSP90B1;HERPUD1;SCAMP5;BCL2L11;FLOT1;DNAJB9;CHAC1;MAP3K5;NCK1;PDIA3;JUN;XBP1;HSPA5;TNFRSF10B;TRAF2;PDIA6;EIF2S1;SELENOS;DDIT3;DNAJC10;RCAN3;BCL2;BAX;TRIB3;HYOU1;P4HB;ATF6;RNF185;ATF3;ATF4
GO_Biological_Process_2023	Ribosome Biogenesis (GO:0042254)	50/155	3.36661e-06	0.000219189	0	0	2.31142	29.1276	RPL5;DDX47;FCF1;FBL;RPS14;RPS17;RPS16;XPO1;RPS19;NOB1;MTREX;RRP12;GLUL;RPS13;UTP15;NOM1;RPS8;RPS6;DNTTIP2;RPS3A;UTP18;DKC1;MRTO4;SBDS;DDX27;RPL11;NOL7;NOLC1;SNU13;RRP7A;SPATA5L1;EXOSC9;PES1;ZNF622;DCAF13;NOP56;NPM1;UTP6;NOP16;UTP4;PNO1;UTP3;LTO1;RPL35A;EIF2S1;RCL1;RPS28;TNIP1;RPS24;RPS23
GO_Biological_Process_2023	Positive Regulation Of Type 2 Immune Response (GO:0002830)	10/13	3.85761e-06	0.00024205	0	0	16.0904	200.574	CD86;IL4;DENND1B;IL6;RSAD2;TNFSF4;IL18;NLRP3;XCL1;NOD2
GO_Biological_Process_2023	Negative Regulation Of Inflammatory Response (GO:0050728)	39/111	3.99442e-06	0.000243809	0	0	2.62599	32.6427	PTGER4;MACIR;TNFAIP6;SRC;TNFAIP3;RORA;FURIN;AHR;GATA3;MEFV;FXR1;RPS19;NLRP3;SLC39A8;FYN;TNFAIP8L2;LYN;IL10;YES1;SYK;PLK2;IL13;RHBDF2;STAT3;GPR31;NR1H3;TNFRSF1B;KLF4;IRGM;TNFRSF1A;IL4;CYLD;PROC;SELENOS;LPCAT3;TYRO3;GHRL;PTPN2;PPARD
GO_Biological_Process_2023	Positive Regulation Of Tyrosine Phosphorylation Of STAT Protein (GO:0042531)	24/55	4.14909e-06	0.000250124	0	0	3.74609	46.4239	IL21;LYN;CD40;CSF2;TNFRSF18;IL18;OSM;PTK6;PARP9;PARP14;TNF;IL2;TNFRSF1A;VEGFA;IL4;IL6;IFNG;IL23A;CCL5;IL12B;IL12A;HES1;JAK2;IL6ST
GO_Biological_Process_2023	Negative Regulation Of Innate Immune Response (GO:0045824)	23/52	4.95807e-06	0.000295247	0	0	3.83693	46.8662	USP15;STAT2;TREX1;NLRC5;CGAS;TNFAIP3;ACOD1;MUL1;TRAFD1;ISG15;YWHAZ;USP18;ZDHHC18;CNOT7;RPS19;OAS3;DHX58;PCBP2;TYRO3;SERPING1;BANF1;PTPN2;ATG5
GO_Biological_Process_2023	Positive Regulation Of Macromolecule Biosynthetic Process (GO:0010557)	41/122	8.12229e-06	0.000461176	0	0	2.45402	28.7633	RPL5;CIITA;DDX3X;IRS1;POLDIP3;NLRC5;NMD3;NOD2;FGF2;LARP1B;FXR1;RBM3;FXR2;HSPH1;NAMPT;JAK2;SOX4;XBP1;NPM1;IGF2;SAMD4A;EEF2;LARP4;KLF4;SIRT1;NFKB1;IL4;SLC25A37;IL6;RGCC;EIF6;SLC6A9;IFNG;IL1B;RFX5;AGO2;BCL3;CD28;TLR4;EIF3D;TLR2
GO_Biological_Process_2023	Ribonucleoprotein Complex Biogenesis (GO:0022613)	40/118	8.22872e-06	0.000461849	0	0	2.48597	29.1055	RPL5;RPL11;FCF1;NOL7;SNU13;RRP7A;FBL;RPS14;RPS17;RPS16;XPO1;RPS19;SPATA5L1;PES1;ZNF622;GLUL;RPS13;UTP15;NOP56;NOM1;NPM1;UTP6;NOP16;UTP4;RPS8;PNO1;UTP3;RPS6;DNTTIP2;LTO1;RPL35A;RPS3A;UTP18;RCL1;RPS28;SHQ1;TNIP1;MRTO4;RPS24;RPS23
GO_Biological_Process_2023	Negative Regulation Of Viral Process (GO:0048525)	25/61	1.02137e-05	0.000560377	0	0	3.36018	38.6144	RNASEL;IFIT5;ZC3HAV1;TNF;OASL;IFIH1;CCL5;BANF1;N4BP1;HEXIM1;RSAD2;STAT1;EIF2AK2;ISG15;MID2;BST2;ISG20;ILF3;PLSCR1;ZNFX1;TNIP1;OAS2;OAS3;SHFL;LTF
GO_Biological_Process_2023	Regulation Of Interleukin-17 Production (GO:0032660)	17/34	1.15287e-05	0.000618622	0	0	4.8329	54.9533	IL21;PRNP;IL18;OSM;NOD2;IL2;SLC7A5;IL6;IFNG;IL23A;DDIT3;TNFSF4;IL12B;CCL1;IL12A;JAK2;TLR4
GO_Biological_Process_2023	Positive Regulation Of Immune Response (GO:0050778)	30/80	1.16883e-05	0.000620367	0	0	2.90499	32.9917	SASH3;KARS1;IFI35;CD1D;NOD2;C8G;CCL5;IL12B;NLRP3;CCR7;IL12RB1;SLC15A4;IL10;AKIRIN2;CD74;XBP1;RSAD2;SIRT1;IL2;EREG;PLSCR1;IFNG;IL23A;TNFSF4;F2RL1;CD226;IL6ST;FCGR2B;RNF185;TRIM56
GO_Biological_Process_2023	Regulation Of Cell Population Proliferation (GO:0042127)	177/766	1.24965e-05	0.000649151	0	0	1.47087	16.6062	CD86;CSF3;TES;CSF2;TFRC;CSF1;IRS1;RTKN2;IFI35;CLU;FGF2;IFIT3;CRKL;IGF1R;CCND2;FTH1;NAMPT;PIM2;IER5;JUNB;SOX4;MAP2K1;F2R;RPS6;MATK;PIAS1;EREG;RUNX1;RNF126;ADAM17;HGS;NUPR1;ATF5;IL6ST;PLPP1;NOP2;NPR3;PDGFA;GATA3;DPP4;EFNB2;NUAK1;ADGRG1;ZNF703;S100A13;RPRD1B;S100A11;SLAMF1;JAG2;LYN;ZBTB17;STAT5B;JUN;XBP1;JAG1;TNFRSF9;IGF2;OSGIN1;HMGA1;EIF2AK2;IFNLR1;INHBA;PTK2;IL2;FOSL1;ACER2;IL4;CXCL10;CXCL11;IL6;C…
GO_Biological_Process_2023	Positive Regulation Of T-helper 1 Type Immune Response (GO:0002827)	9/12	1.73866e-05	0.00088436	0	0	14.4771	158.667	IL1R1;IL23A;IL1B;TBX21;IL18;IL12B;XCL1;IL12RB1;IL18R1
GO_Biological_Process_2023	Positive Regulation Of B Cell Activation (GO:0050871)	22/52	1.88548e-05	0.000934226	0	0	3.54652	38.5817	IL21;SASH3;CD74;CD40;XBP1;TFRC;SYK;NFATC2;NOD2;IL2;TNFSF13B;IL4;INSL6;MMP14;IL6;IL7;TNIP2;GPR183;TNFSF4;BCL2;CD38;TNFRSF4
GO_Biological_Process_2023	Positive Regulation Of Peptidyl-Tyrosine Phosphorylation (GO:0050731)	42/130	1.89409e-05	0.000934226	0	0	2.31361	25.1586	IL21;CSF3;CD40;CSF2;SRC;CD80;NEDD9;TNF;CCL5;IL12B;IL12A;TNFRSF14;HES1;JAK2;PAK2;LYN;PRNP;CD74;PTPN1;RIPK2;TNFRSF18;IGF2;IL18;OSM;PTK6;PARP14;PARP9;IL2;TNFRSF1A;VEGFA;IL4;GREM1;IL6;GPRC5B;DLG3;IFNG;IL23A;CASS4;ITGA5;IL6ST;TDGF1;CD44
GO_Biological_Process_2023	Positive Regulation Of Protein-Containing Complex Assembly (GO:0031334)	34/98	2.19645e-05	0.0010515	0	0	2.57296	27.5978	VCP;CSF2;DDX3X;TFRC;SRC;PLEK;CXCL13;CLU;TNF;RAP1B;BCL2L11;RACK1;RPS3;TPPP;BID;FNIP1;FNIP2;SH3GLB1;HSP90AA1;SLF2;SYK;MMP1;ISG15;RHOC;WARS1;VEGFA;PSMC6;IFNG;TAL1;FSCN1;CDC42EP2;BAX;LCP1;TLR4
GO_Biological_Process_2023	Positive Regulation Of miRNA Metabolic Process (GO:2000630)	21/49	2.29265e-05	0.00108212	0	0	3.6265	38.7427	IL10;SREBF1;EGR1;JUN;PNPT1;STAT3;GATA3;NR3C1;KLF4;FGF2;TNF;HIF1A;RELA;NFKB1;GNL3;FOSL1;KLF5;WT1;ZC3H12A;ZSWIM8;TEAD1
GO_Biological_Process_2023	Myeloid Leukocyte Differentiation (GO:0002573)	27/71	2.34852e-05	0.00109217	0	0	2.96948	31.6521	CSF3;CSF2;CSF1;GLO1;SRP54;SNX10;GATA3;IL1RL1;SBNO2;SOCS1;CASP10;UBD;CCR7;BATF2;BATF3;GAB2;MMP9;SIRT1;RUNX1;VEGFA;IL4;CD4;IFNG;OSTM1;GPR183;F2RL1;EPHA2
GO_Biological_Process_2023	Regulation Of Tumor Necrosis Factor Production (GO:0032680)	41/127	2.41421e-05	0.00111213	0	0	2.31065	24.5657	ILRUN;CD84;HSPB1;TNFAIP3;NOD2;CLU;RASGRP1;CX3CL1;FXR1;IFIH1;ZC3H12A;IL12B;RIPK1;JAK2;SLAMF1;HAVCR2;IL10;ARG2;FZD5;SYK;NFKBIL1;STAT3;CIDEA;MMP8;IL4;IL1A;IL6;SELENOS;IFNG;IL23A;OAS2;OAS3;MAPKAPK2;GHRL;CD47;LCP1;TLR4;RIGI;LTF;TLR2;IL17A
GO_Biological_Process_2023	Regulation Of Gene Expression (GO:0010468)	245/1127	3.11125e-05	0.00141984	0	0	1.36307	14.1458	RPL5;TFRC;RBPJ;BACH1;RPL6;CRKL;UBE2L3;GJA1;PPP2R1A;ZC3H12A;IL12B;CCNL2;ICOSLG;SOX4;MED1;DAXX;MBNL2;SFMBT2;ANK2;PRKAB1;RUNX3;THAP1;DDIT3;ATF5;EZR;ATF4;ZNF274;SRCAP;TXK;ZBTB1;GATA3;AKAP17A;MEFV;HNRNPLL;HIF1A;ZNF827;ZNHIT3;MIER1;PCBP2;ZNF703;ZNF146;LYN;EGR1;CREBBP;ZNF263;NDFIP2;TIPARP;FZD7;RDX;SETDB2;IGF2;NFATC2;SNF8;LARP4;PARP14;PARP15;HNRNPL;PARP10;CILP;ZFAT;ID2;HNRNPF;CD28;REL;SNAI1;NANOG;GPI;ZNF…
GO_Biological_Process_2023	Negative Regulation Of Gene Expression (GO:0010629)	87/336	3.46937e-05	0.0015686	0	0	1.69968	17.4539	CREBZF;BTG2;CXCL8;DDX3X;CITED2;CELF1;FGF2;TNF;CRKL;SYNCRIP;EIF4ENIF1;FLCN;INSL6;PTBP1;RBM4;ZC3H12A;RACK1;EPC1;ITGB8;METTL16;RPS13;HAVCR2;NKX3-1;IL10;SRGN;DAXX;DAPK1;SFMBT2;RPL13A;PARP9;PUS7;MMP8;SIRT1;ZAR1;SLC7A5;OLFM1;TWSG1;ILF3;SHQ1;IFNG;NCL;ERP29;SMCR8;TMBIM6;PABPC1;GAPDH;PTGER4;SMYD5;SHMT1;HIF1A;HDAC9;TOB1;FXR1;DLL4;PPP2CB;FXR2;NOCT;RPS3;VHL;N4BP1;NDFIP2;PNPT1;NOS2;TIPARP;SETDB2;STAT3;CIDEA;E…
GO_Biological_Process_2023	Regulation Of Immunoglobulin Production (GO:0002637)	14/27	4.08748e-05	0.00179812	0	0	5.20136	52.5597	CD86;IL21;SASH3;IL10;GPI;XBP1;IL2;IL4;IL6;TNFSF4;DNAJB9;FCGR2B;TNFRSF4;VAMP3
GO_Biological_Process_2023	Regulation Of Defense Response (GO:0031347)	33/97	4.52624e-05	0.00197336	0	0	2.49655	24.9731	SEMA7A;CELF1;GATA6;CGAS;XIAP;NOD2;PTGS2;USP18;RELA;HERC5;SBNO2;DHX58;CASP1;JAK2;N4BP1;BRD4;IL1R1;APLP2;ELMOD2;CYLD;PSMA6;BCL6;TRAF3;TNFSF4;IRF1;XCL1;FCGR2B;PIK3AP1;BIRC2;MGLL;PTGES;NFE2L2;BIRC3
GO_Biological_Process_2023	Positive Regulation Of Protein Metabolic Process (GO:0051247)	56/196	5.01402e-05	0.00216668	0	0	1.9409	19.2162	CD86;RPL5;GSK3A;DDX3X;CSF1;CD80;TNFAIP3;CLU;TNF;LARP1B;TNFSF13B;RBM3;IL12B;SOX4;APC2;HSP90AA1;FBXW11;IL18;IL23A;IL1B;AURKAIP1;EZR;SEC22B;VGLL4;RAB7A;RAB1A;VCP;POLDIP3;BCL10;OAZ1;RASGRP1;FOXO1;FXR1;FXR2;MAP2K5;NPM1;TIPARP;PLK2;RDX;SAMD4A;NR1H3;SNF8;INHBA;LARP4;EEF2;KLF4;NFKBIA;SLC25A37;IL6;EIF6;SLC6A9;AGO2;BCL3;CD28;EIF3D;RIGI
GO_Biological_Process_2023	Positive Regulation Of Multicellular Organismal Process (GO:0051240)	97/387	5.0617e-05	0.00216809	0	0	1.62789	16.1018	SERPINE1;ARID4B;ENO1;FGF2;TNF;IGF1R;SCAMP5;GJA1;RPS19;CFL1;IL12B;SOX8;CMKLR1;MED1;IL4R;APLP2;F2R;PRKAB1;SAP30;EREG;OLFM1;IL23A;PLA2R1;EPAS1;TXK;ADIPOR1;ADIPOR2;ZNF703;S100A13;BCL9L;XBP1;PHF10;EIF2AK2;ESRRG;INHBA;PTK2;IL2;GADD45G;IL4;IL6;RGCC;BAMBI;AGO2;CNOT3;SNAI1;CD28;BMPR1A;IL21;ITK;HILPDA;ING1;PIK3CG;ING2;GLIPR2;FLOT1;JAK2;TAPT1;IL10;KDM6B;SS18;SYK;IL13;IL18;SIRT1;ETV4;ADRA2A;TGFBR1;HADHA;IL1A…
GO_Biological_Process_2023	Cellular Response To Tumor Necrosis Factor (GO:0071356)	38/119	6.14687e-05	0.00257652	0	0	2.27245	22.0359	CD40;CXCL8;ILK;GATA3;TNF;TANK;CX3CL1;RELA;OCSTAMP;CCL5;ZC3H12A;RPS3;RIPK1;CCL1;JAK2;CCL17;NKX3-1;CCL24;CCL22;CHUK;CCL20;STAT1;TRAF2;TRAF1;TNFRSF1B;SIRT1;TNFRSF1A;NFKBIA;AIM2;TRAF4;TRAF3;TRAF6;TRAF5;XCL1;TDGF1;BIRC2;NFE2L2;BIRC3
GO_Biological_Process_2023	Negative Regulation Of DNA-binding Transcription Factor Activity (GO:0043433)	45/149	6.33227e-05	0.00262038	0	0	2.09732	20.2753	HDAC4;SP100;GFI1;CEBPG;NLRC5;TNFAIP3;RNF2;ADGRG3;PPP2CB;IRAK2;ZC3H12A;PIM1;NLRP3;HES1;HIF1AN;TNFRSF4;MAP2K5;CMKLR1;HAVCR2;EOMES;EGLN1;PRNP;TCF7L2;CHUK;NFKBIL1;KLF4;SIRT1;PEX14;SMAD7;NFKBIA;PARP10;CYLD;AIM2;TRAF3;DDIT3;ID2;TNFSF4;BCL3;BHLHE40;XCL1;SIK1;NUPR1;RBCK1;TRIB1;NFKBIE
GO_Biological_Process_2023	Positive Regulation Of Production Of Molecular Mediator Of Immune Response (GO:0002702)	17/38	7.08586e-05	0.00285879	0	0	3.9114	37.3727	CD86;IL21;SASH3;IL10;GPI;XBP1;NOD2;IL2;SLC7A5;IL6;TNFSF4;DNAJB9;F2RL1;XCL1;TNFRSF14;TNFRSF4;VAMP3
GO_Biological_Process_2023	Positive Regulation Of Pattern Recognition Receptor Signaling Pathway (GO:0062208)	17/39	0.000105581	0.00396579	0	0	3.73338	34.183	USP15;DDX3X;TICAM2;RSAD2;ZDHHC5;NR1H3;IFI35;OASL;DHX58;NINJ1;FLOT1;WDFY1;F2RL1;SLC15A4;ZCCHC3;LTF;TLR2
GO_Biological_Process_2023	Positive Regulation Of Cellular Biosynthetic Process (GO:0031328)	50/174	0.00010538	0.00396579	0	0	1.95499	17.9037	RPL5;CXCL8;DDX3X;HSP90AB1;IRS1;CLU;FGF2;TNF;LARP1B;RBM3;KAT5;SOX4;SREBF1;STARD4;EDN1;HSP90AA1;ELOVL5;MMP8;SIRT1;IFNG;IL1B;TLR4;POLDIP3;NMD3;PTGS2;HIF1A;FOXO1;FXR1;FXR2;CCL5;LDLR;EGR1;TCF7L2;NPM1;OPN3;IGF2;SAMD4A;NR1H3;EEF2;LARP4;KLF4;IL6;RGCC;EIF6;AGO2;BCL3;CD28;CTNNB1;EIF3D;PTPN2
GO_Biological_Process_2023	Positive Regulation Of Telomerase RNA Localization To Cajal Body (GO:1904874)	9/14	0.000113387	0.0041629	0	0	8.68522	78.9027	SHQ1;TNIP1;DKC1;RUVBL2;TCP1;CCT8;CCT7;CCT5;CCT4
GO_Biological_Process_2023	Regulation Of Interleukin-12 Production (GO:0032655)	20/50	0.000115554	0.00417965	0	0	3.22222	29.2119	IL10;CD40;SYK;RIPK2;MAST2;MEFV;HSPD1;CD40LG;IFNG;IL23A;TNFSF4;IL12B;CCR7;CD47;JAK3;TLR4;CMKLR1;TLR2;SLAMF1;IL17A
GO_Biological_Process_2023	Regulation Of Interleukin-6 Production (GO:0032675)	36/114	0.000122203	0.00438761	0	0	2.23475	20.1347	CD84;TNFAIP3;BCL10;NOD2;TNF;CX3CL1;HSPD1;IFIH1;ZC3H12A;SLAMF1;IL10;AKIRIN2;CD74;XBP1;SYK;NOS2;F2R;STAT3;MMP8;EREG;MAPK13;IL1A;IL6;SELENOS;IFNG;TNFSF4;IL1B;MAPKAPK2;F2RL1;GHRL;CD47;LCP1;TLR4;RIGI;TLR2;IL17A
GO_Biological_Process_2023	Regulation Of Response To External Stimulus (GO:0032101)	39/127	0.000127796	0.00455495	0	0	2.14645	19.2431	SEMA7A;CELF1;GATA6;CGAS;CXCR4;XIAP;NOD2;PTGS2;USP18;CX3CL1;RELA;HERC5;EFNB2;SBNO2;DHX58;CASP1;JAK2;N4BP1;BRD4;P2RY12;IL1R1;APLP2;ELMOD2;F2R;CYLD;PSMA6;BCL6;TRAF3;TNFSF4;IRF1;XCL1;F2RL1;FCGR2B;PIK3AP1;BIRC2;MGLL;PTGES;NFE2L2;BIRC3
GO_Biological_Process_2023	Cellular Response To dsRNA (GO:0071359)	10/17	0.000133816	0.00470088	0	0	6.89421	61.4898	IFIH1;NPM1;STING1;PDE12;FLOT1;CGAS;MUL1;ZCCHC3;PQBP1;RIGI
GO_Biological_Process_2023	Regulation Of Interleukin-4 Production (GO:0032673)	12/23	0.000135604	0.00472968	0	0	5.26647	46.902	CD86;SLC7A5;CEBPB;FCER1G;CD40LG;SYK;IRF4;DDIT3;TNFSF4;NLRP3;GATA3;HAVCR2
GO_Biological_Process_2023	Positive Regulation Of Angiogenesis (GO:0045766)	37/119	0.00014175	0.0048744	0	0	2.18489	19.3613	CD40;ECM1;RAMP2;BTG1;CXCL8;FLT1;PDCD6;SERPINE1;GATA6;HSPB1;FGF2;HIF1A;DLL1;PIK3R6;HK2;MYDGF;ZC3H12A;CTSH;ITGB8;SASH1;JAK1;XBP1;S100A1;ANXA3;VEGFC;KLF4;SIRT1;RUNX1;RHOB;VEGFA;IL1A;GARS1;PKM;IL1B;NINJ1;AGO2;ITGA5
GO_Biological_Process_2023	Regulation Of T-helper 1 Cell Cytokine Production (GO:2000554)	5/5	0.000150169	0.00501323	0	0	82800	728950	IL1R1;IL1B;TBX21;XCL1;IL18R1
GO_Biological_Process_2023	Interleukin-2-Mediated Signaling Pathway (GO:0038110)	6/7	0.000154001	0.00501323	0	0	28.9324	253.985	IL2RA;IL2RB;STAT3;IL2RG;JAK3;JAK1
GO_Biological_Process_2023	Negative Regulation Of Immune Response (GO:0050777)	24/66	0.000149003	0.00501323	0	0	2.76313	24.3475	LYN;YES1;SYK;SRC;PLK2;TREX1;RHBDF2;CGAS;TNFAIP3;MUL1;TRAFD1;FURIN;YWHAZ;SAMSN1;ZDHHC18;DHX58;PCBP2;TYRO3;BANF1;SMCR8;FYN;FCGR2B;HAVCR2;ATG5
GO_Biological_Process_2023	Regulation Of Cold-Induced Thermogenesis (GO:0120161)	43/146	0.000170583	0.00544417	0	0	2.02249	17.5477	CEBPB;KDM3A;EPAS1;LAMA4;NPR3;UCP1;CXCR4;RBPJ;ADIPOR1;ADIPOR2;IGF1R;FLCN;GJA1;IP6K1;JAK2;CMKLR1;KDM6B;TLE3;IL4R;SYK;APLP2;IL13;CIDEA;IL18;G0S2;NR1H3;ESRRG;PRKAB1;GADD45G;VEGFA;IL4;HADHA;ADAM17;ADRB3;IRF4;SCD;DDIT3;NOVA2;CNOT3;GHRL;TLR4;IL18R1;ATF4
GO_Biological_Process_2023	Regulation Of Defense Response To Virus By Host (GO:0050691)	16/37	0.000188057	0.0058602	0	0	3.68024	31.5719	HSP90AA1;TRAF3IP2;STAT1;CGAS;TNFAIP3;MUL1;IFNLR1;PARP9;PQBP1;IL4;STING1;IL23A;ZC3H12A;IL12B;IL12RB1;RIGI
GO_Biological_Process_2023	Regulation Of Angiogenesis (GO:0045765)	56/205	0.000186957	0.0058602	0	0	1.82266	15.6469	CD40;ECM1;BTG1;CXCL8;FLT1;YJEFN3;PDCD6;SERPINE1;PDE3B;HSPB1;TNFAIP3;FASLG;CXCL13;FGF2;HK2;PIK3CG;AMOT;MYDGF;HHEX;ZC3H12A;CTSH;ITGB8;GLUL;PPP1R16B;SEMA6A;ANXA3;SIRT1;RUNX1;RHOB;IL1A;HGS;IL1B;NINJ1;EPHA2;RAMP2;SP100;GATA6;ECSCR;HIF1A;PIK3R6;PGK1;SASH1;EGLN1;XBP1;STAT1;VEGFC;KLF4;PML;WARS1;VEGFA;CXCL10;IL6;RGCC;AGO2;CTNNB1;GHRL
GO_Biological_Process_2023	Positive Regulation Of Cellular Process (GO:0048522)	136/594	0.000188494	0.0058602	0	0	1.44715	12.4114	CD86;CSF3;CSF2;CSF1;IRS1;RTKN2;FGF2;TNF;CXCL16;CRKL;IGF1R;CCND2;NAMPT;IL12B;IL12A;IER5;SOX4;TGM2;SERPINF2;F2R;RPS6;MATK;EREG;ADAM17;MAP1A;NUPR1;IL6ST;S100A9;S100A8;NOP2;PDGFA;CDKN2AIP;DPP4;EFNB2;ADGRG1;ZNF703;S100A13;RPRD1B;TPPP;PRODH;SLAMF1;LYN;EGR2;XBP1;PHF10;IGF2;KLHL22;PTK6;PTK2;IL2;FOSL1;IL4;IL6;CNOT7;BAMBI;IL7;TNFSF4;BCL2;MDM2;IL7R;TDGF1;EIF4G2;IL21;RNF10;RYR2;HSP90AB1;DDX3X;CITED2;CDCA7L;H…
GO_Biological_Process_2023	Apoptotic Mitochondrial Changes (GO:0008637)	15/34	0.000227282	0.00689328	0	0	3.81275	31.9864	BCL2A1;BNIP3;FZD9;SOD2;CLU;CCAR2;HK2;HSPD1;IFIT2;GGCT;BCL2;BAX;BID;MCL1;BCL2L1
GO_Biological_Process_2023	Positive Regulation Of Immunoglobulin Production (GO:0002639)	15/34	0.000227282	0.00689328	0	0	3.81275	31.9864	CD86;IL21;SASH3;IL10;GPI;XBP1;TFRC;IL2;INSL6;IL6;TNFSF4;DNAJB9;XCL1;TNFRSF4;VAMP3
GO_Biological_Process_2023	Positive Regulation Of Chemokine Production (GO:0032722)	20/53	0.000293711	0.00824249	0	0	2.92876	23.8194	CD74;EGR1;CD84;DDX3X;SYK;IL18;EIF2AK2;TNF;HIF1A;IL6;IFNG;IL7;IL1B;OAS3;TNFSF4;F2RL1;LCP1;TLR4;TLR2;IL17A
GO_Biological_Process_2023	Cellular Response To Interleukin-12 (GO:0071349)	7/10	0.000326731	0.00857758	0	0	11.2534	90.3242	STAT4;IL12B;IL12A;P4HB;IL12RB1;JAK2;IL12RB2
GO_Biological_Process_2023	Regulation Of T-helper 2 Cell Cytokine Production (GO:2000551)	7/10	0.000326731	0.00857758	0	0	11.2534	90.3242	IL4;DENND1B;IL6;RSAD2;TBX21;NLRP3;XCL1
GO_Biological_Process_2023	Establishment Of Endothelial Barrier (GO:0061028)	13/28	0.000320751	0.00857758	0	0	4.18413	33.6606	PPP1R16B;RAB1A;PDE4D;RDX;F11R;ICAM1;RAP1B;RAP1A;RAP2B;RAPGEF1;F2RL1;RAPGEF2;EZR
GO_Biological_Process_2023	Granulocyte Chemotaxis (GO:0071621)	25/73	0.000323278	0.00857758	0	0	2.5183	20.2396	CXCL6;CXCL9;CXCL8;SRP54;CXCL1;CXCL13;CX3CL1;PIK3CG;CCL5;CXCR2;PDE4B;CCL1;CCL17;CCL24;EDN1;FCER1G;CCL22;SYK;CCL20;CXCL10;CXCL11;KLF5;XCL1;S100A9;S100A8
GO_Biological_Process_2023	Negative Regulation Of Intrinsic Apoptotic Signaling Pathway In Response To DNA Damage (GO:1902230)	12/25	0.000371448	0.00962202	0	0	4.4557	35.1916	CD74;ING2;TAF9;BCL2;SNAI1;TAF9B;CLU;SIRT1;CCAR2;CD44;TPT1;BCL2L1
GO_Biological_Process_2023	Regulation Of Interferon-Beta Production (GO:0032648)	19/50	0.000372427	0.00962202	0	0	2.96132	23.381	HSP90AA1;DDX3X;RIPK2;ISG15;RELB;IFIH1;PPM1B;STING1;OAS2;TRAF3;IRF1;OAS3;FLOT1;IRF7;REL;TLR4;TLR2;TRIM56;RIGI
GO_Biological_Process_2023	Positive Regulation Of Tumor Necrosis Factor Superfamily Cytokine Production (GO:1903557)	27/82	0.000391944	0.0100202	0	0	2.374	18.6226	CD86;CD84;HSPB1;BCL10;NOD2;CLU;RASGRP1;IFIH1;IL12B;RIPK1;JAK2;HAVCR2;SYK;FZD5;STAT3;MMP8;IL1A;IL6;IFNG;IL23A;OAS2;OAS3;LCP1;TLR4;TLR2;IL17A;RIGI
GO_Biological_Process_2023	Negative Regulation Of Endoplasmic Reticulum Unfolded Protein Response (GO:1900102)	8/13	0.00042963	0.0106078	0	0	7.71795	59.8341	PPP1R15A;PPP1R15B;PTPN1;HSPA5;RACK1;DNAJB9;BFAR;NCK1
GO_Biological_Process_2023	Regulation Of Nitric-Oxide Synthase Biosynthetic Process (GO:0051769)	8/13	0.00042963	0.0106078	0	0	7.71795	59.8341	EDN1;IFNG;SELENOS;NAMPT;NOD2;JAK2;TLR4;TLR2
GO_Biological_Process_2023	Negative Regulation Of Receptor Signaling Pathway Via JAK-STAT (GO:0046426)	9/16	0.00046501	0.0110763	0	0	6.20298	47.5983	SOCS3;SOCS1;HGS;PPP2R1A;BCL3;VHL;PARP14;SH2B3;PTPN2
GO_Biological_Process_2023	MyD88-independent Toll-Like Receptor Signaling Pathway (GO:0002756)	6/8	0.000525644	0.012281	0	0	14.4653	109.226	CD40;TICAM2;TRAF3;TNIP3;TICAM1;TLR4
GO_Biological_Process_2023	Positive Regulation Of Stress-Activated MAPK Cascade (GO:0032874)	32/105	0.000572296	0.0132442	0	0	2.12065	15.8325	MAPKBP1;NCF1;XIAP;NOD2;RASGRP1;ZC3H12A;ARL6IP5;RIPK1;CCR7;ZNF622;SASH1;MAP3K5;SLAMF1;GADD45B;GADD45A;FZD7;SERPINF2;EIF2AK2;TRAF2;TRAF1;MMP8;TPD52L1;GADD45G;VEGFA;TRAF4;TRAF3;IL1B;TRAF6;TRAF5;F2RL1;RELL1;FCGR2B
GO_Biological_Process_2023	Regulation Of Type I Interferon-Mediated Signaling Pathway (GO:0060338)	14/33	0.000596154	0.0135332	0	0	3.55753	26.4147	PTPN1;STAT2;NLRC5;MUL1;ISG15;USP18;CNOT7;STING1;OAS3;IKBKE;RNF185;UBE2K;PTPN2;TRIM56
GO_Biological_Process_2023	Regulation Of B Cell Proliferation (GO:0030888)	17/44	0.00059735	0.0135332	0	0	3.04109	22.5741	IL21;SASH3;IL10;LYN;CD74;CD40;TFRC;NFATC2;IL2;TNFSF13B;IL4;IL7;GPR183;BCL2;CD38;FCGR2B;TNFRSF4
GO_Biological_Process_2023	Positive Regulation Of Protein Ubiquitination (GO:0031398)	27/84	0.000601527	0.0135358	0	0	2.29042	16.9859	GSK3A;DCUN1D5;PDCD6;DCUN1D3;MYCBP2;DERL1;UBE2D1;XIAP;BCL10;HSPBP1;UBE2L3;UBB;RPS2;ARRDC4;NDFIP2;RIPK2;FBXO33;TOPORS;SMAD7;TRAF6;TBC1D7;SPRTN;UBE2N;TRIB3;BIRC2;BIRC3;SPSB4
GO_Biological_Process_2023	Regulation Of Toll-Like Receptor 4 Signaling Pathway (GO:0034143)	11/23	0.000678831	0.0149081	0	0	4.42374	32.2718	LYN;TICAM2;APLP2;NINJ1;FLOT1;WDFY1;NR1H3;TNFAIP3;F2RL1;IFI35;LTF
GO_Biological_Process_2023	Positive Regulation Of Cellular Catabolic Process (GO:0031331)	41/146	0.000701775	0.0152981	0	0	1.89035	13.7275	RBM27;GSK3A;IRS1;FURIN;PRR5L;ZC3HAV1;MEFV;TNF;HIF1A;FOXO1;FLCN;KAT5;ZC3H12A;ZSWIM8;SH3BP4;PIM2;RNF152;SH3GLB1;PTPN1;PNPT1;USP20;DAPK1;PLK2;BNIP3;TICAM1;TNFRSF1B;GTPBP1;IRGM;MID2;ADRA2A;SUPV3L1;MOV10;CNOT7;IFNG;IL1B;ADAM9;DEPDC5;ATF6;SQSTM1;OPTN;TRIM34
GO_Biological_Process_2023	Positive Regulation Of Protein Localization To Chromosome, Telomeric Region (GO:1904816)	7/11	0.000764671	0.0160419	0	0	8.43956	60.5628	DKC1;TCP1;CCT8;CCT7;CCT5;CCT4;GNL3
GO_Biological_Process_2023	Regulation Of Interleukin-8 Production (GO:0032677)	26/81	0.000770376	0.0160419	0	0	2.2854	16.3832	MAPKBP1;RAB1A;SERPINE1;NOD1;BCL10;NOD2;TNF;RELA;RIPK1;MAP2K5;IL10;CD74;SYK;NOS2;F2R;STAT3;KLF4;IL6;DDIT3;IL1B;BCL3;F2RL1;TLR4;TLR2;LAMTOR5;RIGI
GO_Biological_Process_2023	Neutrophil Migration (GO:1990266)	25/77	0.000799533	0.0165429	0	0	2.32402	16.5737	CXCL6;CXCL9;CXCL8;SRP54;CXCL1;CXCL13;CX3CL1;PIK3CG;CCL5;CXCR2;PDE4B;CCL1;CCL17;CCL24;EDN1;FCER1G;CCL22;SYK;CCL20;CXCL10;CXCL11;KLF5;XCL1;S100A9;S100A8
GO_Biological_Process_2023	Regulation Of MHC Class II Biosynthetic Process (GO:0045346)	8/14	0.00085129	0.0168294	0	0	6.43124	45.4608	IL10;IL4;CIITA;XBP1;IFNG;RFX5;JAK2;SIRT1
GO_Biological_Process_2023	Regulation Of Inflammatory Response To Antigenic Stimulus (GO:0002861)	9/17	0.000837607	0.0168294	0	0	5.42728	38.4521	LYN;YES1;SYK;KARS1;SRC;PLK2;RHBDF2;FURIN;FYN
GO_Biological_Process_2023	Regulation Of Telomerase RNA Localization To Cajal Body (GO:1904872)	9/17	0.000837607	0.0168294	0	0	5.42728	38.4521	SHQ1;TNIP1;DKC1;RUVBL2;TCP1;CCT8;CCT7;CCT5;CCT4
GO_Biological_Process_2023	Cellular Response To Decreased Oxygen Levels (GO:0036294)	24/73	0.000825627	0.0168294	0	0	2.36739	16.807	EGLN1;EGLN3;TIGAR;EPAS1;BNIP3;HILPDA;GATA6;RORA;AK4;PTGS2;SIRT1;HIF1A;VEGFA;NPEPPS;RGCC;TBL2;FAM162A;PGK1;MDM2;PMAIP1;HYOU1;VHL;P4HB;NKX3-1
GO_Biological_Process_2023	Response To Hydrogen Peroxide (GO:0042542)	17/46	0.00107824	0.0203768	0	0	2.83102	19.3427	EDN1;TNFAIP3;CLU;SLC6A2;SIRT1;RELA;MAPK13;RHOB;SETX;IL6;RPS3;PPIF;ADAM9;FYN;RIPK1;MAP3K5;NFE2L2
GO_Biological_Process_2023	Pyruvate Metabolic Process (GO:0006090)	18/50	0.00110913	0.0206993	0	0	2.71683	18.4858	GPI;TPI1;PDHA1;PGAM1;ENO1;PDHB;ENO3;HK2;HK1;LDHB;LDHA;PFKL;PKM;NR4A3;PGK1;ME3;GAPDH;PCK2
GO_Biological_Process_2023	Regulation Of Nitric Oxide Biosynthetic Process (GO:0045428)	15/39	0.00130536	0.0236676	0	0	3.01752	20.0402	EDN1;HSP90AA1;HSP90AB1;PTGS2;KLF4;MMP8;CLU;TNF;IFNG;IL1B;ZC3H12A;CD47;JAK2;GLA;TLR4
GO_Biological_Process_2023	Dendritic Cell Migration (GO:0036336)	9/18	0.00142056	0.0248624	0	0	4.82396	31.6293	EPS8;CCL5;GPR183;CXCR2;CXCR4;CCR7;CCR6;CLU;PIK3CG
GO_Biological_Process_2023	Positive Regulation Of Natural Killer Cell Activation (GO:0032816)	9/18	0.00142056	0.0248624	0	0	4.82396	31.6293	TICAM2;LAMP1;IL23A;IL18;ZBTB1;IL12B;IL12A;TICAM1;JAK2
GO_Biological_Process_2023	Regulation Of Exosomal Secretion (GO:1903541)	9/18	0.00142056	0.0248624	0	0	4.82396	31.6293	PDCD6IP;SDC4;IFNG;HGS;CHMP2A;CHMP3;SDC1;SNF8;RAB7A
GO_Biological_Process_2023	Regulation Of Interleukin-1 Beta Production (GO:0032651)	26/84	0.00140385	0.0248624	0	0	2.1668	14.2327	HSPB1;TNFAIP3;NOD2;MEFV;TNF;CX3CL1;PANX1;ZC3H12A;CASP1;NLRP3;CCR7;JAK2;GSDMD;EGR1;FZD5;RIPK2;F2R;STAT3;IL6;AIM2;IFNG;F2RL1;GHRL;LCP1;TLR4;IL17A
GO_Biological_Process_2023	Regulation Of miRNA Transcription (GO:1902893)	20/59	0.00142699	0.0248857	0	0	2.47728	16.2316	IL10;SREBF1;EGR1;DDX5;JUN;STAT3;GATA3;NR3C1;KLF4;FGF2;TNF;HIF1A;RELA;GNL3;FOSL1;REST;KLF5;WT1;TEAD1;PPARD
GO_Biological_Process_2023	'De Novo' Post-Translational Protein Folding (GO:0051084)	13/32	0.00150794	0.0262038	0	0	3.30246	21.4561	ERO1A;HSPA9;HSPA8;SDF2L1;HSPA5;HSPA6;SELENOF;HSPA13;DNAJC18;GAK;DNAJB1;DNAJC7;SDF2
GO_Biological_Process_2023	Regulation Of Granulocyte Macrophage Colony-Stimulating Factor Production (GO:0032645)	8/15	0.0015498	0.0264949	0	0	5.51215	35.6616	CD84;IL23A;CD80;IL1B;IL18;IL12B;RASGRP1;RIGI
GO_Biological_Process_2023	Regulation Of B Cell Activation (GO:0050864)	11/25	0.00160027	0.0269452	0	0	3.79132	24.4069	IL10;IL4;IL4I1;IL6;THEMIS2;TNIP2;TNFSF4;TNFAIP3;NOD2;FCGR2B;SAMSN1
GO_Biological_Process_2023	Receptor Signaling Pathway Via JAK-STAT (GO:0007259)	14/36	0.00165711	0.0277112	0	0	3.07186	19.6681	IL21;STAT5B;CSF2;STAT1;STAT2;STAT3;CSF2RB;PTK6;PIAS1;IFNG;STAT4;JAK2;JAK3;JAK1
GO_Biological_Process_2023	Response To Interleukin-1 (GO:0070555)	26/85	0.00169681	0.0281821	0	0	2.12994	13.5869	HDAC4;CD40;CXCL8;SRC;USP10;TAF9;HIF1A;TANK;CX3CL1;RELA;IRAK2;CCL5;ZC3H12A;CCL1;CCL17;NKX3-1;CCL24;CCL22;IL1R1;CCL20;NFKB1;MAPK13;IL1B;TRAF6;XCL1;CD47
GO_Biological_Process_2023	Positive Regulation Of Interleukin-1 Production (GO:0032732)	21/64	0.00174958	0.0288622	0	0	2.3593	14.9777	GSDMD;EGR1;FZD5;RIPK2;STAT3;HSPB1;NOD2;MEFV;TNF;PANX1;IL6;AIM2;IFNG;CASP1;S100A13;NLRP3;F2RL1;LCP1;JAK2;TLR4;IL17A
GO_Biological_Process_2023	Regulation Of Extrinsic Apoptotic Signaling Pathway (GO:2001236)	20/60	0.00179941	0.0293863	0	0	2.4152	15.2648	TCF7L2;SP100;SRC;SIAH2;G0S2;TRAF2;TRAF1;BCL10;CFLAR;TNF;TGFBR1;RELA;PML;IL4;CYLD;TNFSF10;RIPK1;BID;TLR4;PAK2
GO_Biological_Process_2023	Cellular Response To Reactive Oxygen Species (GO:0034614)	23/73	0.00199077	0.0317677	0	0	2.22259	13.8228	EDN1;JUN;NCF1;CHUK;UCP1;TNFAIP3;CLU;SLC6A2;MMP9;SIRT1;RELA;PEX14;RHOB;MAPK13;SETX;IL6;PPIF;RPS3;FYN;RIPK1;SQSTM1;MAP3K5;NFE2L2
GO_Biological_Process_2023	Positive Regulation Of Metabolic Process (GO:0009893)	31/108	0.00203531	0.0323728	0	0	1.94662	12.0634	CEBPB;KDM3A;EPAS1;UCP1;CXCR4;ADIPOR1;TNF;ADIPOR2;IGF1R;GJA1;JAK2;CMKLR1;KDM6B;IL4R;SYK;APLP2;IL13;IL18;G0S2;ESRRG;PRKAB1;GADD45G;VEGFA;IL4;HADHA;ADRB3;IFNG;IRF4;SCD;CNOT3;GHRL
GO_Biological_Process_2023	Regulation Of Sprouting Angiogenesis (GO:1903670)	13/33	0.0021006	0.0328757	0	0	3.13715	19.3422	PPP1R16B;SEMA6A;S100A1;KLF4;DLL1;FGF2;EPN1;VEGFA;GARS1;PKM;ITGA5;GLUL;JAK1
GO_Biological_Process_2023	Protein Ubiquitination (GO:0016567)	98/434	0.00219124	0.0339677	0	0	1.41592	8.67008	UBE3C;UBE3D;UBE2D2;UBE2D3;RNF19B;UBE2D1;CBLC;UBE2L6;UBE2L3;HERC5;NPEPPS;NUB1;RNF114;RNF19A;TRIM25;RNF111;HERC6;RAG1;ARRDC4;VPS18;MYLIP;WSB1;FBXW5;WSB2;ANAPC7;FBXW11;UBE2E1;MUL1;FBXO11;RNF126;KCTD10;HECW2;HECW1;RBCK1;UBE2V1;VCP;MYCBP2;DTX1;FBXO45;DTX2;MEFV;UBE2J1;VCPIP1;RNF213;UBB;UBD;RNF217;UBR5;KLHL25;KLHL21;KLHL22;BFAR;ISG15;BCL2;MDM2;UBE2N;TPP2;UBE2O;RNF185;UBE2K;NFE2L2;RNF10;RNF11;DDA1;TNFSF1…
GO_Biological_Process_2023	Carbohydrate Catabolic Process (GO:0016052)	15/41	0.00234024	0.0347337	0	0	2.78506	16.8705	GPI;TPI1;PGAM1;ENO1;ENO3;HK2;HK1;NEU3;LDHA;PFKL;PKM;ENOSF1;NEU1;PGK1;GAPDH
GO_Biological_Process_2023	Negative Regulation Of Intrinsic Apoptotic Signaling Pathway By P53 Class Mediator (GO:1902254)	8/16	0.00263459	0.0378374	0	0	4.82284	28.643	CD74;ING2;TAF9;BCL2;MDM2;TAF9B;SIRT1;CD44
GO_Biological_Process_2023	Cellular Response To Interleukin-15 (GO:0071350)	6/10	0.00287608	0.038568	0	0	7.2318	42.3156	IL15RA;IL2RB;STAT3;IL2RG;JAK3;JAK1
GO_Biological_Process_2023	Interleukin-15-Mediated Signaling Pathway (GO:0035723)	6/10	0.00287608	0.038568	0	0	7.2318	42.3156	IL15RA;IL2RB;STAT3;IL2RG;JAK3;JAK1
GO_Biological_Process_2023	Positive Regulation Of Protein Localization To Cajal Body (GO:1904871)	6/10	0.00287608	0.038568	0	0	7.2318	42.3156	DKC1;TCP1;CCT8;CCT7;CCT5;CCT4
GO_Biological_Process_2023	Regulation Of Establishment Of Protein Localization To Telomere (GO:0070203)	6/10	0.00287608	0.038568	0	0	7.2318	42.3156	DKC1;TCP1;CCT8;CCT7;CCT5;CCT4
GO_Biological_Process_2023	Regulation Of Protein Localization To Cajal Body (GO:1904869)	6/10	0.00287608	0.038568	0	0	7.2318	42.3156	DKC1;TCP1;CCT8;CCT7;CCT5;CCT4
GO_Biological_Process_2023	T-helper Cell Lineage Commitment (GO:0002295)	6/10	0.00287608	0.038568	0	0	7.2318	42.3156	SOCS3;IL6;IRF4;TBX21;STAT3;JAK1
GO_Biological_Process_2023	Regulation Of Intrinsic Apoptotic Signaling Pathway In Response To DNA Damage By P53 Class Mediator (GO:1902165)	7/13	0.00288456	0.038568	0	0	5.62569	32.9012	CD74;ING2;TAF9;BCL2;TAF9B;SIRT1;CD44
GO_Biological_Process_2023	Regulation Of JNK Cascade (GO:0046328)	31/110	0.00278268	0.038568	0	0	1.8971	11.1632	MAPKBP1;PHLPP1;NCF1;XIAP;NOD2;RASGRP1;IGF1R;DUSP10;RIPK1;CCR7;ZNF622;MAP3K5;SLAMF1;DUSP3;GADD45B;GADD45A;FZD7;SERPINF2;TRAF2;TRAF1;MMP8;TPD52L1;GADD45G;CYLD;TRAF4;TRAF3;IL1B;TRAF6;TRAF5;F2RL1;FCGR2B
GO_Biological_Process_2023	Regulation Of DNA-templated Transcription (GO:0006355)	375/1922	0.00292415	0.0386955	0	0	1.18735	6.92788	EHF;GFI1;ZNF292;GPATCH3;ENO1;IKZF2;RBPJ;BACH1;CCAR2;BACH2;RPL6;ELK3;UBE2L3;ELK4;SPIC;TRIM28;KAT5;ZMIZ1;PPP2R1A;ZXDC;BBX;EPC1;EPC2;SOX8;CCNL2;JUNB;RNF111;SOX4;MED1;DAXX;SPACDR;RUNX3;EREG;THAP1;DKK3;MED7;JMJD6;RUNX1;DDIT3;RFX5;HOXB3;TRIB3;ATF5;ATF6;ATF3;ATF4;L3MBTL1;ZNF275;CASZ1;ZNF274;SRCAP;EPAS1;GATA6;GATA3;AKAP17A;BCL10;ZNF24;HTATSF1;HIF1A;CDKN2AIP;SEC14L2;ZNF827;ZNHIT3;RAD21;MIER1;ZNF703;HIVEP1…
GO_Biological_Process_2023	Negative Regulation Of Cytokine-Mediated Signaling Pathway (GO:0001960)	19/59	0.0035978	0.0469734	0	0	2.29377	12.9081	OTUD4;STAT2;NLRC5;MUL1;XIAP;NR1H3;ISG15;OTOP1;PARP14;USP18;PPP2CB;CYLD;IL6;CNOT7;OAS3;F2RL1;RFFL;SH2B3;PTPN2
GO_Biological_Process_2023	Positive Regulation Of Natural Killer Cell Mediated Immune Response To Tumor Cell (GO:0002857)	4/5	0.00376899	0.0471897	0	0	19.2771	107.584	IL12B;IL12A;PVR;NECTIN2
GO_Biological_Process_2023	Positive Regulation Of Protein Localization To Nucleus (GO:1900182)	22/72	0.00376397	0.0471897	0	0	2.12534	11.8642	TCF7L2;CREBBP;TFRC;LIMK2;NMD3;PARP9;TRIM28;IFNG;DKC1;BAG3;SESN2;ZC3H12A;TCP1;UBR5;CCT8;CCT7;CCT5;RAN;JAK1;RBM22;CCT4;LAMTOR5
GO_Biological_Process_2023	Positive Regulation Of T Cell Mediated Immunity (GO:0002711)	15/43	0.00397611	0.0489052	0	0	2.58582	14.293	FZD5;ZBTB1;CD1E;TRAF2;CD1D;HSPD1;IL23A;IL1B;TNFSF4;TRAF6;IL12B;XCL1;IL12A;IL12RB1;MAP3K7

## Sheet: Supplementary Data 3c
Supplementary Data 3: Remaining over-represented Gene Ontology (GO) terms following reduction of redundant terms from contrasts comparing unstimulated vs. antigen-stimulated samples before and after vaccination.
c. Representative unique or shared GO immune terms in contrasts B and C following redundancy reduction (> 85% gene overlap) selected by the authors.
Gene set database: Gene Ontology Biological Process (GOBP)
Statistical cut-off: padj ≤ 0.05, gene overlap > 85%
Pathways in contrast B only	Pathways in contrasts B AND C	Pathways in contrast C only
Anti-viral response
	Defense Response To Virus (GO:0051607)	Regulation Of Viral Genome Replication (GO:0045069)
	Negative Regulation Of Viral Process (GO:0048525)	Regulation Of Defense Response To Virus By Host (GO:0050691)
	Positive Regulation Of Type I Interferon Production (GO:0032481)	Regulation Of Type I Interferon-Mediated Signaling Pathway (GO:0060338)
	Regulation Of Interferon-Beta Production (GO:0032648)
Inflammatory response
		Inflammatory Response (GO:0006954)
		Negative Regulation Of Inflammatory Response (GO:0050728)
Positive Regulation Of Tumor Necrosis Factor Production (GO:0032760)	Response To Interleukin-1 (GO:0070555)	Negative Regulation Of Innate Immune Response (GO:0045824)
		Regulation Of Inflammatory Response To Antigenic Stimulus (GO:0002861)
		Regulation Of Interleukin-1 Beta Production (GO:0032651)
		Positive Regulation Of Interleukin-1 Production (GO:0032732)
Innate Immunity
Positive Regulation Of NK T Cell Activation (GO:0051135)	Positive Regulation Of Natural Killer Cell Activation (GO:0032816)
Regulation Of Natural Killer Cell Proliferation (GO:0032817)	Positive Regulation Of Natural Killer Cell Mediated Immune Response To Tumor Cell (GO:0002857)
Regulation Of Natural Killer Cell Mediated Cytotoxicity Directed Against Tumor Cell Target (GO:0002858)
Adaptive Immunity
Positive Regulation Of Alpha-Beta T Cell Proliferation (GO:0046641)		Positive Regulation Of T Cell Mediated Immunity (GO:0002711)
		T-helper Cell Lineage Commitment (GO:0002295)
Th17
T-helper 17 Cell Differentiation (GO:0072539)	Regulation Of Interleukin-17 Production (GO:0032660)
Positive Regulation Of Interleukin-17 Production (GO:0032740)
Th1
	Regulation Of Type II Interferon Production (GO:0032649)	Positive Regulation Of T-helper 1 Type Immune Response (GO:0002827)
	Positive Regulation Of Type II Interferon Production (GO:0032729)	Regulation Of T-helper 1 Cell Cytokine Production (GO:2000554)
	Cellular Response To Type II Interferon (GO:0071346)
	Response To Type II Interferon (GO:0034341)
	Regulation Of Interleukin-12 Production (GO:0032655)	Cellular Response To Interleukin-15 (GO:0071350)
	Cellular Response To Interleukin-12 (GO:0071349)	Interleukin-15-Mediated Signaling Pathway (GO:0035723)
Th2
	Positive Regulation Of Type 2 Immune Response (GO:0002830)
	Regulation Of T-helper 2 Cell Cytokine Production (GO:2000551)
	Regulation Of Interleukin-4 Production (GO:0032673)
B Cells
		Positive Regulation Of B Cell Activation (GO:0050871)
		Positive Regulation Of Immunoglobulin Production (GO:0002639)
		Regulation Of B Cell Proliferation (GO:0030888)
		Regulation Of B Cell Activation (GO:0050864)

## Sheet: Supplementary Data 3d
Supplementary Data 3: Remaining over-represented Gene Ontology (GO) terms following reduction of redundant terms from contrasts comparing unstimulated vs. antigen-stimulated samples before and after vaccination.
d. List of all remaining unique or shared GO terms in contrasts B and C following redundancy reduction (> 85% gene overlap).
Gene set database: Gene Ontology Biological Process (GOBP)
Statistical cut-off: padj ≤ 0.05, gene overlap > 85%
Pathways in contrast B only	Pathways in contrasts B AND C	Pathways in contrast C only
I-kappaB kinase/NF-kappaB Signaling (GO:0007249)	Positive Regulation Of Cytokine Production (GO:0001819)	Gene Expression (GO:0010467)
Positive Regulation Of T Cell Proliferation (GO:0042102)	Regulation Of I-kappaB kinase/NF-kappaB Signaling (GO:0043122)	Macromolecule Biosynthetic Process (GO:0009059)
Regulation Of Transcription By RNA Polymerase II (GO:0006357)	Regulation Of Type II Interferon Production (GO:0032649)	Translation (GO:0006412)
Positive Regulation Of Tumor Necrosis Factor Production (GO:0032760)	Cytokine-Mediated Signaling Pathway (GO:0019221)	Regulation Of Inflammatory Response (GO:0050727)
Positive Regulation Of NK T Cell Activation (GO:0051135)	Positive Regulation Of Defense Response (GO:0031349)	Peptide Biosynthetic Process (GO:0043043)
Positive Regulation Of Alpha-Beta T Cell Proliferation (GO:0046641)	Positive Regulation Of DNA-templated Transcription (GO:0045893)	Inflammatory Response (GO:0006954)
Negative Regulation Of Cell Population Proliferation (GO:0008285)	Positive Regulation Of Response To External Stimulus (GO:0032103)	mRNA Processing (GO:0006397)
Positive Regulation Of Interleukin-17 Production (GO:0032740)	Defense Response To Virus (GO:0051607)	Positive Regulation Of Transcription By RNA Polymerase II (GO:0045944)
Regulation Of Extrinsic Apoptotic Signaling Pathway Via Death Domain Receptors (GO:1902041)	Positive Regulation Of Type II Interferon Production (GO:0032729)	Regulation Of mRNA Splicing, Via Spliceosome (GO:0048024)
Cellular Response To Chemokine (GO:1990869)	Negative Regulation Of Viral Process (GO:0048525)	Regulation Of Viral Genome Replication (GO:0045069)
Branched-Chain Amino Acid Transport (GO:0015803)	Cellular Response To Lipopolysaccharide (GO:0071222)	mRNA Splicing, Via Spliceosome (GO:0000398)
Negative Regulation Of Programmed Necrotic Cell Death (GO:0062099)	Cellular Response To Lipid (GO:0071396)	Negative Regulation Of Apoptotic Process (GO:0043066)
Ras Protein Signal Transduction (GO:0007265)	Regulation Of Tyrosine Phosphorylation Of STAT Protein (GO:0042509)	Negative Regulation Of Response To External Stimulus (GO:0032102)
Regulation Of Necroptotic Process (GO:0060544)	Negative Regulation Of Intracellular Signal Transduction (GO:1902532)	RNA Processing (GO:0006396)
Negative Regulation Of Extrinsic Apoptotic Signaling Pathway (GO:2001237)	Positive Regulation Of Lymphocyte Proliferation (GO:0050671)	Positive Regulation Of Apoptotic Signaling Pathway (GO:2001235)
Regulation Of Extrinsic Apoptotic Signaling Pathway In Absence Of Ligand (GO:2001239)	Negative Regulation Of Cytokine Production (GO:0001818)	Proteasome-Mediated Ubiquitin-Dependent Protein Catabolic Process (GO:0043161)
Cell-Substrate Junction Assembly (GO:0007044)	Intrinsic Apoptotic Signaling Pathway (GO:0097193)	Extrinsic Apoptotic Signaling Pathway (GO:0097191)
Regulation Of Platelet Activation (GO:0010543)	Positive Regulation Of Type I Interferon Production (GO:0032481)	Positive Regulation Of Cellular Component Biogenesis (GO:0044089)
Negative Regulation Of Signal Transduction In Absence Of Ligand (GO:1901099)	Cellular Response To Type II Interferon (GO:0071346)	Ribosome Biogenesis (GO:0042254)
Neutral Amino Acid Transport (GO:0015804)	Response To Type II Interferon (GO:0034341)	Negative Regulation Of Inflammatory Response (GO:0050728)
Regulation Of Natural Killer Cell Mediated Cytotoxicity Directed Against Tumor Cell Target (GO:0002858)	Positive Regulation Of Intracellular Signal Transduction (GO:1902533)	Positive Regulation Of Tyrosine Phosphorylation Of STAT Protein (GO:0042531)
Regulation Of ERK1 And ERK2 Cascade (GO:0070372)	Positive Regulation Of Apoptotic Process (GO:0043065)	Negative Regulation Of Innate Immune Response (GO:0045824)
Regulation Of RIG-I Signaling Pathway (GO:0039535)	Response To Lipopolysaccharide (GO:0032496)	Positive Regulation Of Macromolecule Biosynthetic Process (GO:0010557)
T-helper 17 Cell Differentiation (GO:0072539)	Regulation Of Interferon-Beta Production (GO:0032648)	Ribonucleoprotein Complex Biogenesis (GO:0022613)
Amino Acid Transport (GO:0006865)	Regulation Of NIK/NF-kappaB Signaling (GO:1901222)	Positive Regulation Of Immune Response (GO:0050778)
Regulation Of Protein Targeting To Mitochondrion (GO:1903214)	Establishment Of Endothelial Barrier (GO:0061028)	Regulation Of Cell Population Proliferation (GO:0042127)
Positive Regulation Of Establishment Of Protein Localization To Mitochondrion (GO:1903749)	Regulation Of Interleukin-17 Production (GO:0032660)	Positive Regulation Of T-helper 1 Type Immune Response (GO:0002827)
Regulation Of Release Of Cytochrome C From Mitochondria (GO:0090199)	Regulation Of Interleukin-10 Production (GO:0032653)	Positive Regulation Of B Cell Activation (GO:0050871)
Regulation Of Natural Killer Cell Proliferation (GO:0032817)	Cellular Response To Cytokine Stimulus (GO:0071345)	Positive Regulation Of Protein-Containing Complex Assembly (GO:0031334)
Negative Regulation Of DNA-templated Transcription (GO:0045892)	Regulation Of Angiogenesis (GO:0045765)	Positive Regulation Of miRNA Metabolic Process (GO:2000630)
	Positive Regulation Of T Cell Cytokine Production (GO:0002726)	Myeloid Leukocyte Differentiation (GO:0002573)
	Regulation Of Interleukin-12 Production (GO:0032655)	Regulation Of Gene Expression (GO:0010468)
	Cellular Response To Oxygen-Containing Compound (GO:1901701)	Negative Regulation Of Gene Expression (GO:0010629)
	Positive Regulation Of Type 2 Immune Response (GO:0002830)	Regulation Of Immunoglobulin Production (GO:0002637)
	Regulation Of Nitric-Oxide Synthase Biosynthetic Process (GO:0051769)	Regulation Of Defense Response (GO:0031347)
	Regulation Of Sprouting Angiogenesis (GO:1903670)	Negative Regulation Of DNA-binding Transcription Factor Activity (GO:0043433)
	Cellular Response To Decreased Oxygen Levels (GO:0036294)	Positive Regulation Of Production Of Molecular Mediator Of Immune Response (GO:0002702)
	Regulation Of Tumor Necrosis Factor Production (GO:0032680)	Positive Regulation Of Cellular Biosynthetic Process (GO:0031328)
	Positive Regulation Of Chemokine Production (GO:0032722)	Positive Regulation Of Pattern Recognition Receptor Signaling Pathway (GO:0062208)
	Positive Regulation Of Tumor Necrosis Factor Superfamily Cytokine Production (GO:1903557)	Positive Regulation Of Telomerase RNA Localization To Cajal Body (GO:1904874)
	Regulation Of Interleukin-2 Production (GO:0032663)	Cellular Response To dsRNA (GO:0071359)
	Positive Regulation Of Peptidyl-Tyrosine Phosphorylation (GO:0050731)	Interleukin-2-Mediated Signaling Pathway (GO:0038110)
	Response To Interleukin-1 (GO:0070555)	Negative Regulation Of Immune Response (GO:0050777)
	Positive Regulation Of Angiogenesis (GO:0045766)	Regulation Of T-helper 1 Cell Cytokine Production (GO:2000554)
	Granulocyte Chemotaxis (GO:0071621)	Regulation Of Cold-Induced Thermogenesis (GO:0120161)
	Regulation Of Interleukin-6 Production (GO:0032675)	Positive Regulation Of Cellular Process (GO:0048522)
	Response To Endoplasmic Reticulum Stress (GO:0034976)	Regulation Of Defense Response To Virus By Host (GO:0050691)
	Positive Regulation Of Multicellular Organismal Process (GO:0051240)	Apoptotic Mitochondrial Changes (GO:0008637)
	Positive Regulation Of Natural Killer Cell Mediated Immune Response To Tumor Cell (GO:0002857)	Positive Regulation Of Immunoglobulin Production (GO:0002639)
	Neutrophil Migration (GO:1990266)	Negative Regulation Of Intrinsic Apoptotic Signaling Pathway In Response To DNA Damage (GO:1902230)
	Positive Regulation Of Stress-Activated MAPK Cascade (GO:0032874)	Negative Regulation Of Endoplasmic Reticulum Unfolded Protein Response (GO:1900102)
	Regulation Of Apoptotic Process (GO:0042981)	Negative Regulation Of Receptor Signaling Pathway Via JAK-STAT (GO:0046426)
	Positive Regulation Of DNA-binding Transcription Factor Activity (GO:0051091)	MyD88-independent Toll-Like Receptor Signaling Pathway (GO:0002756)
	Cellular Response To Interleukin-12 (GO:0071349)	Regulation Of B Cell Proliferation (GO:0030888)
	Regulation Of T-helper 2 Cell Cytokine Production (GO:2000551)	Regulation Of Type I Interferon-Mediated Signaling Pathway (GO:0060338)
	Regulation Of Granulocyte Macrophage Colony-Stimulating Factor Production (GO:0032645)	Positive Regulation Of Protein Ubiquitination (GO:0031398)
	Cellular Response To Tumor Necrosis Factor (GO:0071356)	Regulation Of Toll-Like Receptor 4 Signaling Pathway (GO:0034143)
	Regulation Of Interleukin-4 Production (GO:0032673)	Positive Regulation Of Cellular Catabolic Process (GO:0031331)
	Regulation Of Response To External Stimulus (GO:0032101)	Positive Regulation Of Protein Localization To Chromosome, Telomeric Region (GO:1904816)
	Positive Regulation Of Natural Killer Cell Activation (GO:0032816)	Regulation Of Interleukin-8 Production (GO:0032677)
	Ubiquitin-Dependent Protein Catabolic Process (GO:0006511)	Regulation Of Inflammatory Response To Antigenic Stimulus (GO:0002861)
	Positive Regulation Of Metabolic Process (GO:0009893)	Regulation Of MHC Class II Biosynthetic Process (GO:0045346)
	Positive Regulation Of Protein Metabolic Process (GO:0051247)	Regulation Of Telomerase RNA Localization To Cajal Body (GO:1904872)
	Regulation Of JNK Cascade (GO:0046328)	Response To Hydrogen Peroxide (GO:0042542)
		Pyruvate Metabolic Process (GO:0006090)
		Regulation Of Nitric Oxide Biosynthetic Process (GO:0045428)
		Dendritic Cell Migration (GO:0036336)
		Regulation Of Exosomal Secretion (GO:1903541)
		Regulation Of Interleukin-1 Beta Production (GO:0032651)
		Regulation Of miRNA Transcription (GO:1902893)
		'De Novo' Post-Translational Protein Folding (GO:0051084)
		Regulation Of B Cell Activation (GO:0050864)
		Receptor Signaling Pathway Via JAK-STAT (GO:0007259)
		Positive Regulation Of Interleukin-1 Production (GO:0032732)
		Regulation Of Extrinsic Apoptotic Signaling Pathway (GO:2001236)
		Cellular Response To Reactive Oxygen Species (GO:0034614)
		Protein Ubiquitination (GO:0016567)
		Carbohydrate Catabolic Process (GO:0016052)
		Negative Regulation Of Intrinsic Apoptotic Signaling Pathway By P53 Class Mediator (GO:1902254)
		Cellular Response To Interleukin-15 (GO:0071350)
		Interleukin-15-Mediated Signaling Pathway (GO:0035723)
		Positive Regulation Of Protein Localization To Cajal Body (GO:1904871)
		Regulation Of Establishment Of Protein Localization To Telomere (GO:0070203)
		Regulation Of Intrinsic Apoptotic Signaling Pathway In Response To DNA Damage By P53 Class Mediator (GO:1902165)
		Regulation Of Protein Localization To Cajal Body (GO:1904869)
		T-helper Cell Lineage Commitment (GO:0002295)
		Regulation Of DNA-templated Transcription (GO:0006355)
		Negative Regulation Of Cytokine-Mediated Signaling Pathway (GO:0001960)
		Positive Regulation Of Protein Localization To Nucleus (GO:1900182)
		Positive Regulation Of T Cell Mediated Immunity (GO:0002711)
