# Supplementary material for: A safe, T cell-inducing heterologous vaccine against elephant endotheliotropic herpesvirus in a proof-of-concept study
Source: Nat Commun. 2025 Oct 3;16:8374. doi: 10.1038/s41467-025-64004-x (PMC12494954; doi:10.1038/s41467-025-64004-x)
Supplement: Supplementary file 6 — Supplementary Data 4 [file 41467_2025_64004_MOESM6_ESM.xlsx]

## Sheet: Supplementary Data 4a
Supplementary Data 4: Reactome over-representation analysis of differentially expressed genes (DEG) significantly upregulated upon antigen stimulation before and after vaccination.
a. Contrast B - Reactome over-representation analysis of DEG significantly upregulated in response to antigen stimulation before vaccination (n = 2).
Gene set database: Reactome
Statistical cut-off: padj ≤ 0.01
GeneSet	Term	Overlap	P-value	Adjusted P-value	Old P-value	Old Adjusted P-value	Odds Ratio	Combined Score	Genes
Reactome_2022	Cytokine Signaling In Immune System R-HSA-1280215	136/702	1.05694e-25	1.50297e-22	0	0	3.1869	183.276	CD86;CSF3;CSF2;CD80;UBE2D3;IFIT5;UBE2D1;RORA;UBE2L6;IL1RAP;CRKL;ICAM1;IL18RAP;LONP1;TNFRSF8;IL12B;TRIM25;KPNA4;MAP3K8;IL12A;KPNA5;TNFRSF4;MEF2A;MAP2K3;MAP2K1;IL4R;CISH;RSAD2;IL1R1;IL1R2;UBE2E1;PRKCA;PIAS1;IL23A;PDE12;FSCN1;NUP98;SQSTM1;EBI3;FPR1;HIF1A;RAP1B;SOCS2;SOCS3;BCL2L11;SOCS1;PDZD2;IRAK2;N4BP1;MCL1;VCAM1;BCL11B;TNFSF14;TNFRSF9;EIF2AK2;IFNLR1;ISG15;NUP153;NFKB1;SMAD7;BST2;ISG20;NFKBIA;IL6;X…
Reactome_2022	Immune System R-HSA-168256	237/1943	3.36442e-15	2.05758e-12	0	0	1.86468	62.1413	WIPF1;WIPF2;IFIT5;UBE2L6;ICAM4;CBLB;ABCA13;UBE2L3;CRKL;ICAM1;RNF114;FTH1;DHX58;LONP1;TRIM25;IL12B;IL12A;MEF2A;RSAD2;IL1R1;IL1R2;PRKCA;ARMC8;DYNC1LI1;DYNC1LI2;IL23A;PDE12;ORAI2;SERPING1;TRIB3;NUP98;TXK;EBI3;FPR1;HIF1A;UBE2J1;PPP3R1;PRDX4;RNF217;ATP6V0A2;SLAMF7;ICOS;N4BP1;CREBBP;TNFSF14;BCL11B;EIF2AK2;IFNLR1;MEX3C;BST2;CYLD;REL;ITK;CD40;CDKN1A;IL27;IL18BP;IFIH1;C8G;CASP10;CTSL;ARIH1;JAK2;CTSC;JAK1;…
Reactome_2022	Signaling By Interleukins R-HSA-449147	84/453	4.34088e-15	2.05758e-12	0	0	2.93942	97.2087	CD86;CDKN1A;CSF3;CSF2;CXCL8;CD80;RORA;FASLG;IL27;CXCL1;IL1RAP;IL18BP;CRKL;ICAM1;LMNB1;IL18RAP;LONP1;IL12B;MAP3K8;IL12A;JAK2;JAK1;MEF2A;DUSP4;MAP2K3;IL10;MAP2K1;IL4R;CISH;SYK;RIPK2;IL1R1;MMP1;IL1R2;IL18;PRKCA;IL16;GAB2;OSMR;MMP9;TOX4;IL1A;IFNG;IL23A;IRF4;IL1B;PELI1;RAPGEF1;FSCN1;SOS1;SQSTM1;CRK;RALA;PTAFR;EBI3;FPR1;NOD2;PTGS2;HIF1A;TANK;RAP1B;SOCS2;SOCS3;SOCS1;IRAK2;CCL5;STAT4;IL21R;N4BP1;IL12RB2;…
Reactome_2022	Interleukin-10 Signaling R-HSA-6783783	23/45	7.98893e-15	2.84007e-12	0	0	13.1851	427.999	CD86;IL10;CSF3;CSF2;CXCL8;CCL22;CCL20;IL1R1;CD80;IL1R2;PTAFR;FPR1;IL18;CXCL1;PTGS2;ICAM1;IL1A;IL6;CCL5;IL1B;IL12B;IL12A;JAK1
Reactome_2022	Interleukin-4 And Interleukin-13 Signaling R-HSA-6785807	32/107	4.47701e-12	1.27326e-09	0	0	5.39878	141.081	CDKN1A;CXCL8;RORA;FASLG;PTGS2;HIF1A;ICAM1;SOCS3;SOCS1;LONP1;IL12B;IL12A;JAK2;MCL1;JAK1;IL10;IL4R;VCAM1;CCL22;MMP1;IL18;MMP9;BATF;VEGFA;IL1A;IL6;IL23A;IRF4;IL1B;FSCN1;SOS1;BCL2L1
Reactome_2022	Interferon Signaling R-HSA-913531	44/200	5.32613e-11	1.26229e-08	0	0	3.58273	84.7525	RNASEL;SP100;CAMK2D;PTAFR;IFIT5;UBE2L6;ICAM1;OASL;SOCS3;PDZD2;SOCS1;TRIM25;FLNB;KPNA4;ARIH1;KPNA5;JAK2;JAK1;PTPN1;VCAM1;RSAD2;BCL11B;IFNB1;IFNGR2;UBE2E1;EIF2AK2;ISG15;NUP153;PML;PIAS1;SMAD7;BST2;ISG20;PPM1B;IFNG;PDE12;IRF4;OAS2;NUP50;OAS3;IRF7;NUP98;XAF1;EIF4G2
Reactome_2022	Signal Transduction R-HSA-162582	251/2465	6.85457e-08	1.39246e-05	0	0	1.49239	24.6182	CPNE8;TFRC;WIPF1;WIPF2;SERPINE1;F11R;FGFRL1;CRKL;BAIAP2L1;EPSTI1;TNS3;SOX4;CMKLR1;IER3;PTGDR;MEF2A;FNBP1;CSNK2A2;PRKCA;RUNX3;EREG;RUNX1;DYNC1LI1;DYNC1LI2;DAAM1;SPATA13;TRIB3;NUP98;EPHA2;TMEM87A;EPAS1;RRAD;FPR1;TWF1;KALRN;HIF1A;PPP3R1;RAD21;ATP6V0A2;ICOS;RALGDS;ABCA1;CREBBP;STARD13;ZRANB1;SRMS;JAG1;BCL11B;FZD7;FZD9;PTK6;MOV10;CYLD;SNW1;LPAR5;NRP2;CDKN1A;CAB39L;ADM;PCSK5;CX3CL1;AKAP12;GPR132;PPP3CC…
Reactome_2022	Interferon Gamma Signaling R-HSA-877300	22/89	4.09855e-07	7.28517e-05	0	0	4.12832	60.717	PTPN1;CAMK2D;SP100;VCAM1;BCL11B;IFNGR2;PTAFR;PML;ICAM1;OASL;PIAS1;SMAD7;SOCS3;SOCS1;IFNG;IRF4;OAS2;OAS3;IRF7;TRIM25;JAK2;JAK1
Reactome_2022	Antiviral Mechanism By IFN-stimulated Genes R-HSA-1169410	21/83	4.92104e-07	7.77525e-05	0	0	4.25671	61.8269	RNASEL;UBE2E1;EIF2AK2;UBE2L6;ISG15;NUP153;OASL;PPM1B;PDZD2;OAS2;PDE12;NUP50;OAS3;TRIM25;KPNA4;FLNB;ARIH1;KPNA5;NUP98;EIF4G2;JAK1
Reactome_2022	Regulation Of IFNG Signaling R-HSA-877312	8/14	1.8525e-06	0.000263425	0	0	16.6599	219.894	PTPN1;SOCS3;SOCS1;IFNG;IFNGR2;JAK2;PIAS1;JAK1
Reactome_2022	MET Promotes Cell Motility R-HSA-8875878	11/28	2.46277e-06	0.000318369	0	0	8.09655	104.561	RAP1B;RAP1A;LAMB3;SRC;RAPGEF1;LAMB1;LAMC1;SOS1;TNS3;CRK;CRKL
Reactome_2022	Response Of EIF2AK1 (HRI) To Heme Deficiency R-HSA-9648895	8/15	3.70962e-06	0.00043959	0	0	14.2792	178.555	PPP1R15A;CEBPB;DDIT3;CEBPG;TRIB3;CHAC1;EIF2S2;ATF3
Reactome_2022	Signaling By CSF3 (G-CSF) R-HSA-9674555	11/30	5.45151e-06	0.000596311	0	0	7.2435	87.7885	SOCS3;CSF3;NRAS;SOCS1;SYK;UBE2D3;UBE2D1;RNF7;GAB2;JAK2;JAK1
Reactome_2022	Interleukin-12 Family Signaling R-HSA-447115	15/54	6.02149e-06	0.000611611	0	0	4.81996	57.9367	IL10;RALA;EBI3;IL27;LMNB1;TOX4;RAP1B;IFNG;IL23A;STAT4;IL12B;IL12A;JAK2;JAK1;IL12RB2
Reactome_2022	Signaling To ERKs R-HSA-187687	11/33	1.56821e-05	0.00142544	0	0	6.25474	69.1961	RALA;NRAS;MAP2K1;RAP1A;BCL11B;SRC;RAPGEF1;SOS1;RALGDS;CRK;CRKL
Reactome_2022	Interferon Alpha/Beta Signaling R-HSA-909733	17/72	1.60387e-05	0.00142544	0	0	3.8754	42.7863	PTPN1;RNASEL;RSAD2;IFNB1;IFIT5;ISG15;OASL;BST2;ISG20;SOCS3;SOCS1;IRF4;OAS2;OAS3;IRF7;XAF1;JAK1
Reactome_2022	DDX58/IFIH1-mediated Induction Of Interferon-Alpha/Beta R-HSA-168928	18/81	2.21879e-05	0.00185595	0	0	3.58318	38.3972	CREBBP;IFNB1;UBE2D3;TNFAIP3;UBE2D1;UBE2L6;ISG15;TANK;NFKB1;IFIH1;NFKBIA;CYLD;PDZD2;CASP10;DHX58;IRF7;TRIM25;UBE2K
Reactome_2022	Death Receptor Signaling R-HSA-73887	25/139	3.18842e-05	0.00251885	0	0	2.75576	28.5315	YWHAE;TNFAIP3;XIAP;FASLG;KALRN;TANK;GNA13;BCL2L11;CASP10;USP25;RIPK2;TNFRSF10B;TRAF1;CFLAR;NFKB1;NFKBIA;CYLD;MADD;ARHGEF3;ARHGEF7;SOS1;SQSTM1;BIRC2;ARHGEF6;BIRC3
Reactome_2022	Inactivation Of CSF3 (G-CSF) Signaling R-HSA-9705462	9/25	4.68598e-05	0.00350708	0	0	7.02935	70.071	SOCS3;CSF3;SOCS1;SYK;UBE2D3;UBE2D1;RNF7;JAK2;JAK1
Reactome_2022	MET Activates RAP1 And RAC1 R-HSA-8875555	6/11	5.61728e-05	0.00399389	0	0	14.9745	146.557	RAP1B;RAP1A;RAPGEF1;SOS1;CRK;CRKL
Reactome_2022	Interleukin-12 Signaling R-HSA-9020591	12/44	6.21695e-05	0.00420976	0	0	4.69169	45.442	RAP1B;IL10;TOX4;RALA;IFNG;STAT4;IL12B;IL12A;JAK2;LMNB1;IL12RB2;JAK1
Reactome_2022	Ovarian Tumor Domain Proteases R-HSA-5689896	11/39	8.96372e-05	0.00579382	0	0	4.91284	45.7864	IFIH1;VCPIP1;ZRANB1;TNIP1;RIPK2;TNIP3;TNFAIP3;UBE2D1;TRIM25;YOD1;NOD2
Reactome_2022	ISG15 Antiviral Mechanism R-HSA-1169408	16/75	0.000104988	0.0062363	0	0	3.3971	31.1231	UBE2E1;EIF2AK2;UBE2L6;ISG15;NUP153;PPM1B;PDZD2;NUP50;TRIM25;KPNA4;FLNB;ARIH1;KPNA5;NUP98;EIF4G2;JAK1
Reactome_2022	Interleukin-35 Signaling R-HSA-8984722	6/12	0.000105254	0.0062363	0	0	12.4781	114.288	EBI3;STAT4;IL12A;JAK2;IL12RB2;JAK1
Reactome_2022	TNF Receptor Superfamily (TNFSF) Members Mediating Non-Canonical NF-kB Pathway R-HSA-5676594	7/17	0.000124876	0.00710293	0	0	8.73866	78.5448	CD40;TNFSF14;LTA;TANK;BIRC2;TNFSF13B;BIRC3
Reactome_2022	Circadian Clock R-HSA-400253	15/69	0.000136774	0.00731025	0	0	3.47825	30.9466	SREBF1;CRTC2;CREBBP;CRTC3;SERPINE1;CREM;RORA;NR3C1;HIF1A;PPP1CC;NFIL3;NAMPT;NRIP1;BHLHE40;NLRP3
Reactome_2022	Disease R-HSA-1643685	169/1736	0.000143786	0.00731025	0	0	1.38439	12.248	CD86;TPMT;WIPF1;CD80;GTF2B;WIPF2;UBE2D1;ARID4B;ENO1;NR3C1;PPP1CC;RPS17;TFG;KIF5B;LONP1;TRIM25;KPNA4;KPNA5;VPS36;PTGDR;ZBP1;MAP2K3;DAXX;MAP2K1;IL1R1;RPL23;SLC11A2;UBE2E1;PRKCA;ATP1B3;TICAM1;SAP30;EREG;DYNC1LI1;DYNC1LI2;PPP1R3C;SERPING1;NUP98;NEIL1;SQSTM1;CBLL1;SDC4;SLC35D1;RRAD;ZC3HAV1;GPR84;RAP1B;ADAMTS15;BCL2L11;RAP1A;IRAK2;PGK1;NLRP3;ICOS;ATRIP;ST3GAL2;ABCA1;NUS1;CREBBP;CD163;JAG1;CBLIF;FZD7;PL…
Reactome_2022	PTK6 Expression R-HSA-8849473	4/5	0.000143943	0.00731025	0	0	49.8586	441.054	EPAS1;PTK6;NR3C1;HIF1A
Reactome_2022	Negative Regulators Of DDX58/IFIH1 Signaling R-HSA-936440	10/35	0.000165946	0.00786511	0	0	4.99959	43.5157	IFIH1;CYLD;PDZD2;UBE2D3;TNFAIP3;UBE2D1;TRIM25;UBE2L6;ISG15;UBE2K
Reactome_2022	Regulation Of TNFR1 Signaling R-HSA-5357905	10/35	0.000165946	0.00786511	0	0	4.99959	43.5157	USP25;CYLD;MADD;TNFAIP3;XIAP;CFLAR;TRAF1;TANK;BIRC2;BIRC3
Reactome_2022	TNFs Bind Their Physiological Receptors R-HSA-5669034	9/29	0.000174994	0.00786511	0	0	5.62226	48.6368	TNFSF14;TNFRSF18;TNFRSF9;LTA;TNFRSF8;FASLG;TNFRSF25;TNFRSF4;TNFSF13B
Reactome_2022	Signaling By MET R-HSA-6806834	14/63	0.000176993	0.00786511	0	0	3.57617	30.896	PTPN1;LAMB3;SRC;LAMB1;LAMC1;CRKL;RAP1B;NRAS;RAP1A;RAPGEF1;SOS1;TNS3;CRK;EPS15
Reactome_2022	Chemokine Receptors Bind Chemokines R-HSA-380108	13/56	0.000187909	0.00809716	0	0	3.78276	32.4544	CXCL6;CXCL8;CCL22;CCL20;CXCR4;CXCL1;CXCL13;CX3CL1;CCL5;CXCR2;XCL1;ACKR3;CCR7
Reactome_2022	CD163 Mediating An Anti-Inflammatory Response R-HSA-9662834	5/9	0.000222017	0.00902024	0	0	15.5888	131.145	IL10;CD163;IL6;PLK2;RHBDF2
Reactome_2022	OAS Antiviral Response R-HSA-8983711	5/9	0.000222017	0.00902024	0	0	15.5888	131.145	RNASEL;OAS2;PDE12;OAS3;OASL
Reactome_2022	Activation Of BH3-only Proteins R-HSA-114452	9/30	0.000233587	0.00922667	0	0	5.35425	44.772	YWHAE;PPP3R1;BCL2L11;PPP3CC;TP53BP2;PMAIP1;BID;YWHAG;YWHAH
Reactome_2022	Interleukin-3, Interleukin-5 And GM-CSF Signaling R-HSA-512988	11/44	0.000290484	0.011164	0	0	4.16734	33.9387	CSF2;SYK;IL2RA;RAPGEF1;PRKCA;GAB2;JAK2;SOS1;CRK;CRKL;JAK1
Reactome_2022	MyD88-independent TLR4 Cascade R-HSA-166166	19/107	0.00032241	0.0120649	0	0	2.70591	21.7547	MAP2K3;MEF2A;DUSP4;MAP2K1;RIPK2;UBE2D3;UBE2D1;NOD2;TICAM1;TANK;NFKB1;NFKBIA;IRAK2;IRF7;MAP3K8;TLR4;N4BP1;BIRC2;BIRC3
Reactome_2022	Toll-like Receptor Cascades R-HSA-168898	25/162	0.000395301	0.0139477	0	0	2.29025	17.9461	UBE2D3;UBE2D1;NOD2;TANK;SOCS1;IRAK2;CTSL;MAP3K8;N4BP1;CTSB;MAP2K3;MEF2A;DUSP4;MAP2K1;RIPK2;TICAM1;NFKB1;NFKBIA;IRF7;PELI1;TLR7;TLR4;BIRC2;BIRC3;TLR2
Reactome_2022	PERK Regulates Gene Expression R-HSA-381042	9/32	0.000399884	0.0139477	0	0	4.88813	38.2464	CEBPB;CXCL8;HSPA5;NFYA;EXOSC9;DDIT3;CEBPG;EIF2S2;ATF3
Reactome_2022	SARS-CoV Infections R-HSA-9679506	46/369	0.00040215	0.0139477	0	0	1.79504	14.0348	YWHAE;BECN1;SDC4;ARID4B;NOD2;NR3C1;IFIH1;RPS17;CTSL;IRAK2;MGAT5;TRIM25;NLRP3;VHL;HAVCR1;JAK2;ST3GAL2;YWHAG;JAK1;NCK1;YWHAH;ZBP1;CREBBP;PARP4;SYK;IL1R1;RIPK2;IFNB1;IFNGR2;PTGES3;ATP1B3;ISG15;NUP153;PARP14;PARP9;VEGFA;SAP30;NUP50;CHMP2B;IRF7;TLR7;NUP98;AGRN;SOS1;TLR2;NFE2L2
Reactome_2022	TNFR1-induced NFkappaB Signaling Pathway R-HSA-5357956	8/26	0.000429317	0.0145354	0	0	5.5497	43.0286	USP25;CYLD;TNFAIP3;XIAP;TRAF1;TANK;BIRC2;BIRC3
Reactome_2022	Activation Of BAD And Translocation To Mitochondria R-HSA-111447	6/15	0.000469112	0.0151608	0	0	8.31737	63.7499	YWHAE;PPP3R1;PPP3CC;BID;YWHAG;YWHAH
Reactome_2022	Signaling By FLT3 ITD And TKD Mutants R-HSA-9703648	6/15	0.000469112	0.0151608	0	0	8.31737	63.7499	CDKN1A;NRAS;LONP1;GAB2;SOS1;BCL2L1
Reactome_2022	Amino Acid Transport Across Plasma Membrane R-HSA-352230	9/33	0.000513853	0.0162377	0	0	4.68421	35.4762	SLC7A5;SLC7A7;SLC43A2;SLC6A15;SLC3A2;SLC1A5;SLC7A11;SLC38A2;SLC7A2
Reactome_2022	Toll Like Receptor 3 (TLR3) Cascade R-HSA-168164	18/103	0.000558985	0.0169965	0	0	2.6526	19.8664	MAP2K3;MEF2A;DUSP4;MAP2K1;RIPK2;UBE2D3;UBE2D1;NOD2;TICAM1;TANK;NFKB1;NFKBIA;IRAK2;IRF7;MAP3K8;N4BP1;BIRC2;BIRC3
Reactome_2022	Cellular Responses To Stress R-HSA-2262752	78/722	0.000561769	0.0169965	0	0	1.53368	11.4787	ERO1A;YWHAE;CDKN1A;CRTC2;CRTC3;CXCL8;SRXN1;NCF2;UBE2D3;UBE2D1;RORA;SLC7A11;NR3C1;ETS2;LMNB1;RPS17;TATDN2;PHGDH;HIF1AN;CHAC1;MAP3K5;MAP2K3;KDM6B;RPL23;CSNK2A2;UBE2E1;DYNC1LI1;IL1A;DYNC1LI2;DDIT3;NUP50;TERF2IP;ETF1;TRIB3;NUP98;DEPDC5;SQSTM1;TLR4;ATF3;PPP1R15A;CEBPB;CAMK2D;EPAS1;CEBPG;HIF1A;HSPA13;RNF2;BAG2;DNAJB6;BAG3;EXOSC9;NRIP1;SH3BP4;NLRP3;VHL;FNIP2;EGLN1;CREBBP;EGLN3;NFYA;HSPA5;IFNB1;TXNRD1;PT…
Reactome_2022	Intrinsic Pathway For Apoptosis R-HSA-109606	12/55	0.000602974	0.0178631	0	0	3.48941	25.8692	AVEN;YWHAE;PPP3R1;PPP3CC;BCL2L11;TP53BP2;XIAP;PMAIP1;BID;YWHAG;YWHAH;BCL2L1
Reactome_2022	Toll Like Receptor 4 (TLR4) Cascade R-HSA-166016	22/140	0.00066858	0.0194025	0	0	2.33756	17.0884	MAP2K3;MEF2A;DUSP4;MAP2K1;RIPK2;UBE2D3;UBE2D1;NOD2;TICAM1;TANK;NFKB1;NFKBIA;SOCS1;IRAK2;IRF7;PELI1;MAP3K8;TLR4;N4BP1;BIRC2;BIRC3;TLR2
Reactome_2022	Caspase Activation Via Death Receptors In Presence Of Ligand R-HSA-140534	6/16	0.000703482	0.020007	0	0	7.48523	54.3388	TNFRSF10B;FASLG;CFLAR;TICAM1;TANK;TLR4
Reactome_2022	Regulated Necrosis R-HSA-5218859	12/57	0.000846612	0.0236055	0	0	3.33397	23.5854	IL1A;IL1B;CHMP2B;IL18;PELI1;XIAP;TNFRSF10B;FASLG;CFLAR;TANK;BIRC2;BIRC3
Reactome_2022	FOXO-mediated Transcription R-HSA-9614085	13/65	0.000872852	0.0238692	0	0	3.12652	22.0224	SREBF1;CDKN1A;CREBBP;BTG1;NFYA;GADD45A;FASLG;NR3C1;KLF4;BCL2L11;DDIT3;CCNG2;YWHAG
Reactome_2022	Regulation Of Necroptotic Cell Death R-HSA-5675482	8/29	0.000965109	0.0257826	0	0	4.75612	33.023	PELI1;XIAP;TNFRSF10B;FASLG;CFLAR;TANK;BIRC2;BIRC3
Reactome_2022	Cellular Responses To Stimuli R-HSA-8953897	78/736	0.000979085	0.0257826	0	0	1.49987	10.3924	ERO1A;YWHAE;CDKN1A;CRTC2;CRTC3;CXCL8;SRXN1;NCF2;UBE2D3;UBE2D1;RORA;SLC7A11;NR3C1;ETS2;LMNB1;RPS17;TATDN2;PHGDH;HIF1AN;CHAC1;MAP3K5;MAP2K3;KDM6B;RPL23;CSNK2A2;UBE2E1;DYNC1LI1;IL1A;DYNC1LI2;DDIT3;NUP50;TERF2IP;ETF1;TRIB3;NUP98;DEPDC5;SQSTM1;TLR4;ATF3;PPP1R15A;CEBPB;CAMK2D;EPAS1;CEBPG;HIF1A;HSPA13;RNF2;BAG2;DNAJB6;BAG3;EXOSC9;NRIP1;SH3BP4;NLRP3;VHL;FNIP2;EGLN1;CREBBP;EGLN3;NFYA;HSPA5;IFNB1;TXNRD1;PT…
Reactome_2022	RAF-independent MAPK1/3 Activation R-HSA-112409	7/23	0.00105897	0.0273791	0	0	5.45989	37.4028	DUSP4;DUSP5;MAP2K1;IL6;JAK2;DUSP16;JAK1
Reactome_2022	TNF Signaling R-HSA-75893	10/44	0.00121335	0.0308104	0	0	3.67438	24.6712	USP25;CYLD;MADD;TNFAIP3;XIAP;CFLAR;TRAF1;TANK;BIRC2;BIRC3
Reactome_2022	Infectious Disease R-HSA-5663205	97/961	0.00126917	0.0316624	0	0	1.42328	9.4924	WIPF1;WIPF2;GTF2B;ARID4B;ENO1;NR3C1;RPS17;TRIM25;KPNA4;KPNA5;VPS36;PTGDR;ZBP1;MAP2K3;DAXX;MAP2K1;IL1R1;RPL23;PRKCA;ATP1B3;SAP30;DYNC1LI1;DYNC1LI2;NUP98;CBLL1;SDC4;GPR84;IRAK2;PGK1;NLRP3;ST3GAL2;CREBBP;CD163;FZD7;PLK2;EIF2AK2;ISG15;NUP153;PARP14;NFKB1;IL6;CHMP2B;RAB5A;NFE2L2;YWHAE;ADM;DUSP16;IFIH1;CTSL;JAK2;HAVCR1;YWHAG;JAK1;NCK1;YWHAH;IL10;GPR39;PTGIR;PARP4;SYK;RIPK2;IFNGR2;RHBDF2;IL18;PARP9;IL1A…
Reactome_2022	Signaling By Non-Receptor Tyrosine Kinases R-HSA-9006927	11/52	0.00132059	0.0323773	0	0	3.35275	22.2276	SOCS3;PTPN1;NRAS;SRMS;EPAS1;PTK6;NR3C1;CRK;HIF1A;EREG;HBEGF
Reactome_2022	MyD88 Dependent Cascade Initiated On Endosome R-HSA-975155	17/102	0.00135826	0.0327365	0	0	2.50353	16.5272	MAP2K3;MEF2A;DUSP4;MAP2K1;RIPK2;NOD2;TICAM1;TANK;NFKB1;NFKBIA;IRAK2;IRF7;PELI1;MAP3K8;TLR7;TLR4;N4BP1
Reactome_2022	Toll Like Receptor 7/8 (TLR7/8) Cascade R-HSA-168181	17/103	0.00151626	0.0359354	0	0	2.47429	16.0619	MAP2K3;MEF2A;DUSP4;MAP2K1;RIPK2;NOD2;TICAM1;TANK;NFKB1;NFKBIA;IRAK2;IRF7;PELI1;MAP3K8;TLR7;TLR4;N4BP1
Reactome_2022	RIPK1-mediated Regulated Necrosis R-HSA-5213460	8/31	0.00155236	0.0361877	0	0	4.34207	28.0844	PELI1;XIAP;TNFRSF10B;FASLG;CFLAR;TANK;BIRC2;BIRC3
Reactome_2022	Programmed Cell Death R-HSA-5357801	28/208	0.00166357	0.037789	0	0	1.95174	12.4888	AVEN;YWHAE;SATB1;XIAP;FASLG;TANK;LMNB1;PPP3R1;PPP3CC;BCL2L11;TP53BP2;PMAIP1;BID;YWHAG;YWHAH;DAPK1;IL18;TNFRSF10B;CFLAR;TICAM1;IL1A;IL1B;CHMP2B;PELI1;TLR4;BIRC2;BCL2L1;BIRC3
Reactome_2022	EGFR Transactivation By Gastrin R-HSA-2179392	4/8	0.00167863	0.037789	0	0	12.4626	79.6334	NRAS;PRKCA;SOS1;HBEGF
Reactome_2022	Oncogenic MAPK Signaling R-HSA-6802957	14/78	0.00170077	0.037789	0	0	2.73578	17.4452	MAP2K1;CAMK2D;SRC;ZC3HAV1;DUSP16;QKI;RAP1B;PPP1CC;SPRED2;NRAS;MRAS;BCL2L11;RAP1A;JAK2
Reactome_2022	Erythropoietin Activates RAS R-HSA-9027284	5/13	0.00176153	0.0385367	0	0	7.79271	49.418	NRAS;RAPGEF1;JAK2;SOS1;CRKL
Reactome_2022	Signaling By NTRK1 (TRKA) R-HSA-187037	18/114	0.00187558	0.0404101	0	0	2.34726	14.738	MEF2A;DUSP4;MAP2K1;RALA;BCL11B;RRAD;SRC;NAB1;F3;CRKL;NRAS;RAP1A;VGF;RAPGEF1;SOS1;RALGDS;CRK;MAP2K5
Reactome_2022	Adaptive Immune System R-HSA-1280218	76/733	0.00204344	0.0429926	0	0	1.46164	9.05214	CD86;ITK;CD40;UBE3C;NCF2;UBE3D;CD80;UBE2D3;RNF19B;UBE2D1;CBLB;ICAM4;UBE2L6;PVR;ICAM1;UBE2L3;NPEPPS;RNF114;CTSL;KIF5B;MAP3K8;CTSC;NCK1;CTSB;MYLIP;LAG3;SYK;RIPK2;UBE2E1;PRKCA;PDCD1LG2;FBXO11;RNF41;ENAH;DYNC1LI1;DYNC1LI2;ORAI2;LCP2;TRIB3;SOS1;ARHGEF7;TLR4;TLR2;CD274;BECN1;SRC;DAPP1;RNF7;UBE2J1;RAP1B;SOCS3;ZNRF1;PPP3R1;NRAS;RAP1A;SOCS1;KIF3A;RNF217;SLAMF7;RBBP6;VHL;ICOS;LONRF1;CD99;VCAM1;HSPA5;MEX3C;…
Reactome_2022	Potential Therapeutics For SARS R-HSA-9679191	16/97	0.00207153	0.0429926	0	0	2.47148	15.2724	ZBP1;SYK;IL1R1;IFNGR2;PTGES3;ARID4B;ATP1B3;NR3C1;SAP30;VEGFA;TLR7;JAK2;SOS1;NFE2L2;JAK1;NCK1
Reactome_2022	Toll Like Receptor 9 (TLR9) Cascade R-HSA-168138	17/106	0.00208614	0.0429926	0	0	2.3905	14.7552	MAP2K3;MEF2A;DUSP4;MAP2K1;RIPK2;NOD2;TICAM1;TANK;NFKB1;NFKBIA;IRAK2;IRF7;PELI1;MAP3K8;TLR7;TLR4;N4BP1
Reactome_2022	Cell Surface Interactions At Vascular Wall R-HSA-202733	20/134	0.00217189	0.0441204	0	0	2.1971	13.473	CD84;SDC4;MMP1;SRC;TNFRSF10B;ATP1B3;SLC3A2;SLC7A11;F11R;PROCR;THBD;SLC7A5;NRAS;SLC7A7;CD48;CD47;ITGA5;CD58;SOS1;CD99
Reactome_2022	Caspase Activation Via Extrinsic Apoptotic Signaling Pathway R-HSA-5357769	7/26	0.00233324	0.0467305	0	0	4.59706	27.8605	DAPK1;TNFRSF10B;FASLG;CFLAR;TICAM1;TANK;TLR4
Reactome_2022	Prolonged ERK Activation Events R-HSA-169893	5/14	0.0025733	0.0508226	0	0	6.92647	41.2996	MAP2K1;RAP1A;RAPGEF1;CRK;CRKL
Reactome_2022	CD209 (DC-SIGN) Signaling R-HSA-5621575	6/20	0.00263025	0.0511603	0	0	5.34544	31.7555	CREBBP;NRAS;PRKCA;ARHGEF7;NFKB1;RELB
Reactome_2022	BH3-only Proteins Associate With And Inactivate Anti-Apoptotic BCL-2 Members R-HSA-111453	4/9	0.00284392	0.0511603	0	0	9.96956	58.4473	BCL2L11;PMAIP1;BID;BCL2L1
Reactome_2022	Interleukin-1 Processing R-HSA-448706	4/9	0.00284392	0.0511603	0	0	9.96956	58.4473	IL1A;IL1B;IL18;NFKB1
Reactome_2022	Interleukin-23 Signaling R-HSA-9020933	4/9	0.00284392	0.0511603	0	0	9.96956	58.4473	IL23A;STAT4;IL12B;JAK2
Reactome_2022	NR1H2 And NR1H3 Regulate Gene Expression Linked To Lipogenesis R-HSA-9029558	4/9	0.00284392	0.0511603	0	0	9.96956	58.4473	SREBF1;SCD;NRIP1;NR1H3
Reactome_2022	Prostanoid Ligand Receptors R-HSA-391908	4/9	0.00284392	0.0511603	0	0	9.96956	58.4473	PTGER4;PTGIR;PTGER2;PTGDR
Reactome_2022	Serine Biosynthesis R-HSA-977347	4/9	0.00284392	0.0511603	0	0	9.96956	58.4473	PSAT1;PHGDH;SERINC1;PSPH
Reactome_2022	Innate Immune System R-HSA-168249	101/1035	0.00294406	0.0511603	0	0	1.3694	7.98081	NCF2;WIPF1;WIPF2;UBE2D3;UBE2D1;UBE2L6;ABCA13;FTH1;DHX58;TRIM25;MAP3K8;ENPP4;MEF2A;ZBP1;MAP2K3;MAP2K1;CD93;PRKCA;ATP11A;ARMC8;TICAM1;DYNC1LI1;CLEC4D;SERPING1;TXK;FPR1;GPR84;RAP1B;PPP3R1;RAP1A;SOCS1;PRDX4;PDZD2;IRAK2;ATP6V0A2;NLRP3;N4BP1;CREBBP;ISG15;NFKB1;BST2;NFKBIA;CYLD;UBE2K;BCL2L1;ITK;DDX3X;TNFAIP6;TNFAIP3;CGAS;CXCL1;FCAR;IFIH1;C8G;CASP10;CTSL;SNAP29;CTSC;NCK1;CTSB;DUSP4;SERPINB1;SYK;RIPK2;PLA…
Reactome_2022	ATF4 Activates Genes In Response To Endoplasmic Reticulum Stress R-HSA-380994	7/27	0.00295017	0.0511603	0	0	4.36697	25.4415	CEBPB;CXCL8;NFYA;EXOSC9;DDIT3;CEBPG;ATF3
Reactome_2022	Integrin Signaling R-HSA-354192	7/27	0.00295017	0.0511603	0	0	4.36697	25.4415	RAP1B;PTPN1;RAP1A;SYK;SRC;SOS1;CRK
Reactome_2022	TRAF6 Mediated Induction Of NFkB And MAP Kinases Upon TLR7/8 Or 9 Activation R-HSA-975138	16/101	0.00315778	0.0541008	0	0	2.35467	13.5579	MAP2K3;MEF2A;DUSP4;MAP2K1;RIPK2;NOD2;TICAM1;TANK;NFKB1;NFKBIA;IRAK2;PELI1;MAP3K8;TLR7;TLR4;N4BP1
Reactome_2022	Transcriptional Regulation By TP53 R-HSA-3700989	41/354	0.00323038	0.0546857	0	0	1.64625	9.44147	YWHAE;CDKN1A;PCNA;RRAD;PRDM1;ING3;PDZD2;POLR2A;CASP10;PLAGL1;TP53BP2;RBBP8;PMAIP1;KMT5A;BID;RFFL;ATRIP;YWHAG;YWHAH;PLK3;PRMT5;DAXX;CREBBP;RMI2;TIGAR;GADD45A;PLK2;TXNRD1;CSNK2A2;TNFRSF10B;GTF2H1;PML;DDB2;CNOT4;MOV10;RGCC;RHEB;DDIT4;CCNG1;CDK12;LAMTOR3

## Sheet: Supplementary Data 4b
Supplementary Data 4: Reactome over-representation analysis of differentially expressed genes (DEG) significantly upregulated upon antigen stimulation before and after vaccination.
b. Contrast C - Reactome over-representation analysis of DEG significantly upregulated in response to antigen stimulation after vaccination (n = 2).
Gene set database: Reactome
Statistical cut-off: padj ≤ 0.01
GeneSet	Term	Overlap	P-value	Adjusted P-value	Old P-value	Old Adjusted P-value	Odds Ratio	Combined Score	Genes
Reactome_2022	Cytokine Signaling In Immune System R-HSA-1280215	271/702	4.93513e-43	8.30088e-40	0	0	3.2002	311.747	EIF4A1;IFIT5;UBE2L6;IFI35;IFIT3;CRKL;ICAM1;IFIT2;IL27RA;HERC5;PSMD6;PPP2R1A;PSMD3;LONP1;IL12B;TRIM25;IL12A;B2M;MEF2A;IL15RA;RSAD2;IL1R1;IL23A;PDE12;PSME1;PSME2;NUP98;ALPK1;AURKAIP1;EBI3;FPR1;IL20RB;GATA3;HIF1A;NUP88;PSMF1;N4BP1;GSDMD;LYN;EGR1;STAT5B;JUN;YES1;TNFSF14;EIF2AK2;IFNLR1;BST2;HNRNPF;TNFSF4;SDC1;NANOG;IL21;CDKN1A;CD40;RPLP0;IL27;IL18BP;NKIRAS1;NKIRAS2;TIMP1;ARIH1;JAK2;JAK3;HAVCR2;JAK1;DU…
Reactome_2022	Signaling By Interleukins R-HSA-449147	191/453	1.47686e-36	1.24204e-33	0	0	3.65693	301.708	CD86;CSF3;CSF2;CSF1;IRS1;CD80;RORA;IL1RAP;TNF;CRKL;ICAM1;IL27RA;PSMD6;IL18RAP;CCND1;PPP2R1A;PSMD3;LONP1;IL12B;MAP3K8;IL12A;MAP3K7;RAG1;MEF2A;MAP2K3;IL15RA;MAP2K1;IL4R;CISH;IL1R1;FBXW11;TXLNA;IL23A;MAPKAPK2;PSME1;FSCN1;PSME2;UBE2V1;IL6ST;ALPK1;AURKAIP1;S100A9;SQSTM1;PSMD11;PSMD14;PSMD13;EBI3;FPR1;IL20RB;CSF2RB;GATA3;HIF1A;FOXO1;HSP90B1;RAP1B;SOCS2;SOCS3;SOCS1;UBB;IRAK2;UBC;PSMF1;N4BP1;MCL1;GSDMD;L…
Reactome_2022	Immune System R-HSA-168256	520/1943	5.0751e-29	2.84544e-26	0	0	1.89433	123.417	CDA;WIPF1;WIPF2;ABCA13;PSMD6;RNF114;PSMD3;AP1S3;RNF111;MEF2A;WSB1;ARMC8;DYNC1LI1;DYNC1LI2;RNF126;HECW2;ORAI2;PSME1;PSME2;SERPING1;NUP98;RBCK1;CFB;SAR1B;FPR1;IL20RB;GATA3;BCL10;MEFV;HIF1A;PPP3R1;RNF213;PRDX4;RNF217;NUP88;PSMF1;ICOS;HMOX2;S100A11;ATG5;LYN;GSDMD;CREBBP;JUN;EIF2AK2;NFATC2;MEX3C;CYLD;HNRNPF;TNFSF4;REL;NANOG;HNRNPC;ITK;CDKN1A;RPLP0;CLTA;ECSIT;IL18BP;PANX1;IFIH1;CASP10;TIMP1;JAK2;JAK3;I…
Reactome_2022	Infectious Disease R-HSA-5663205	282/961	9.88304e-22	4.15582e-19	0	0	2.08855	101.015	RPL5;WIPF1;RPL34;WIPF2;ZDHHC5;ENO1;RPL8;ANTXR2;RPL9;RPL6;RXFP2;RPS14;PSMD6;GJA1;RPS17;RPS16;TRIM28;RPL18A;RPS19;RPL36AL;PSMD3;TRIM25;RPL35;SNRPD3;AP1S3;RPL37;RPL39;VPS36;B2M;RPS10;RPS13;PTGDR;RPS12;VPS18;DAXX;ENTPD1;RPL21;IL1R1;RPL23;DYNC1LI1;DYNC1LI2;PSME1;PSME2;NUP98;RPL28;SDC4;SAR1B;MEFV;GNG10;RNF213;NUP88;PSMF1;LYN;GSDMD;CREBBP;JUN;YES1;FZD7;PLK2;EIF2AK2;SNF8;PARP14;PTK2;PARP10;RPS28;HNRNPK;C…
Reactome_2022	Cellular Response To Starvation R-HSA-9711097	76/153	2.31926e-20	7.80199e-18	0	0	4.83619	218.646	RPL5;RPL34;RPLP1;RPLP0;RPL10A;RPL8;RPL9;RPL6;RPS14;FLCN;RPL7A;RPS17;RPS16;RPL18A;RPS19;RPL36AL;SESN2;RPL35;RPLP2;RPL37;ATP6V1E1;RPL39;RPS10;RPS13;RPS12;ATP6V1G1;ATP6V0B;SEC13;ATP6V0E1;RPL21;RPS8;RPL23;RPS6;RPL13A;RPS3A;RRAGC;DDIT3;RRAGD;RPL37A;TRIB3;DEPDC5;RPL28;ATF3;ATF4;CEBPB;RPL12;CEBPG;RPL11;RPS3;SH3BP4;RPL15;RPS2;FNIP1;RPL18;RPS27A;ATP6V1D;FNIP2;ATP6V1C1;RPL19;ASNS;RPL35A;EIF2S2;EIF2S1;RPS28…
Reactome_2022	Cellular Responses To Stress R-HSA-2262752	221/722	1.42027e-19	3.9815e-17	0	0	2.20066	95.5046	RPL5;RPL34;RPL8;RPL9;RPL6;CCAR2;RPS14;PSMD6;RPS17;RPS16;KAT5;RPL18A;RPS19;RPL36AL;PSMD3;RPL35;RPL37;CHAC1;ATP6V1E1;RPL39;RPS10;RPS13;RPS12;ATP6V1G1;ATP6V0E1;RPL21;RPL23;CSNK2A2;DYNC1LI1;DYNC1LI2;RRAGC;DDIT3;RRAGD;PSME1;PSME2;TRIB3;NUP98;ATF5;ATF6;RPL28;ATF3;ATF4;ANAPC15;EPAS1;HIF1A;HELZ2;HSPH1;PRDX1;NUP88;PSMF1;HMOX2;ATP6V1C1;CREBBP;JUN;PHC2;PTK6;MOV10;RPS28;HYOU1;RPS20;RPS21;RPS24;RPS23;CDKN1A;C…
Reactome_2022	Regulation Of Expression Of SLITs And ROBOs R-HSA-9010553	78/167	8.13754e-19	1.71348e-16	0	0	4.29365	178.842	RPL5;RPL34;RPLP1;RPLP0;CASC3;RPL10A;RPL8;RPL9;RPL6;RPS14;RPL7A;PSMD6;RPS17;RPS16;RPL18A;RPS19;RPL36AL;PSMD3;DAG1;RPL35;RPLP2;RPL37;RPL39;RPS10;RPS13;RPS12;RPL21;NCBP1;RPS8;RPL23;RPS6;RPL13A;RPS3A;PSMA5;PSMA6;PSMA1;PSMA2;RPL37A;PSME1;PSME2;ETF1;PABPC1;RPL28;PSMD11;PSMD14;RBM8A;PSMD13;RPL12;RPL11;PSMA7;PSMB10;PSMB7;PSMB4;UBB;UBC;RPS3;ZSWIM8;PSMF1;RPL15;RPS2;RPL18;RPS27A;RPL19;RPL35A;PSMB8;PSMB9;SEM…
Reactome_2022	Cellular Responses To Stimuli R-HSA-8953897	222/736	8.14974e-19	1.71348e-16	0	0	2.15363	89.701	RPL5;RPL34;RPL8;RPL9;RPL6;CCAR2;RPS14;PSMD6;RPS17;RPS16;KAT5;RPL18A;RPS19;RPL36AL;PSMD3;RPL35;RPL37;CHAC1;ATP6V1E1;RPL39;RPS10;RPS13;RPS12;ATP6V1G1;ATP6V0E1;RPL21;RPL23;CSNK2A2;DYNC1LI1;DYNC1LI2;RRAGC;DDIT3;RRAGD;PSME1;PSME2;TRIB3;NUP98;ATF5;ATF6;RPL28;ATF3;ATF4;ANAPC15;EPAS1;HIF1A;HELZ2;HSPH1;PRDX1;NUP88;PSMF1;HMOX2;ATP6V1C1;CREBBP;JUN;PHC2;PTK6;MOV10;RPS28;HYOU1;RPS20;RPS21;RPS24;RPS23;CDKN1A;C…
Reactome_2022	Response Of EIF2AK4 (GCN2) To Amino Acid Deficiency R-HSA-9633012	55/98	3.04451e-18	5.68985e-16	0	0	6.24118	251.727	RPL5;RPL34;RPLP1;RPLP0;RPL10A;RPL8;RPL9;RPL6;RPS14;RPL7A;RPS17;RPS16;RPL18A;RPS19;RPL36AL;RPL35;RPLP2;RPL37;RPL39;RPS10;RPS13;RPS12;RPL21;RPS8;RPL23;RPS6;RPL13A;RPS3A;DDIT3;RPL37A;TRIB3;RPL28;ATF3;ATF4;CEBPB;RPL12;CEBPG;RPL11;RPS3;RPL15;RPS2;RPL18;RPS27A;RPL19;ASNS;RPL35A;EIF2S2;EIF2S1;RPS28;RPS20;RPL22L1;FAU;RPS21;RPS24;RPS23
Reactome_2022	L13a-mediated Translational Silencing Of Ceruloplasmin Expression R-HSA-156827	58/108	6.24419e-18	1.05027e-15	0	0	5.6628	224.331	EIF4A1;RPL5;RPL34;RPLP1;RPLP0;RPL10A;RPL8;RPL9;RPL6;RPS14;RPL7A;RPS17;RPS16;RPL18A;RPS19;RPL36AL;RPL35;RPLP2;RPL37;RPL39;RPS10;RPS13;RPS12;RPL21;EIF1AX;RPS8;RPL23;RPS6;RPL13A;RPS3A;RPL37A;PABPC1;RPL28;RPL12;RPL11;RPS3;RPL15;RPS2;RPL18;RPS27A;EIF4E;EIF4B;RPL19;RPL35A;EIF2S2;EIF2S1;RPS28;EIF3K;EIF3I;EIF3J;RPS20;RPL22L1;FAU;RPS21;EIF3D;RPS24;EIF3A;RPS23
Reactome_2022	GTP Hydrolysis And Joining Of 60S Ribosomal Subunit R-HSA-72706	58/109	1.11229e-17	1.70079e-15	0	0	5.55143	216.714	EIF4A1;RPL5;RPL34;RPLP1;RPLP0;RPL10A;RPL8;RPL9;RPL6;RPS14;RPL7A;RPS17;RPS16;RPL18A;RPS19;RPL36AL;RPL35;RPLP2;RPL37;RPL39;RPS10;RPS13;RPS12;RPL21;EIF1AX;RPS8;RPL23;RPS6;RPL13A;RPS3A;RPL37A;RPL28;RPL12;RPL11;RPS3;RPL15;RPS2;RPL18;RPS27A;EIF4E;EIF4B;RPL19;RPL35A;EIF2S2;EIF2S1;RPS28;EIF5;EIF3K;EIF3I;EIF3J;RPS20;RPL22L1;FAU;RPS21;EIF3D;RPS24;EIF3A;RPS23
Reactome_2022	Metabolism Of RNA R-HSA-8953854	202/666	1.68782e-17	2.36577e-15	0	0	2.16409	83.5781	RPL5;EIF4A1;RPL34;RTCB;FCF1;RPL8;RPL9;RPL6;RPS14;PSMD6;RPS17;RPS16;RPL18A;RPS19;PPP2R1A;RPL36AL;PSMD3;RPL35;RPL37;SNRPD3;RPL39;RPS10;RPS13;RPS12;RPL21;METTL1;RPL23;TYW3;WDR77;DDX39A;DDX39B;PSME1;PSME2;NUP98;RPL28;SLBP;CSTF3;SNU13;RNPC3;RRP7A;PCBP1;PCBP2;GAR1;NUP88;PSMF1;PNO1;IGF2;HNRNPL;HNRNPM;RPS28;HNRNPK;HNRNPF;TRMT12;RNPS1;RPS20;HNRNPC;RPS21;RPS24;RPS23;TUT7;RPLP1;RPLP0;SMG5;PQBP1;XPO1;PCF11;D…
Reactome_2022	Signaling By ROBO Receptors R-HSA-376176	88/209	1.85716e-17	2.40288e-15	0	0	3.56672	137.407	RPL5;RPL34;RPLP1;RPLP0;CASC3;RPL8;RPL10A;RPL9;RPL6;RPS14;RPL7A;PSMD6;RPS17;RPS16;RPL18A;RPS19;RPL36AL;PSMD3;DAG1;RPL35;RPLP2;RPL37;RPL39;RPS10;RPS13;RPS12;NCK1;RPL21;NCBP1;RPS8;RPL23;RPS6;RPL13A;RPS3A;ENAH;PSMA5;PSMA6;PSMA1;PSMA2;RPL37A;PSME1;PSME2;ETF1;EVL;PABPC1;PFN1;SOS1;RPL28;PSMD11;PSMD14;RBM8A;PSMD13;SRC;RPL12;RPL11;CXCR4;PSMA7;PSMB10;PSMB7;PSMB4;UBB;GPC1;UBC;RPS3;ZSWIM8;ABL2;PSMF1;RPL15;RP…
Reactome_2022	Interleukin-1 Family Signaling R-HSA-446652	71/152	2.94337e-17	3.53625e-15	0	0	4.28749	163.201	IL1RAP;PTPN23;IL18BP;PSMD6;IL18RAP;NKIRAS1;NKIRAS2;PSMD3;CASP1;MAP3K8;MAP3K7;MAP2K1;CHUK;FBXW11;IL1R1;RIPK2;IL13;IL18;PSMA5;IL1A;PSMA6;PSMA1;PSMA2;IL1B;TRAF6;PSME1;PELI1;PSME2;UBE2V1;ALPK1;SQSTM1;PSMD11;PSMD14;PSMD13;NLRC5;NOD1;NOD2;TANK;USP18;PSMA7;PSMB10;RELA;IL1RL1;PSMB7;PSMB4;UBB;IRAK2;UBC;TIFA;PSMF1;RPS27A;N4BP1;GSDMD;STAT3;PTPN13;NFKB1;PSMB8;NFKB2;PSMB9;IL4;NFKBIA;SEM1;PSMC6;PSMC3;PSMC4;TNI…
Reactome_2022	Cap-dependent Translation Initiation R-HSA-72737	59/116	9.62882e-17	1.07971e-14	0	0	5.05237	186.327	EIF4A1;RPL5;RPL34;RPLP1;RPLP0;RPL10A;RPL8;RPL9;RPL6;RPS14;RPL7A;RPS17;RPS16;RPL18A;RPS19;RPL36AL;RPL35;RPLP2;RPL37;RPL39;RPS10;RPS13;RPS12;RPL21;EIF1AX;RPS8;RPL23;RPS6;RPL13A;RPS3A;RPL37A;PABPC1;RPL28;RPL12;RPL11;RPS3;RPL15;RPS2;RPL18;RPS27A;EIF4E;EIF4B;RPL19;RPL35A;EIF2S2;EIF2S1;RPS28;EIF5;EIF3K;EIF3I;EIF3J;RPS20;RPL22L1;FAU;RPS21;EIF3D;RPS24;EIF3A;RPS23
Reactome_2022	Eukaryotic Translation Elongation R-HSA-156842	50/90	1.82522e-16	1.91876e-14	0	0	6.09145	220.752	RPL5;RPL34;RPLP1;RPLP0;RPL10A;RPL8;RPL9;RPL6;EEF1B2;RPL7A;RPS14;RPS17;RPS16;RPL18A;RPS19;RPL36AL;RPL35;RPLP2;RPL37;RPL39;RPS10;RPS13;RPS12;RPL21;RPS8;RPL23;RPS6;RPL13A;RPS3A;EEF1A1;EEF1D;RPL37A;RPL28;RPL12;RPL11;RPS3;RPL15;RPS2;RPL18;RPS27A;RPL19;RPL35A;EEF2;RPS28;RPL22L1;RPS20;FAU;RPS21;RPS24;RPS23
Reactome_2022	Peptide Chain Elongation R-HSA-156902	48/86	5.68461e-16	5.62442e-14	0	0	6.15268	215.981	RPL5;RPL34;RPLP1;RPL12;RPLP0;RPL11;RPL10A;RPL8;RPL9;RPL6;RPL7A;RPS14;RPS17;RPS16;RPL18A;RPS19;RPL36AL;RPS3;RPL35;RPLP2;RPL37;RPL15;RPS2;RPL18;RPS27A;RPL39;RPS10;RPS13;RPS12;RPL19;RPL21;RPS8;RPL23;RPS6;RPL13A;RPL35A;RPS3A;EEF2;EEF1A1;RPS28;RPL37A;RPL22L1;RPS20;FAU;RPL28;RPS21;RPS24;RPS23
Reactome_2022	Formation Of A Pool Of Free 40S Subunits R-HSA-72689	52/98	6.25296e-16	5.84304e-14	0	0	5.51004	192.897	RPL5;RPL34;RPLP1;RPLP0;RPL10A;RPL8;RPL9;RPL6;RPS14;RPL7A;RPS17;RPS16;RPL18A;RPS19;RPL36AL;RPL35;RPLP2;RPL37;RPL39;RPS10;RPS13;RPS12;RPL21;EIF1AX;RPS8;RPL23;RPS6;RPL13A;RPS3A;RPL37A;RPL28;RPL12;RPL11;RPS3;RPL15;RPS2;RPL18;RPS27A;RPL19;RPL35A;RPS28;EIF3K;EIF3I;EIF3J;RPS20;RPL22L1;FAU;RPS21;EIF3D;RPS24;EIF3A;RPS23
Reactome_2022	Interleukin-1 Signaling R-HSA-9020702	57/114	8.60871e-16	7.62098e-14	0	0	4.87821	169.218	IL1RAP;PSMD6;NKIRAS1;NKIRAS2;PSMD3;MAP3K8;MAP3K7;MAP2K1;CHUK;FBXW11;IL1R1;RIPK2;PSMA5;IL1A;PSMA6;PSMA1;PSMA2;IL1B;TRAF6;PSME1;PELI1;PSME2;UBE2V1;ALPK1;SQSTM1;PSMD11;PSMD14;PSMD13;NLRC5;NOD1;NOD2;TANK;USP18;PSMA7;PSMB10;RELA;PSMB7;PSMB4;UBB;IRAK2;UBC;TIFA;PSMF1;RPS27A;N4BP1;NFKB1;PSMB8;NFKB2;PSMB9;NFKBIA;SEM1;PSMC6;PSMC3;PSMC4;TNIP2;UBE2N;NFKBIB
Reactome_2022	Translation R-HSA-72766	104/281	1.11746e-15	9.39783e-14	0	0	2.88554	99.3426	EIF4A1;RPL5;RPL34;RPL8;RPL10A;SRP14;YARS1;RPL9;RPL6;EEF1B2;RPS14;RPS17;RPS16;RPL18A;RPS19;RPL36AL;RPL35;RPL37;RPL39;RPS10;CHCHD1;RPS13;RPS12;RPL21;EIF1AX;RPS8;RPL23;RPS6;TUFM;EEF1A1;PPA1;AURKAIP1;CARS1;RPL28;TARS1;AARS1;MRPL17;MRPL14;VARS1;HARS1;MRPL23;EEF2;EIF2S2;EIF2S1;RPS28;EIF5;RPS20;RPS21;RPS24;FARSB;RPS23;RPLP1;RPLP0;MRPL38;SRP54;MRPL39;MRPL4;SEC61A2;RPL7A;SEC61A1;SEC61G;RPLP2;TSFM;MRPS26;S…
Reactome_2022	Nonsense Mediated Decay (NMD) Independent Of Exon Junction Complex (EJC) R-HSA-975956	49/92	3.52512e-15	2.82345e-13	0	0	5.55049	184.714	RPL5;RPL34;RPLP1;RPLP0;RPL10A;RPL8;RPL9;RPL6;RPL7A;RPS14;RPS17;RPS16;RPL18A;RPS19;RPL36AL;RPL35;RPLP2;RPL37;RPL39;RPS10;RPS13;RPS12;NCBP1;RPL21;RPS8;RPL23;RPS6;RPL13A;RPS3A;RPL37A;ETF1;PABPC1;RPL28;RPL12;RPL11;RPS3;RPL15;RPS2;RPL18;RPS27A;RPL19;RPL35A;RPS28;RPL22L1;RPS20;FAU;RPS21;RPS24;RPS23
Reactome_2022	SRP-dependent Cotranslational Protein Targeting To Membrane R-HSA-1799339	54/108	4.90474e-15	3.7499e-13	0	0	4.87478	160.617	RPL5;RPL34;RPLP1;RPLP0;SRP54;RPL10A;RPL8;SRP14;RPL9;RPL6;SEC61A2;RPS14;RPL7A;SEC61A1;RPS17;RPS16;RPL18A;RPS19;RPL36AL;SEC61G;RPL35;RPLP2;RPL37;RPL39;RPS10;RPS13;RPS12;RPL21;RPS8;RPL23;RPS6;SSR3;RPL13A;RPS3A;DDOST;RPL37A;RPL28;RPL12;RPL11;RPS3;RPL15;RPS2;RPL18;RPS27A;SEC11A;RPL19;RPL35A;RPS28;RPS20;RPL22L1;FAU;RPS21;RPS24;RPS23
Reactome_2022	Nonsense Mediated Decay (NMD) Enhanced By Exon Junction Complex (EJC) R-HSA-975957	55/112	7.43217e-15	5.43518e-13	0	0	4.70427	153.044	RPL5;RPL34;RPLP1;RPLP0;CASC3;RPL10A;RPL8;RPL9;RPL6;SMG5;RPS14;RPL7A;RPS17;RPS16;RPL18A;RPS19;PPP2R1A;RPL36AL;RPL35;RPLP2;RPL37;RPL39;RPS10;RPS13;RPS12;RPL21;NCBP1;RPS8;RPL23;RPS6;RPL13A;RPS3A;RPL37A;ETF1;PABPC1;RPL28;RBM8A;RPL12;RPL11;RPS3;RPL15;RPS2;RPL18;RPS27A;RPL19;RPL35A;PNRC2;RPS28;RNPS1;RPS20;RPL22L1;FAU;RPS21;RPS24;RPS23
Reactome_2022	Disease R-HSA-1643685	419/1736	9.10984e-15	6.38448e-13	0	0	1.60527	51.8974	RPL5;WIPF1;WIPF2;RPL34;ENO1;RBPJ;RPL8;RPL9;RPL6;RXFP2;GJA1;PSMD6;CAPNS2;PSMD3;RPL35;AP1S3;RPL37;VPS36;RPL39;VPS18;DAXX;RPL21;RPL23;EML4;DYNC1LI1;DYNC1LI2;PSME1;FDX2;PSME2;SERPING1;NUP98;RPL28;GNE;ANAPC15;SAR1B;PDGFA;ZC3HAV1;MEFV;ADAMTS15;RNF213;PRDX1;NUP88;PSMF1;ICOS;ATRIP;JAG2;ABCA1;LYN;GSDMD;CREBBP;JUN;JAG1;FZD4;PLK2;FZD7;ABCA4;EIF2AK2;SNF8;GP5;HNRNPK;FXYD7;ADA;CDKN1A;PIGU;ELL;RPLP1;RPLP0;CLTA;…
Reactome_2022	Eukaryotic Translation Termination R-HSA-72764	47/90	3.44148e-14	2.22637e-12	0	0	5.3208	164.946	RPL5;RPL34;RPLP1;RPL12;RPLP0;RPL11;RPL10A;RPL8;RPL9;RPL6;RPL7A;RPS14;RPS17;RPS16;RPL18A;RPS19;RPL36AL;RPS3;RPL35;RPLP2;RPL37;RPL15;RPS2;RPL18;RPS27A;RPL39;RPS10;RPS13;RPS12;RPL19;RPL21;RPS8;RPL23;RPS6;RPL13A;RPL35A;RPS3A;RPS28;RPL37A;ETF1;RPL22L1;RPS20;FAU;RPL28;RPS21;RPS24;RPS23
Reactome_2022	Viral mRNA Translation R-HSA-192823	47/90	3.44148e-14	2.22637e-12	0	0	5.3208	164.946	RPL5;RPL34;RPLP1;RPL12;RPLP0;RPL11;RPL10A;RPL8;RPL9;RPL6;RPL7A;RPS14;RPS17;RPS16;RPL18A;RPS19;RPL36AL;RPS3;RPL35;RPLP2;RPL37;RPL15;RPS2;RPL18;RPS27A;RPL39;RPS10;RPS13;RPS12;RPL19;RPL21;RPS8;RPL23;RPS6;RPL13A;RPL35A;RPS3A;GNL3;RPS28;RPL37A;RPL22L1;RPS20;FAU;RPL28;RPS21;RPS24;RPS23
Reactome_2022	Selenocysteine Synthesis R-HSA-2408557	46/90	1.80716e-13	1.1258e-11	0	0	5.08743	149.275	RPL5;RPL34;RPLP1;RPL12;RPLP0;RPL11;RPL10A;RPL8;RPL9;RPL6;RPL7A;RPS14;RPS17;RPS16;RPL18A;RPS19;RPL36AL;RPS3;RPL35;RPLP2;RPL37;RPL15;RPS2;RPL18;RPS27A;RPL39;RPS10;RPS13;RPS12;RPL19;RPL21;RPS8;RPL23;RPS6;RPL13A;RPL35A;RPS3A;RPS28;RPL37A;RPL22L1;RPS20;FAU;RPL28;RPS21;RPS24;RPS23
Reactome_2022	Programmed Cell Death R-HSA-5357801	80/208	2.05206e-13	1.2327e-11	0	0	3.05655	89.2963	AVEN;YWHAE;PPP1R13B;YWHAB;FASLG;LMNB1;PSMD6;CASP7;PPP3CC;PSMD3;TNFSF10;CASP1;FLOT1;YWHAG;YWHAH;HSP90AA1;PDCD6IP;DAPK1;DAPK2;IL18;TICAM1;YWHAZ;GNL3;PSMA5;IL1A;PSMA6;ARHGAP10;PSMA1;PSMA2;IL1B;IRF1;IRF2;PSME1;PELI1;PSME2;CHMP4B;TLR4;CHMP7;KPNB1;BIRC2;BIRC3;PSMD11;PSMD14;SATB1;DIABLO;PSMD13;XIAP;TANK;PSMA7;PSMB10;PSMB7;PPP3R1;PSMB4;BCL2L11;UBB;UBC;TP53BP2;PMAIP1;RIPK1;PSMF1;BID;RPS27A;GSDMD;STAT3;TNF…
Reactome_2022	TNFR2 Non-Canonical NF-kB Pathway R-HSA-5668541	49/100	2.40703e-13	1.35299e-11	0	0	4.67755	135.907	CD40;FASLG;TNF;TNFSF13B;PSMD6;PSMD3;TNFRSF4;CHUK;FBXW11;TNFRSF18;TNFRSF1B;TNFRSF1A;PSMA5;PSMA6;PSMA1;PSMA2;TRAF3;PSME1;LTA;PSME2;TNFRSF25;BIRC2;BIRC3;PSMD11;PSMD14;PSMD13;TANK;PSMA7;PSMB10;RELB;PSMB7;PSMB4;UBB;UBC;TNFRSF14;PSMF1;RPS27A;TNFSF14;CD70;TNFRSF9;PSMB8;NFKB2;PSMB9;SEM1;CD40LG;PSMC6;PSMC3;PSMC4;TNFSF4
Reactome_2022	Interleukin-10 Signaling R-HSA-6783783	30/45	2.41318e-13	1.35299e-11	0	0	9.70381	281.922	CD86;CSF3;CSF2;CXCL8;CSF1;CD80;PTAFR;FPR1;CXCL1;PTGS2;TNF;ICAM1;CCL5;IL12B;IL12A;TIMP1;JAK1;IL10;CCL22;CCL20;IL10RB;IL1R1;STAT3;IL18;TNFRSF1B;TNFRSF1A;CXCL10;IL1A;IL6;IL1B
Reactome_2022	Interleukin-4 And Interleukin-13 Signaling R-HSA-6785807	51/107	3.13397e-13	1.70043e-11	0	0	4.43506	127.691	CDKN1A;CXCL8;RORA;FASLG;TNF;ICAM1;CCND1;LONP1;IL12B;IL12A;TIMP1;JAK2;JAK3;JAK1;IL10;HSP90AA1;IL4R;MMP1;IL13;IL18;TNFRSF1B;MMP9;IL1A;ZEB1;IL23A;IRF4;IL1B;FSCN1;SOS1;GATA3;IL2RG;PTGS2;HIF1A;FOXO1;HSP90B1;SOCS3;SOCS1;MCL1;HSPA8;VCAM1;CCL22;STAT1;STAT3;BATF;VEGFA;IL4;IL6;BCL6;BCL2;NANOG;BCL2L1
Reactome_2022	CLEC7A (Dectin-1) Signaling R-HSA-5607764	48/99	6.95708e-13	3.65682e-11	0	0	4.58074	128.233	PSMD11;PSMD14;PSMD13;SRC;UBE2D2;UBE2D1;BCL10;PSMA7;PSMB10;RELA;RELB;PSMB7;PSMD6;PPP3R1;PSMB4;UBB;PSMD3;UBC;PSMF1;RPS27A;MAP3K7;CCL17;CCL22;CHUK;SYK;FBXW11;NFATC2;NFKB1;PSMB8;NFKB2;PSMB9;NFKBIA;SEM1;PSMA5;PSMA6;PSMC6;PSMA1;PSMC3;PSMA2;PSMC4;IL1B;TRAF6;PSME1;UBE2N;PSME2;UBE2V1;CALM1;CARD11
Reactome_2022	Influenza Infection R-HSA-168255	65/157	7.29284e-13	3.71714e-11	0	0	3.44741	96.3437	RPL5;RPL34;RPLP1;RPLP0;CLTA;RPL10A;RPL8;RPL9;RPL6;RPS14;RPL7A;RPS17;RPS16;XPO1;RPL18A;RPS19;RPL36AL;RPL35;RPLP2;KPNA4;RPL37;KPNA2;KPNA3;RPL39;RPS10;RPS13;RPS12;HSP90AA1;SEC13;RPL21;RPS8;RPL23;RPS6;RPL13A;RPS3A;GNL3;NUP50;RPL37A;NUP98;RPL28;KPNB1;SLC25A6;RPL12;RPL11;POLR2A;RPS3;NUP88;RPL15;RPS2;RPL18;RPS27A;POLR2K;RPL19;CPSF4;EIF2AK2;RPL35A;ISG15;RPS28;RPS20;RPL22L1;FAU;RPS21;RPS24;RAN;RPS23
Reactome_2022	Downstream Signaling Events Of B Cell Receptor (BCR) R-HSA-1168372	41/79	1.92008e-12	9.49875e-11	0	0	5.24459	141.492	PSMD11;PSMD14;PSMD13;BCL10;RASGRP1;PSMA7;PSMB10;RELA;PSMB7;PSMD6;NRAS;PPP3R1;PSMB4;UBB;PSMD3;UBC;PSMF1;RPS27A;MAP3K7;CHUK;FBXW11;NFATC2;NFKB1;PSMB8;PSMB9;PSMA5;NFKBIA;SEM1;PSMA6;PSMC6;PSMA1;PSMC3;PSMA2;PSMC4;PSME1;REL;PSME2;CALM1;NFKBIE;CARD11;NFKBIB
Reactome_2022	Toll Like Receptor 3 (TLR3) Cascade R-HSA-168164	48/103	4.36233e-12	2.09641e-10	0	0	4.24657	111.082	UBE2D2;UBE2D3;NLRC5;UBE2D1;NOD1;NOD2;TANK;USP18;RELA;PPP2CB;UBB;PPP2R1A;IRAK2;NKIRAS1;NKIRAS2;UBC;TIFA;MAP3K8;RIPK1;RPS27A;MAP3K7;IKBKE;N4BP1;MAP2K3;MEF2A;DUSP4;MAP2K1;JUN;DUSP3;CHUK;FBXW11;RIPK2;TICAM1;NFKB1;DUSP6;NFKB2;NFKBIA;TRAF3;TNIP2;TRAF6;MAPKAPK2;UBE2N;IRF7;UBE2V1;ALPK1;BIRC2;NFKBIB;BIRC3
Reactome_2022	rRNA Processing In Nucleus And Cytosol R-HSA-8868773	72/189	5.53432e-12	2.58576e-10	0	0	3.00439	77.8738	RPL5;RBM28;DDX47;RPL34;RPLP1;RPLP0;FCF1;RPL10A;RPL8;RPL9;RPL6;FBL;RPS14;RPL7A;RPS17;RPS16;RPL18A;RPS19;NOB1;RPL36AL;RPL35;RPLP2;MTREX;RPL37;RPL39;RPS10;RPS13;RPS12;UTP15;RPL21;RPS8;RPL23;RPS6;RPL13A;RPS3A;UTP18;GNL3;DKC1;RPL37A;RPP25;RPL28;RPL12;NOP2;RPL11;ISG20L2;SNU13;RRP7A;EXOSC9;PES1;GAR1;RPS3;RPL15;RPS2;RPL18;RPS27A;DCAF13;RPL19;NOP56;UTP6;UTP4;PNO1;UTP3;RPL35A;RCL1;RPS28;TSR1;RPS20;RPL22L1;…
Reactome_2022	MyD88-independent TLR4 Cascade R-HSA-166166	49/107	5.85383e-12	2.59877e-10	0	0	4.11128	106.334	UBE2D2;UBE2D3;UBE2D1;PPP2R1A;NKIRAS1;NKIRAS2;MAP3K8;MAP3K7;IKBKE;MAP2K3;MEF2A;DUSP4;MAP2K1;DUSP3;CHUK;FBXW11;RIPK2;TICAM1;DUSP6;TRAF3;TRAF6;MAPKAPK2;IRF7;UBE2V1;ALPK1;TLR4;BIRC2;BIRC3;NLRC5;NOD1;NOD2;TANK;USP18;RELA;PPP2CB;UBB;IRAK2;UBC;TIFA;RIPK1;RPS27A;N4BP1;JUN;NFKB1;NFKB2;NFKBIA;TNIP2;UBE2N;NFKBIB
Reactome_2022	FCERI Mediated NF-kB Activation R-HSA-2871837	40/78	5.87117e-12	2.59877e-10	0	0	5.11517	132.283	PSMD11;PSMD14;PSMD13;UBE2D2;UBE2D1;BCL10;RASGRP1;PSMA7;PSMB10;RELA;PSMB7;PSMD6;PSMB4;UBB;PSMD3;UBC;PSMF1;RPS27A;MAP3K7;LYN;CHUK;FBXW11;NFKB1;PSMB8;PSMB9;PSMA5;NFKBIA;SEM1;PSMA6;PSMC6;PSMA1;PSMC3;PSMA2;PSMC4;TRAF6;PSME1;UBE2N;PSME2;UBE2V1;CARD11
Reactome_2022	Activation Of NF-kappaB In B Cells R-HSA-1169091	36/66	6.2404e-12	2.69137e-10	0	0	5.82726	150.343	PSMD11;PSMD14;PSMD13;BCL10;PSMA7;PSMB10;RELA;PSMB7;PSMD6;PSMB4;UBB;PSMD3;UBC;PSMF1;RPS27A;MAP3K7;CHUK;FBXW11;NFKB1;PSMB8;PSMB9;PSMA5;NFKBIA;SEM1;PSMA6;PSMC6;PSMA1;PSMC3;PSMA2;PSMC4;PSME1;REL;PSME2;NFKBIE;CARD11;NFKBIB
Reactome_2022	Selenoamino Acid Metabolism R-HSA-2408522	51/114	6.5322e-12	2.74679e-10	0	0	3.94061	101.487	RPL5;RPL34;RPLP1;RPLP0;RPL10A;RPL8;RPL9;RPL6;RPS14;RPL7A;RPS17;RPS16;RPL18A;RPS19;RPL36AL;RPL35;RPLP2;RPL37;RPL39;RPS10;RPS13;RPS12;RPL21;RPS8;RPL23;RPS6;RPL13A;RPS3A;DARS1;RPL37A;EEF1E1;RPL28;KARS1;RPL12;RPL11;RPS3;IARS1;RPL15;RPS2;RPL18;RPS27A;RPL19;TXNRD1;RPL35A;RPS28;RPS20;RPL22L1;FAU;RPS21;RPS24;RPS23
Reactome_2022	Major Pathway Of rRNA Processing In Nucleolus And Cytosol R-HSA-6791226	69/179	8.05284e-12	3.30363e-10	0	0	3.061	78.1933	RPL5;RBM28;DDX47;RPL34;RPLP1;RPLP0;FCF1;RPL10A;RPL8;RPL9;RPL6;FBL;RPS14;RPL7A;RPS17;RPS16;RPL18A;RPS19;NOB1;RPL36AL;RPL35;RPLP2;MTREX;RPL37;RPL39;RPS10;RPS13;RPS12;UTP15;RPL21;RPS8;RPL23;RPS6;RPL13A;RPS3A;UTP18;GNL3;RPL37A;RPP25;RPL28;RPL12;RPL11;ISG20L2;SNU13;RRP7A;EXOSC9;PES1;RPS3;RPL15;RPS2;RPL18;RPS27A;DCAF13;RPL19;NOP56;UTP6;UTP4;PNO1;UTP3;RPL35A;RCL1;RPS28;TSR1;RPS20;RPL22L1;FAU;RPS21;RPS24…
Reactome_2022	SARS-CoV Infections R-HSA-9679506	116/369	1.09613e-11	4.38974e-10	0	0	2.24932	56.7652	ZDHHC5;ARID4B;COMT;NR3C1;RPS14;GJA1;RPS17;RPS16;RPS19;TRIM25;SNRPD3;KPNA2;B2M;RPS10;MAP3K7;RPS13;RPS12;ZBP1;VPS18;IL1R1;RPS8;RPS6;ATP1B3;ATP1B1;SAP30;TUFM;CHMP4B;NUP98;SNRPF;UBE2V1;FKBP4;SNRPB;DDX5;VCP;SDC4;SAR1B;UBB;IRAK2;G3BP1;UBC;G3BP2;NLRP3;NUP88;RIPK1;CREBBP;ISG15;PARP14;PARP10;RPS28;CHMP2B;CHMP2A;UBE2N;FXYD7;SDC1;RPS20;RPS21;RPS24;RPS23;NFE2L2;RIGI;YWHAE;GSK3A;HSP90AB1;YWHAB;MOGAT1;MAGT1;IF…
Reactome_2022	Signaling By B Cell Receptor (BCR) R-HSA-983705	49/109	1.35388e-11	5.29587e-10	0	0	3.97375	99.445	PSMD6;PSMD3;MAP3K7;NCK1;CHUK;SYK;FBXW11;PSMA5;PSMA6;PSMA1;PSMA2;ORAI2;PSME1;PSME2;SOS1;CARD11;PSMD11;PSMD14;PSMD13;DAPP1;BCL10;RASGRP1;PSMA7;PSMB10;RELA;PSMB7;PPP3R1;NRAS;PSMB4;UBB;UBC;FYN;PSMF1;RPS27A;LYN;NFATC2;NFKB1;PSMB8;PSMB9;NFKBIA;SEM1;PSMC6;PSMC3;PSMC4;REL;CALM1;NFKBIE;PIK3AP1;NFKBIB
Reactome_2022	DDX58/IFIH1-mediated Induction Of Interferon-Alpha/Beta R-HSA-168928	40/81	2.73024e-11	1.0437e-09	0	0	4.74003	115.297	OTUD5;HSP90AB1;UBA7;UBE2D2;UBE2D3;NLRC5;TNFAIP3;UBE2D1;UBE2L6;TANK;RELA;HERC5;IFIH1;PDZD2;UBB;CASP10;NKIRAS1;NKIRAS2;DHX58;PCBP2;UBC;TRIM25;RIPK1;RPS27A;IKBKE;ATG5;HSP90AA1;CREBBP;CHUK;ISG15;NFKB1;NFKB2;NFKBIA;CYLD;TRAF3;TRAF6;IRF7;UBE2K;NFKBIB;RIGI
Reactome_2022	Interferon Signaling R-HSA-913531	73/200	4.22228e-11	1.5782e-09	0	0	2.80539	67.0153	EIF4A1;CIITA;IFIT5;UBE2L6;ADAR;IFI35;IFIT3;ICAM1;IFIT2;OASL;HERC5;TRIM25;KPNA4;ARIH1;JAK2;KPNA2;B2M;KPNA3;JAK1;SEC13;RSAD2;IFNGR2;UBE2E1;GNL3;PIAS1;PPM1B;IFNG;PDE12;IRF4;OAS2;IRF1;NUP50;OAS3;IRF2;IRF7;IRF8;NUP98;CD44;KPNB1;IRF9;RNASEL;SP100;CAMK2D;UBA7;PTAFR;USP18;SOCS3;PDZD2;SOCS1;UBB;UBC;NUP88;FLNB;RPS27A;EIF4E;EGR1;PTPN1;VCAM1;STAT1;STAT2;EIF2AK2;ISG15;PSMB8;PML;SMAD7;BST2;ISG20;UBE2N;XAF1;ABC…
Reactome_2022	Fc Epsilon Receptor (FCERI) Signaling R-HSA-2454202	54/130	5.36579e-11	1.96201e-09	0	0	3.45904	81.8008	ITK;UBE2D2;UBE2D1;PSMD6;GRAP2;PSMD3;MAP3K7;FCER1G;CHUK;SYK;FBXW11;GAB2;PSMA5;PSMA6;PSMA1;PSMA2;TRAF6;PSME1;PSME2;LCP2;UBE2V1;SOS1;CARD11;PSMD11;PSMD14;PSMD13;TXK;BCL10;RASGRP1;PSMA7;PSMB10;RELA;PSMB7;PPP3R1;NRAS;PSMB4;UBB;UBC;FYN;PSMF1;RPS27A;LYN;JUN;NFATC2;NFKB1;PSMB8;PSMB9;NFKBIA;SEM1;PSMC6;PSMC3;PSMC4;UBE2N;CALM1
Reactome_2022	Cellular Response To Hypoxia R-HSA-1234174	37/73	5.67215e-11	2.02991e-09	0	0	4.9906	117.742	PSMD11;PSMD14;CITED2;EPAS1;PSMD13;UBE2D2;UBE2D3;UBE2D1;HIF1A;PSMA7;PSMB10;PSMB7;PSMD6;PSMB4;UBB;PSMD3;UBC;HIF1AN;PSMF1;VHL;RPS27A;EGLN1;CREBBP;EGLN3;PSMB8;PSMB9;VEGFA;PSMA5;SEM1;PSMA6;PSMC6;PSMA1;PSMC3;PSMA2;PSMC4;PSME1;PSME2
Reactome_2022	rRNA Processing R-HSA-72312	72/199	9.12726e-11	3.19834e-09	0	0	2.76614	63.9452	RPL5;RBM28;DDX47;RPL34;RPLP1;RPLP0;FCF1;RPL8;RPL10A;RPL9;RPL6;RPS14;FBL;RPL7A;RPS17;RPS16;RPL18A;RPS19;NOB1;RPL36AL;RPL35;RPLP2;MTREX;RPL37;RPL39;RPS10;RPS13;RPS12;UTP15;RPL21;RPS8;RPL23;RPS6;RPL13A;RPS3A;UTP18;GNL3;DKC1;RPL37A;RPP25;RPL28;RPL12;RPL11;NOP2;ISG20L2;SNU13;RRP7A;EXOSC9;PES1;GAR1;RPS3;RPL15;RPS2;RPL18;RPS27A;DCAF13;RPL19;NOP56;UTP6;UTP4;PNO1;UTP3;RPL35A;RCL1;RPS28;TSR1;RPS20;RPL22L1;…
Reactome_2022	Metabolism Of Amino Acids And Derivatives R-HSA-71291	112/364	1.0723e-10	3.68083e-09	0	0	2.17788	49.9956	RPL5;GLDC;RPL34;RPL8;RPL10A;RPL9;RPL6;IL4I1;RPS14;PSMD6;RPS17;HYKK;RPS16;RPL18A;RPS19;RPL36AL;PSMD3;RPL35;RPL37;GLUL;RPL39;RPS10;RPS13;PSPH;RPS12;RPL21;RPS8;RPL23;RPS6;SLC6A12;KMO;PSME1;SBDS;PSME2;HECA;IDO2;RPL28;IDO1;TPH1;PSMD11;PSMD14;PSMD13;SHMT1;OAZ1;AANAT;LDHD;PSMF1;PRODH;SRMS;PDHA1;PYCR1;ASNS;AZIN1;SEM1;RPS28;SLC6A8;RPS20;SERINC1;RPS21;RPS24;SERINC5;RPS23;DIDO1;SLC44A1;RPLP1;RPLP0;DHTKD1;RP…
Reactome_2022	Toll Like Receptor 4 (TLR4) Cascade R-HSA-166016	56/140	1.38002e-10	4.64239e-09	0	0	3.24586	73.6933	UBE2D2;UBE2D3;UBE2D1;ECSIT;PPP2R1A;NKIRAS1;NKIRAS2;MAP3K8;MAP3K7;IKBKE;MAP2K3;MEF2A;DUSP4;MAP2K1;DUSP3;CHUK;FBXW11;S100A1;RIPK2;TICAM1;DUSP6;TRAF3;TRAF6;MAPKAPK2;IRF7;PELI1;UBE2V1;ALPK1;S100A9;TLR4;S100A8;BIRC2;BIRC3;TLR2;NLRC5;NOD1;NOD2;TANK;USP18;RELA;PPP2CB;SOCS1;UBB;IRAK2;UBC;TIFA;RIPK1;RPS27A;N4BP1;JUN;NFKB1;NFKB2;NFKBIA;TNIP2;UBE2N;NFKBIB
Reactome_2022	Adaptive Immune System R-HSA-1280218	193/733	1.75568e-10	5.79031e-09	0	0	1.76337	39.6106	CBLB;ICAM4;UBE2L6;ICAM5;ICAM1;UBE2L3;HERC5;PSMD6;RNF114;PPP2R1A;PSMD3;AP1S3;B2M;RNF111;ICOSLG;HERC6;WSB1;DYNC1LI1;DYNC1LI2;RNF126;HECW2;ORAI2;PSME1;PSME2;CD226;TRIB3;RBCK1;SAR1B;CD1E;BCL10;CD1D;UBE2J1;SEC14L2;PPP3R1;RNF213;RNF217;SLAMF7;PSMF1;ICOS;LYN;YES1;SIAH2;NFATC2;MEX3C;REL;CD28;CALM1;ITK;CD40;CLTA;KIF15;CTSL;SEC61G;CTSH;CTSC;CTSB;SEC13;SYK;RIPK2;PDCD1LG2;LRRC41;PSMA5;ENAH;PSMA6;PSMA1;PSMA2;…
Reactome_2022	Transcriptional Regulation By RUNX3 R-HSA-8878159	43/95	1.81366e-10	5.86649e-09	0	0	4.0185	90.137	HDAC4;CDKN1A;PSMD11;PSMD14;PSMD13;SRC;RBPJ;PSMA7;PSMB10;PSMB7;PSMD6;NRAS;PSMB4;BCL2L11;CCND1;UBB;PSMD3;UBC;PSMF1;RPS27A;TEAD1;TEAD3;BRD2;TCF7L2;CREBBP;JAG1;ITGA4;RUNX3;PSMB8;RUNX1;PSMB9;PSMA5;SEM1;PSMA6;PSMC6;PSMA1;PSMC3;PSMA2;PSMC4;PSME1;MDM2;PSME2;CTNNB1
Reactome_2022	Innate Immune System R-HSA-168249	256/1035	1.87939e-10	5.9644e-09	0	0	1.62879	36.4765	CDA;WIPF1;WIPF2;UBE2L6;ABCA13;HERC5;PSMD6;PPP2R1A;FTH1;PSMD3;DHX58;TRIM25;ATP6V1E1;B2M;MEF2A;ATP6V1G1;ATP6V0E1;ARMC8;DYNC1LI1;CRISPLD2;PSME1;PSME2;SERPING1;ALPK1;CFB;TXK;FPR1;BCL10;MEFV;DSN1;PPP3R1;PRDX4;PCBP2;ATP6V0A2;PSMF1;ATP6V1C1;N4BP1;HMOX2;S100A11;ATG5;ATP6V0A1;LYN;GSDMD;CREBBP;JUN;SIGLEC15;YES1;TREX1;SURF4;NFATC2;PTK2;BST2;CYLD;CYSTM1;HNRNPC;CALM1;ITM2C;ITK;WASL;MAGT1;ECSIT;PANX1;IFIH1;C8G…
Reactome_2022	Interleukin-12 Family Signaling R-HSA-447115	30/54	1.94386e-10	6.03341e-09	0	0	6.06158	135.544	RALA;RPLP0;EBI3;IL27;IL27RA;LMNB1;RAP1B;VPS72;STAT4;IL12B;IL12A;JAK2;IL12RB1;JAK1;IL12RB2;IL10;HSPA9;STAT1;STAT3;TOX4;IFNG;IL23A;HNRNPF;TCP1;HNRNPA2B1;PSME2;P4HB;AURKAIP1;IL6ST;S100A9
Reactome_2022	Ribosomal Scanning And Start Codon Recognition R-HSA-72702	31/57	2.00874e-10	6.03341e-09	0	0	5.78281	129.121	EIF4A1;RPS14;RPS17;RPS16;RPS19;RPS3;RPS2;RPS27A;RPS10;EIF4E;RPS13;EIF4B;RPS12;EIF1AX;RPS8;RPS6;RPS3A;EIF2S2;EIF2S1;RPS28;EIF5;EIF3K;EIF3I;EIF3J;RPS20;FAU;EIF3D;RPS21;EIF3A;RPS24;RPS23
Reactome_2022	Translation Initiation Complex Formation R-HSA-72649	31/57	2.00874e-10	6.03341e-09	0	0	5.78281	129.121	EIF4A1;RPS14;RPS17;RPS16;RPS19;RPS3;RPS2;RPS27A;RPS10;EIF4E;RPS13;EIF4B;RPS12;EIF1AX;RPS8;RPS6;RPS3A;EIF2S2;EIF2S1;RPS28;EIF3K;EIF3I;EIF3J;RPS20;PABPC1;FAU;EIF3D;RPS21;EIF3A;RPS24;RPS23
Reactome_2022	Negative Regulators Of DDX58/IFIH1 Signaling R-HSA-936440	23/35	2.40246e-10	7.08937e-09	0	0	9.28212	205.593	OTUD5;UBA7;UBE2D2;UBE2D3;NLRC5;TNFAIP3;UBE2D1;UBE2L6;ISG15;HERC5;IFIH1;CYLD;PDZD2;UBB;TRAF3;PCBP2;UBC;TRIM25;RPS27A;IKBKE;UBE2K;ATG5;RIGI
Reactome_2022	Oxygen-dependent Proline Hydroxylation Of Hypoxia-inducible Factor Alpha R-HSA-1234176	33/64	3.4261e-10	9.93569e-09	0	0	5.16448	112.557	PSMD11;PSMD14;EPAS1;PSMD13;UBE2D2;UBE2D3;UBE2D1;HIF1A;PSMA7;PSMB10;PSMB7;PSMD6;PSMB4;UBB;PSMD3;UBC;PSMF1;VHL;RPS27A;EGLN1;EGLN3;PSMB8;PSMB9;PSMA5;SEM1;PSMA6;PSMC6;PSMA1;PSMC3;PSMA2;PSMC4;PSME1;PSME2
Reactome_2022	Dectin-1 Mediated Noncanonical NF-kB Signaling R-HSA-5607761	32/61	3.55066e-10	1.01054e-08	0	0	5.35244	116.462	PSMD11;PSMD14;PSMD13;PSMA7;PSMB10;RELA;RELB;PSMB7;PSMD6;PSMB4;UBB;PSMD3;UBC;PSMF1;RPS27A;CCL17;CCL22;CHUK;FBXW11;PSMB8;NFKB2;PSMB9;PSMA5;SEM1;PSMA6;PSMC6;PSMA1;PSMC3;PSMA2;PSMC4;PSME1;PSME2
Reactome_2022	mRNA Activation Upon Binding Of Cap-Binding Complex And eIFs, Subsequent Binding To 43S R-HSA-72662	31/58	3.60479e-10	1.01054e-08	0	0	5.5683	121.075	EIF4A1;RPS14;RPS17;RPS16;RPS19;RPS3;RPS2;RPS27A;RPS10;EIF4E;RPS13;EIF4B;RPS12;EIF1AX;RPS8;RPS6;RPS3A;EIF2S2;EIF2S1;RPS28;EIF3K;EIF3I;EIF3J;RPS20;PABPC1;FAU;EIF3D;RPS21;EIF3A;RPS24;RPS23
Reactome_2022	Toll-like Receptor Cascades R-HSA-168898	61/162	3.90032e-10	1.07546e-08	0	0	2.94187	63.735	UBE2D2;UBE2D3;UBE2D1;ECSIT;PPP2R1A;CTSL;NKIRAS1;NKIRAS2;MAP3K8;MAP3K7;IKBKE;CTSB;MAP2K3;MEF2A;DUSP4;MAP2K1;DUSP3;CHUK;FBXW11;S100A1;RIPK2;TICAM1;DUSP6;TRAF3;TRAF6;MAPKAPK2;IRF7;PELI1;UBE2V1;ALPK1;S100A9;TLR4;S100A8;BIRC2;BIRC3;TLR2;UNC93B1;NLRC5;NOD1;NOD2;TANK;USP18;RELA;HSP90B1;PPP2CB;SOCS1;UBB;IRAK2;UBC;TIFA;RIPK1;RPS27A;N4BP1;GSDMD;JUN;NFKB1;NFKB2;NFKBIA;TNIP2;UBE2N;NFKBIB
Reactome_2022	SARS-CoV-2 Infection R-HSA-9694516	91/283	4.93565e-10	1.33899e-08	0	0	2.31644	49.6398	YWHAE;GSK3A;HSP90AB1;YWHAB;MOGAT1;ZDHHC5;MAGT1;IFIH1;RPS14;GJA1;RPS17;RPS16;RPS19;CTSL;TRIM25;SNRPD3;HAVCR1;KPNA2;B2M;RPS10;IKBKE;MAP3K7;RPS13;YWHAG;RPS12;JAK1;YWHAH;VPS18;SEC13;HSP90AA1;CHUK;RIPK2;RPS8;RPS6;RPS3A;PARP9;YWHAZ;DDOST;TUFM;TRAF3;NUP50;TRAF6;IRF7;CHMP4B;NUP98;SNRPF;UBE2V1;CHMP7;TLR2;SNRPB;DDX5;VCP;SDC4;SAR1B;FURIN;NOD1;NOD2;UBB;IRAK2;GPC1;MGAT5;G3BP1;UBC;RPS3;G3BP2;NLRP3;NUP88;RPS2;V…
Reactome_2022	Influenza Viral RNA Transcription And Replication R-HSA-168273	54/137	5.573e-10	1.4879e-08	0	0	3.16597	67.4602	RPL5;RPL34;RPLP1;RPLP0;RPL10A;RPL8;RPL9;RPL6;RPS14;RPL7A;RPS17;RPS16;RPL18A;RPS19;RPL36AL;RPL35;RPLP2;RPL37;RPL39;RPS10;RPS13;RPS12;HSP90AA1;SEC13;RPL21;RPS8;RPL23;RPS6;RPL13A;RPS3A;GNL3;NUP50;RPL37A;NUP98;RPL28;RPL12;RPL11;POLR2A;RPS3;NUP88;RPL15;RPS2;RPL18;RPS27A;POLR2K;RPL19;RPL35A;RPS28;RPS20;RPL22L1;FAU;RPS21;RPS24;RPS23
Reactome_2022	Nuclear Events Mediated By NFE2L2 R-HSA-9759194	37/78	6.47764e-10	1.7024e-08	0	0	4.38066	92.6838	PSMD11;SRXN1;PSMD14;PSMD13;SLC7A11;PSMA7;PSMB10;PSMB7;PSMD6;PSMB4;UBB;PRDX1;PSMD3;UBC;PHGDH;PSMF1;RPS27A;CREBBP;TXNRD1;PSMB8;PSMB9;PSMA5;SEM1;PSMA6;PSMC6;PSMA1;PSMC3;PSMA2;PSMC4;MAFG;PSME1;PSME2;MAFK;GCLM;SQSTM1;ATF4;NFE2L2
Reactome_2022	Metabolism Of Proteins R-HSA-392499	423/1890	7.18215e-10	1.85852e-08	0	0	1.44248	30.3704	RPL5;RPL34;SMC6;RPL8;DCAF4;RPL9;RPL6;PSMD6;NUB1;PSMD3;RPL35;RPL37;RPL39;DAXX;WSB1;RPL21;WSB2;RPL23;CSNK2A2;DYNC1LI1;DYNC1LI2;EID3;PSME1;PSME2;NUP98;TARS1;RPL28;GNE;ENPEP;SAR1B;GATA6;MRPL17;LYPD3;MRPL14;GATA3;BCL10;THY1;HIF1A;ADAMTS15;RAD21;NUP88;ST3GAL6;PSMF1;EDEM3;CREBBP;PHC2;NAPSA;MRPL23;CYLD;HNRNPK;EIF5;HNRNPC;FARSB;ARF4;PIGU;ZNF131;RPLP1;RPLP0;MRPL38;SRP54;MRPL39;AREG;PIGV;DDA1;IFIH1;ING3;ADA…
Reactome_2022	Signal Transduction R-HSA-162582	533/2465	8.20437e-10	2.09087e-08	0	0	1.38823	29.0433	TFRC;WIPF1;WIPF2;SERPINE1;F11R;RBPJ;FGFRL1;RXFP2;GJA1;PSMD6;GNAT2;PSMD3;EPSTI1;RNF111;CMKLR1;IER3;MEF2A;FNBP1;CSNK2A2;PRKAB1;DYNC1LI1;DYNC1LI2;DAAM1;DDX39B;HECW1;PSME1;PSME2;SRFBP1;NUP98;RBCK1;TPH1;SHMT2;FPR1;PDGFA;VPS26A;GATA3;HIF1A;ABR;PPP3R1;GALR2;RAD21;LDHD;MYO6;ST3GAL6;PSMF1;ICOS;HMOX2;JAG2;ABCA1;LYN;CREBBP;JUN;PHC2;STARD13;JAG1;SRMS;FZD4;FZD7;FZD9;FOSL1;MOV10;HNRNPM;CYLD;CILP;HNRNPF;GPR183;…
Reactome_2022	ER-Phagosome Pathway R-HSA-1236974	40/89	1.00612e-09	2.52582e-08	0	0	3.96423	82.1275	PSMD11;PSMD14;PSMD13;PSMA7;PSMB10;SEC61A2;SEC14L2;SEC61A1;PSMB7;PSMD6;PSMB4;UBB;SEC61G;PSMD3;UBC;PSMF1;RPS27A;B2M;PDIA3;CHUK;S100A1;PSMB8;TAPBP;PSMB9;PSMA5;SEM1;PSMA6;PSMC6;PSMA1;PSMC3;PSMA2;PSMC4;PSME1;PSME2;SEC22B;S100A9;TLR4;S100A8;TLR2;VAMP3
Reactome_2022	Apoptosis R-HSA-109581	64/178	1.32907e-09	3.2875e-08	0	0	2.73485	55.8969	AVEN;YWHAE;PPP1R13B;YWHAB;FASLG;LMNB1;PSMD6;CASP7;PPP3CC;PSMD3;TNFSF10;YWHAG;YWHAH;DAPK1;DAPK2;TICAM1;YWHAZ;PSMA5;ARHGAP10;PSMA6;PSMA1;PSMA2;PSME1;PSME2;TLR4;KPNB1;BIRC2;PSMD11;PSMD14;DIABLO;PSMD13;SATB1;XIAP;TANK;PSMA7;PSMB10;PSMB7;PPP3R1;PSMB4;BCL2L11;UBB;UBC;TP53BP2;PMAIP1;RIPK1;PSMF1;BID;RPS27A;GSDMD;STAT3;TNFRSF10B;CFLAR;PTK2;PSMB8;PSMB9;SEM1;PROC;PSMC6;PSMC3;PSMC4;BCL2;BAX;CTNNB1;BCL2L1
Reactome_2022	Downstream TCR Signaling R-HSA-202424	41/94	1.89102e-09	4.59105e-08	0	0	3.75686	75.4608	PSMD11;PSMD14;PSMD13;UBE2D2;UBE2D1;BCL10;PSMA7;PSMB10;RELA;PSMB7;PSMD6;PSMB4;UBB;PSMD3;UBC;PSMF1;RPS27A;MAP3K7;CHUK;FBXW11;RIPK2;NFKB1;PSMB8;PSMB9;PSMA5;NFKBIA;SEM1;PSMA6;CD4;PSMC6;PSMA1;PSMC3;PSMA2;PSMC4;TRAF6;PSME1;UBE2N;PSME2;UBE2V1;CD247;CARD11
Reactome_2022	C-type Lectin Receptors (CLRs) R-HSA-5621481	54/141	1.91066e-09	4.59105e-08	0	0	3.01968	60.6224	UBE2D2;UBE2D1;PSMD6;PSMD3;MAP3K7;FCER1G;CHUK;SYK;FBXW11;PSMA5;PSMA6;CLEC4D;PSMA1;PSMA2;IL1B;TRAF6;PSME1;PSME2;UBE2V1;CARD11;PSMD11;PSMD14;PSMD13;SRC;BCL10;PSMA7;PSMB10;RELA;RELB;PSMB7;PPP3R1;NRAS;PSMB4;UBB;UBC;FYN;PSMF1;RPS27A;CCL17;LYN;CREBBP;CCL22;NFATC2;NFKB1;PSMB8;NFKB2;PSMB9;NFKBIA;SEM1;PSMC6;PSMC3;PSMC4;UBE2N;CALM1
Reactome_2022	MyD88:MAL(TIRAP) Cascade Initiated On Plasma Membrane R-HSA-166058	46/112	2.17041e-09	5.14174e-08	0	0	3.3871	67.5671	NLRC5;NOD1;NOD2;ECSIT;TANK;USP18;RELA;PPP2CB;SOCS1;UBB;PPP2R1A;IRAK2;NKIRAS1;NKIRAS2;UBC;TIFA;MAP3K8;RPS27A;MAP3K7;N4BP1;MAP2K3;MEF2A;DUSP4;MAP2K1;JUN;DUSP3;CHUK;FBXW11;S100A1;RIPK2;NFKB1;DUSP6;NFKB2;NFKBIA;TNIP2;TRAF6;MAPKAPK2;UBE2N;PELI1;UBE2V1;ALPK1;S100A9;TLR4;S100A8;NFKBIB;TLR2
Reactome_2022	TCR Signaling R-HSA-202403	47/116	2.48096e-09	5.7958e-08	0	0	3.31064	65.5991	ITK;PSMD11;PSMD14;PSMD13;UBE2D2;UBE2D1;BCL10;PSMA7;PSMB10;RELA;PSMB7;PSMD6;PSMB4;UBB;GRAP2;PSMD3;UBC;PSMF1;RPS27A;MAP3K7;NCK1;CHUK;FBXW11;RIPK2;NFKB1;PSMB8;PSMB9;NFKBIA;SEM1;ENAH;PSMA5;PSMA6;CD4;PSMC6;PSMA1;PSMC3;PSMA2;PSMC4;TRAF6;PSME1;UBE2N;PSME2;EVL;LCP2;UBE2V1;CD247;CARD11
Reactome_2022	MyD88 Dependent Cascade Initiated On Endosome R-HSA-975155	43/102	2.76546e-09	6.37192e-08	0	0	3.54023	69.7639	NLRC5;NOD1;NOD2;ECSIT;TANK;USP18;RELA;PPP2CB;UBB;PPP2R1A;IRAK2;NKIRAS1;NKIRAS2;UBC;TIFA;MAP3K8;RPS27A;MAP3K7;N4BP1;MAP2K3;MEF2A;DUSP4;MAP2K1;JUN;DUSP3;CHUK;FBXW11;RIPK2;TICAM1;NFKB1;DUSP6;NFKB2;NFKBIA;TNIP2;TRAF6;MAPKAPK2;UBE2N;IRF7;PELI1;UBE2V1;ALPK1;TLR4;NFKBIB
Reactome_2022	Formation Of Ternary Complex, And Subsequently, 43S Complex R-HSA-72695	27/50	3.65078e-09	8.29813e-08	0	0	5.68796	110.507	RPS14;RPS17;RPS16;RPS19;RPS3;RPS2;RPS27A;RPS10;RPS13;RPS12;EIF1AX;RPS8;RPS6;RPS3A;EIF2S2;EIF2S1;RPS28;EIF3K;EIF3I;EIF3J;RPS20;FAU;EIF3D;RPS21;EIF3A;RPS24;RPS23
Reactome_2022	Toll Like Receptor 7/8 (TLR7/8) Cascade R-HSA-168181	43/103	3.96179e-09	8.88498e-08	0	0	3.48101	67.3457	NLRC5;NOD1;NOD2;ECSIT;TANK;USP18;RELA;PPP2CB;UBB;PPP2R1A;IRAK2;NKIRAS1;NKIRAS2;UBC;TIFA;MAP3K8;RPS27A;MAP3K7;N4BP1;MAP2K3;MEF2A;DUSP4;MAP2K1;JUN;DUSP3;CHUK;FBXW11;RIPK2;TICAM1;NFKB1;DUSP6;NFKB2;NFKBIA;TNIP2;TRAF6;MAPKAPK2;UBE2N;IRF7;PELI1;UBE2V1;ALPK1;TLR4;NFKBIB
Reactome_2022	KEAP1-NFE2L2 Pathway R-HSA-9755511	42/100	4.81982e-09	1.0667e-07	0	0	3.51669	67.3465	VCP;PSMD11;PSMD14;SRXN1;PSMD13;SLC7A11;PSMA7;PSMB10;PSMB7;PSMD6;PSMB4;UBB;PRDX1;PSMD3;SESN2;UBC;UBXN7;PHGDH;PSMF1;RPS27A;CREBBP;TXNRD1;CSNK2A2;MUL1;PSMB8;PSMB9;SEM1;PSMA5;PSMA6;PSMC6;PSMA1;PSMC3;PSMA2;PSMC4;MAFG;PSME1;PSME2;MAFK;GCLM;SQSTM1;ATF4;NFE2L2
Reactome_2022	Ovarian Tumor Domain Proteases R-HSA-5689896	23/39	5.32412e-09	1.16301e-07	0	0	6.95991	132.593	OTUD5;VCP;ZRANB1;RIPK2;TNFAIP3;UBE2D1;NOD1;YOD1;NOD2;IFIH1;VCPIP1;PROC;UBB;TNIP1;TNIP2;TRAF3;TNIP3;TRAF6;UBC;TRIM25;RIPK1;RPS27A;RIGI
Reactome_2022	Antiviral Mechanism By IFN-stimulated Genes R-HSA-1169410	37/83	5.56656e-09	1.20038e-07	0	0	3.90332	74.1884	EIF4A1;RNASEL;UBA7;UBE2L6;USP18;OASL;HERC5;PDZD2;UBB;UBC;TRIM25;KPNA4;FLNB;NUP88;ARIH1;KPNA2;RPS27A;KPNA3;EIF4E;JAK1;SEC13;STAT1;UBE2E1;EIF2AK2;ISG15;GNL3;PPM1B;OAS2;PDE12;NUP50;OAS3;UBE2N;NUP98;ABCE1;KPNB1;EIF4G2;RIGI
Reactome_2022	Regulated Necrosis R-HSA-5218859	29/57	5.982e-09	1.27364e-07	0	0	5.01977	95.0469	XIAP;FASLG;TANK;UBB;UBC;CASP1;FLOT1;TNFSF10;RIPK1;RPS27A;GSDMD;HSP90AA1;PDCD6IP;IL18;TNFRSF10B;CFLAR;GNL3;IL1A;IL1B;IRF1;IRF2;CHMP2B;PELI1;CHMP2A;CHMP4B;BAX;CHMP7;BIRC2;BIRC3
Reactome_2022	Axon Guidance R-HSA-422475	141/519	6.19362e-09	1.28511e-07	0	0	1.82969	34.5807	RPL5;RPL34;CASC3;RPL8;RPL10A;RPL9;RPL6;RPS14;PSMD6;RPS17;ALCAM;RPS16;RPL18A;RPS19;RPL36AL;PSMD3;DAG1;RPL35;RPL37;RPL39;RPS10;EPHB4;RPS13;EPHB3;RPS12;MAP2K1;SEMA6A;RPL21;RPS8;RPL23;CSNK2A2;RPS6;ANK2;DOK4;KCNQ2;PSME1;PSME2;EZR;PFN1;RPL28;EPHA2;SEMA7A;PSMD11;EPHA10;PSMD14;RBM8A;PSMD13;PSEN2;KALRN;EFNB2;EFNB1;UBB;UBC;PLXNA2;ABL2;PSMF1;SCN3B;SRGAP1;LYN;HSPA8;PRNP;YES1;SIAH2;RDX;PTK2;SEM1;RPS28;RNPS1;R…
Reactome_2022	AUF1 (hnRNP D0) Binds And Destabilizes mRNA R-HSA-450408	28/54	6.29691e-09	1.28511e-07	0	0	5.2186	98.5438	PSMD11;PSMD14;PSMD13;HSPB1;PSMA7;PSMB10;PSMB7;PSMD6;PSMB4;UBB;PSMD3;UBC;PSMF1;RPS27A;HSPA8;PSMB8;PSMB9;PSMA5;SEM1;PSMA6;PSMC6;PSMA1;PSMC3;PSMA2;PSMC4;PSME1;PSME2;PABPC1
Reactome_2022	Regulation Of RUNX3 Expression And Activity R-HSA-8941858	28/54	6.29691e-09	1.28511e-07	0	0	5.2186	98.5438	PSMD11;PSMD14;PSMD13;SRC;PSMA7;PSMB10;PSMB7;PSMD6;PSMB4;UBB;PSMD3;UBC;PSMF1;RPS27A;RUNX3;PSMB8;PSMB9;PSMA5;SEM1;PSMA6;PSMC6;PSMA1;PSMC3;PSMA2;PSMC4;PSME1;MDM2;PSME2
Reactome_2022	TAK1-dependent IKK And NF-kappa-B Activation R-HSA-445989	25/45	6.34151e-09	1.28511e-07	0	0	6.05417	114.279	NLRC5;NOD1;NOD2;TANK;USP18;RELA;UBB;IRAK2;NKIRAS1;NKIRAS2;TIFA;UBC;RPS27A;MAP3K7;N4BP1;CHUK;RIPK2;NFKB1;NFKB2;NFKBIA;TRAF6;UBE2N;UBE2V1;ALPK1;NFKBIB
Reactome_2022	TRAF6 Mediated Induction Of NFkB And MAP Kinases Upon TLR7/8 Or 9 Activation R-HSA-975138	42/101	6.88635e-09	1.37891e-07	0	0	3.45688	64.9676	NLRC5;NOD1;NOD2;ECSIT;TANK;USP18;RELA;PPP2CB;UBB;PPP2R1A;IRAK2;NKIRAS1;NKIRAS2;UBC;TIFA;MAP3K8;RPS27A;MAP3K7;N4BP1;MAP2K3;MEF2A;DUSP4;MAP2K1;JUN;DUSP3;CHUK;FBXW11;RIPK2;TICAM1;NFKB1;DUSP6;NFKB2;NFKBIA;TNIP2;TRAF6;MAPKAPK2;UBE2N;PELI1;UBE2V1;ALPK1;TLR4;NFKBIB
Reactome_2022	mRNA Splicing - Major Pathway R-HSA-72163	63/181	7.70613e-09	1.52491e-07	0	0	2.59945	48.561	CWC25;CASC3;PQBP1;PTBP1;PCF11;PAPOLA;DHX15;DHX16;MTREX;SNRPD3;RBM17;NCBP1;WDR33;HNRNPH1;SYF2;SNRNP27;SRSF3;SRSF4;HNRNPH2;SNRPF;SNRPC;SRSF6;SRSF7;SNRPA;SNRPB;RBM22;SF3B5;DDX5;SF3B3;RBM8A;CSTF3;DDX23;PRCC;SRRT;SRSF1;WBP4;SNU13;U2AF1;POLR2A;PUF60;PCBP1;TRA2B;PCBP2;SRSF10;POLR2K;HNRNPA0;CPSF4;HSPA8;CPSF7;HNRNPA3;PPIL1;FUS;CDC5L;HNRNPL;HNRNPM;XAB2;SNRNP40;HNRNPK;HNRNPF;HNRNPA2B1;RBM42;RNPS1;HNRNPC
Reactome_2022	NIK To Noncanonical NF-kB Signaling R-HSA-5676590	29/58	1.00006e-08	1.95593e-07	0	0	4.84638	89.2733	PSMD11;PSMD14;PSMD13;PSMA7;PSMB10;RELB;PSMB7;PSMD6;PSMB4;UBB;PSMD3;UBC;PSMF1;RPS27A;CHUK;FBXW11;PSMB8;NFKB2;PSMB9;PSMA5;SEM1;PSMA6;PSMC6;PSMA1;PSMC3;PSMA2;PSMC4;PSME1;PSME2
Reactome_2022	Class I MHC Mediated Antigen Processing And Presentation R-HSA-983169	109/378	1.09324e-08	2.1136e-07	0	0	1.98174	36.3284	NCF1;UBE3C;UBE3D;UBE2D2;UBE2D3;RNF19B;UBE2D1;CBLB;UBE2L6;UBE2Z;UBE2L3;HERC5;NPEPPS;PSMD6;RNF114;RNF19A;PSMD3;B2M;RNF111;HERC6;PDIA3;MYLIP;WSB1;FBXW5;ANAPC7;FBXW11;S100A1;UBE2E1;FBXO11;KCTD6;RNF126;HECW2;PSME1;PSME2;RBCK1;UBE2V1;S100A9;S100A8;PSMD11;PSMD14;UBA7;SAR1B;PSMD13;UBE2J1;SEC14L2;SOCS3;RNF213;SOCS1;UBB;RNF217;UBC;PSMF1;LONRF1;UBE2F;HSPA5;KLHL25;SIAH2;KLHL21;KLHL22;MEX3C;SEM1;UBE2N;TPP2;UB…
Reactome_2022	Toll Like Receptor 9 (TLR9) Cascade R-HSA-168138	43/106	1.11877e-08	2.13838e-07	0	0	3.31465	60.6861	NLRC5;NOD1;NOD2;ECSIT;TANK;USP18;RELA;PPP2CB;UBB;PPP2R1A;IRAK2;NKIRAS1;NKIRAS2;UBC;TIFA;MAP3K8;RPS27A;MAP3K7;N4BP1;MAP2K3;MEF2A;DUSP4;MAP2K1;JUN;DUSP3;CHUK;FBXW11;RIPK2;TICAM1;NFKB1;DUSP6;NFKB2;NFKBIA;TNIP2;TRAF6;MAPKAPK2;UBE2N;IRF7;PELI1;UBE2V1;ALPK1;TLR4;NFKBIB
Reactome_2022	MyD88 Cascade Initiated On Plasma Membrane R-HSA-975871	40/96	1.46015e-08	2.75952e-07	0	0	3.46723	62.5562	NLRC5;NOD1;NOD2;ECSIT;TANK;USP18;RELA;PPP2CB;UBB;NKIRAS1;PPP2R1A;IRAK2;NKIRAS2;TIFA;UBC;MAP3K8;RPS27A;MAP3K7;N4BP1;DUSP4;MAP2K3;MEF2A;MAP2K1;JUN;DUSP3;CHUK;FBXW11;RIPK2;DUSP6;NFKB1;NFKB2;NFKBIA;TNIP2;TRAF6;MAPKAPK2;PELI1;UBE2N;UBE2V1;ALPK1;NFKBIB
Reactome_2022	Role Of GTSE1 In G2/M Progression After G2 Checkpoint R-HSA-8852276	29/59	1.64411e-08	3.07265e-07	0	0	4.68455	83.9635	CDKN1A;HSP90AB1;PSMD11;PSMD14;PSMD13;PSMA7;PSMB10;CCNB2;PSMB7;PSMD6;PSMB4;UBB;PSMD3;UBC;PSMF1;RPS27A;HSP90AA1;PSMB8;PSMB9;PSMA5;SEM1;PSMA6;PSMC6;PSMA1;PSMC3;PSMA2;PSMC4;PSME1;PSME2
Reactome_2022	Antigen processing-Cross Presentation R-HSA-1236975	42/104	1.92809e-08	3.56379e-07	0	0	3.28901	58.4265	PSMD11;NCF1;PSMD14;PSMD13;PSMA7;PSMB10;SEC14L2;SEC61A2;SEC61A1;PSMB7;PSMD6;PSMB4;UBB;CTSL;SEC61G;PSMD3;UBC;PSMF1;RPS27A;B2M;PDIA3;CHUK;S100A1;PSMB8;TAPBP;PSMB9;SEM1;PSMA5;PSMA6;PSMC6;PSMA1;PSMC3;PSMA2;PSMC4;PSME1;PSME2;SEC22B;S100A9;TLR4;S100A8;TLR2;VAMP3
Reactome_2022	mRNA Splicing R-HSA-72172	64/189	1.98533e-08	3.62971e-07	0	0	2.49251	44.2044	CWC25;CASC3;PQBP1;PTBP1;PCF11;PAPOLA;DHX15;DHX16;MTREX;SNRPD3;RBM17;NCBP1;WDR33;HNRNPH1;SYF2;SNRNP27;SRSF3;SRSF4;HNRNPH2;SNRPF;SNRPC;SRSF6;SRSF7;SNRPA;SNRPB;RBM22;SF3B5;DDX5;SF3B3;RBM8A;CSTF3;DDX23;PRCC;SRRT;SRSF1;WBP4;SNU13;U2AF1;RNPC3;POLR2A;PUF60;PCBP1;TRA2B;PCBP2;SRSF10;POLR2K;HNRNPA0;CPSF4;HSPA8;CPSF7;HNRNPA3;PPIL1;FUS;CDC5L;HNRNPL;HNRNPM;XAB2;SNRNP40;HNRNPK;HNRNPF;HNRNPA2B1;RBM42;RNPS1;HNRN…
Reactome_2022	MAPK6/MAPK4 Signaling R-HSA-5687128	38/90	2.16022e-08	3.90699e-07	0	0	3.54601	62.5888	PSMD11;PSMD14;PSMD13;HSPB1;KALRN;FOXO1;PSMA7;PSMB10;DNAJB1;PSMB7;PSMD6;PSMB4;XPO1;UBB;PSMD3;UBC;PSMF1;MAPK6;RPS27A;RAG1;JUN;ETV4;MMP10;PSMB8;PSMB9;PSMA5;SEM1;PSMA6;MOV10;PSMC6;PSMA1;PSMC3;PSMA2;PSMC4;AGO2;CDC42EP2;PSME1;PSME2
Reactome_2022	Defective CFTR Causes Cystic Fibrosis R-HSA-5678895	29/60	2.66021e-08	4.76007e-07	0	0	4.53316	79.0687	VCP;PSMD11;PSMD14;PSMD13;DERL3;DERL1;PSMA7;PSMB10;PSMB7;PSMD6;PSMB4;UBB;PSMD3;UBC;PSMF1;RPS27A;PSMB8;PSMB9;PSMA5;SEM1;PSMA6;PSMC6;PSMA1;PSMC3;PSMA2;PSMC4;PSME1;PSME2;RNF185
Reactome_2022	Nervous System Development R-HSA-9675108	144/545	2.94543e-08	5.21496e-07	0	0	1.76054	30.5285	RPL5;RPL34;NAB1;CASC3;RPL8;RPL10A;RPL9;RPL6;RPS14;PSMD6;RPS17;ALCAM;RPS16;RPL18A;RPS19;RPL36AL;PSMD3;DAG1;RPL35;RPL37;RPL39;RPS10;EPHB4;RPS13;EPHB3;RPS12;MAP2K1;SEMA6A;RPL21;RPS8;RPL23;CSNK2A2;RPS6;ANK2;DOK4;KCNQ2;PSME1;PSME2;EZR;PFN1;RPL28;EPHA2;SEMA7A;PSMD11;EPHA10;PSMD14;RBM8A;PSMD13;PSEN2;KALRN;EFNB2;EFNB1;UBB;UBC;PLXNA2;ABL2;PSMF1;SCN3B;SRGAP1;LYN;HSPA8;PRNP;EGR2;YES1;SIAH2;RDX;PTK2;SEM1;RPS…
Reactome_2022	GSK3B And BTRC:CUL1-mediated-degradation Of NFE2L2 R-HSA-9762114	26/51	3.45103e-08	5.92309e-07	0	0	5.03702	86.5462	PSMD11;PSMD14;PSMD13;PSMA7;PSMB10;PSMB7;PSMD6;PSMB4;UBB;PSMD3;UBC;PSMF1;RPS27A;PSMB8;PSMB9;PSMA5;SEM1;PSMA6;PSMC6;PSMA1;PSMC3;PSMA2;PSMC4;PSME1;PSME2;NFE2L2
Reactome_2022	Ubiquitin-dependent Degradation Of Cyclin D R-HSA-75815	26/51	3.45103e-08	5.92309e-07	0	0	5.03702	86.5462	PSMD11;PSMD14;PSMD13;PSMA7;PSMB10;PSMB7;PSMD6;PSMB4;CCND1;UBB;PSMD3;UBC;PSMF1;RPS27A;PSMB8;PSMB9;PSMA5;SEM1;PSMA6;PSMC6;PSMA1;PSMC3;PSMA2;PSMC4;PSME1;PSME2
Reactome_2022	Vpu Mediated Degradation Of CD4 R-HSA-180534	26/51	3.45103e-08	5.92309e-07	0	0	5.03702	86.5462	PSMD11;PSMD14;PSMD13;PSMA7;PSMB10;PSMB7;PSMD6;PSMB4;UBB;PSMD3;UBC;PSMF1;RPS27A;PSMB8;PSMB9;PSMA5;SEM1;PSMA6;CD4;PSMC6;PSMA1;PSMC3;PSMA2;PSMC4;PSME1;PSME2
Reactome_2022	Regulation Of Apoptosis R-HSA-169911	26/52	5.77382e-08	9.80966e-07	0	0	4.843	80.72	PSMD11;PSMD14;PSMD13;PSMA7;PSMB10;PSMB7;PSMD6;PSMB4;UBB;PSMD3;UBC;PSMF1;RPS27A;PSMB8;PSMB9;PSMA5;SEM1;ARHGAP10;PSMA6;PSMC6;PSMA1;PSMC3;PSMA2;PSMC4;PSME1;PSME2
Reactome_2022	Regulation Of Activated PAK-2p34 By Proteasome Mediated Degradation R-HSA-211733	25/49	6.19541e-08	1.04207e-06	0	0	5.04392	83.7134	PSMD11;PSMD14;PSMD13;PSMA7;PSMB10;PSMB7;PSMD6;PSMB4;UBB;PSMD3;UBC;PSMF1;RPS27A;PSMB8;PSMB9;PSMA5;SEM1;PSMA6;PSMC6;PSMA1;PSMC3;PSMA2;PSMC4;PSME1;PSME2
Reactome_2022	SCF(Skp2)-mediated Degradation Of P27/P21 R-HSA-187577	28/59	7.58263e-08	1.26277e-06	0	0	4.37556	71.7366	CDKN1A;PSMD11;PSMD14;PSMD13;PSMA7;PSMB10;PSMB7;PSMD6;PSMB4;CCND1;UBB;PSMD3;UBC;PSMF1;RPS27A;PTK6;PSMB8;PSMB9;PSMA5;SEM1;PSMA6;PSMC6;PSMA1;PSMC3;PSMA2;PSMC4;PSME1;PSME2
Reactome_2022	Processing Of Capped Intron-Containing Pre-mRNA R-HSA-72203	75/242	8.9633e-08	1.47474e-06	0	0	2.18785	35.5035	CWC25;CASC3;PQBP1;PTBP1;PCF11;DHX15;PAPOLA;DHX16;MTREX;SNRPD3;RBM17;SEC13;NCBP1;WDR33;DDX39A;DDX39B;HNRNPH1;SYF2;NUP50;SNRNP27;SRSF3;HNRNPH2;SRSF4;NUP98;SNRPF;SNRPC;SRSF6;SRSF7;SNRPA;SNRPB;RBM22;SLBP;SF3B5;DDX5;SF3B3;RBM8A;POLDIP3;CSTF3;SRRT;DDX23;PRCC;SRSF1;WBP4;SNU13;U2AF1;RNPC3;POLR2A;PUF60;PCBP1;TRA2B;PCBP2;NUP88;SRSF10;EIF4E;POLR2K;HNRNPA0;CPSF4;HSPA8;CHTOP;CPSF7;HNRNPA3;PPIL1;WTAP;FUS;CDC5L…
Reactome_2022	Diseases Of Signal Transduction By Growth Factor Receptors And Second Messengers R-HSA-5663202	116/424	9.03084e-08	1.47474e-06	0	0	1.84142	29.8679	CD86;IRS1;CD80;GCC2;RBPJ;PPP1CC;PSMD6;PPP2R1A;KIF5B;PSMD3;LONP1;MAP2K1;TPM4;TPM3;RPS6;EREG;EML4;ADAM17;PSME1;PSME2;CARS1;SQSTM1;VCP;PSMD11;PSMD14;PSMD13;PSEN2;PDGFA;ZC3HAV1;FOXO1;RAP1B;FXR1;RNF213;BCL2L11;RAP1A;UBB;UBC;PSMF1;ICOS;JAG2;LYN;STAT5B;CREBBP;JAG1;YES1;FZD4;QKI;SEM1;NR4A1;PROC;MDM2;CD28;CALM1;BCL2L1;CDKN1A;PIGU;GSK3A;YWHAB;TENT4A;AREG;DUSP16;SPRED2;ATIC;DUSP10;RAC2;JAK2;HSP90AA1;CHUK;NC…
Reactome_2022	SARS-CoV-2-host Interactions R-HSA-9705683	64/196	9.34068e-08	1.50456e-06	0	0	2.35933	38.1888	YWHAE;HSP90AB1;YWHAB;IFIH1;RPS14;GJA1;RPS17;RPS16;RPS19;TRIM25;SNRPD3;KPNA2;B2M;RPS10;IKBKE;MAP3K7;RPS13;YWHAG;RPS12;JAK1;YWHAH;VPS18;SEC13;HSP90AA1;CHUK;RIPK2;RPS8;RPS6;RPS3A;YWHAZ;TUFM;TRAF3;NUP50;TRAF6;IRF7;NUP98;SNRPF;UBE2V1;TLR2;SNRPB;SAR1B;NOD1;NOD2;IRAK2;G3BP1;RPS3;G3BP2;NLRP3;NUP88;RPS2;RPS27A;CREBBP;STAT1;STAT2;ISG15;RPS28;STING1;UBE2N;RPS20;FAU;RPS21;RPS24;RPS23;RIGI
Reactome_2022	TICAM1, RIP1-mediated IKK Complex Recruitment R-HSA-168927	14/19	9.44968e-08	1.50456e-06	0	0	13.5301	218.845	CHUK;UBE2D2;UBE2D3;UBE2D1;TICAM1;UBB;TRAF6;UBC;UBE2N;RIPK1;UBE2V1;RPS27A;BIRC2;BIRC3
Reactome_2022	Negative Regulation Of NOTCH4 Signaling R-HSA-9604323	26/53	9.48175e-08	1.50456e-06	0	0	4.66335	75.4124	PSMD11;PSMD14;PSMD13;PSMA7;PSMB10;PSMB7;PSMD6;PSMB4;UBB;PSMD3;UBC;PSMF1;RPS27A;YWHAZ;PSMB8;PSMB9;PSMA5;SEM1;PSMA6;PSMC6;PSMA1;PSMC3;PSMA2;PSMC4;PSME1;PSME2
Reactome_2022	Autodegradation Of Cdh1 By Cdh1:APC/C R-HSA-174084	29/63	1.03172e-07	1.62183e-06	0	0	4.13243	66.4778	ANAPC15;PSMD11;PSMD14;PSMD13;UBE2D1;PSMA7;PSMB10;PSMB7;PSMD6;PSMB4;UBB;PSMD3;UBC;PSMF1;RPS27A;ANAPC7;UBE2E1;PSMB8;PSMB9;PSMA5;SEM1;PSMA6;PSMC6;PSMA1;PSMC3;PSMA2;PSMC4;PSME1;PSME2
Reactome_2022	Regulation Of TNFR1 Signaling R-HSA-5357905	20/35	1.11364e-07	1.73439e-06	0	0	6.45029	103.272	RNF31;USP25;CHUK;TNFAIP3;XIAP;CFLAR;TRAF1;TANK;TNF;TNFRSF1A;CYLD;UBB;UBC;MADD;RACK1;RIPK1;RBCK1;RPS27A;BIRC2;BIRC3
Reactome_2022	Degradation Of Beta-Catenin By Destruction Complex R-HSA-195253	35/84	1.1447e-07	1.76641e-06	0	0	3.4636	55.3586	PSMD11;PSMD14;PSMD13;PSMA7;PSMB10;PPP2CB;PSMB7;PSMD6;PSMB4;UBB;PPP2R1A;PSMD3;UBC;PSMF1;RPS27A;TLE3;TCF7L2;TLE2;ZRANB1;TLE1;CSNK1A1;PSMB8;PSMB9;PSMA5;SEM1;PSMA6;PROC;PSMC6;PSMA1;PSMC3;PSMA2;PSMC4;PSME1;PSME2;CTNNB1
Reactome_2022	Interleukin-12 Signaling R-HSA-9020591	23/44	1.16791e-07	1.78584e-06	0	0	5.30118	84.6221	HSPA9;IL10;RALA;RPLP0;LMNB1;RAP1B;TOX4;IFNG;VPS72;HNRNPF;HNRNPA2B1;TCP1;STAT4;IL12B;PSME2;IL12A;P4HB;IL12RB1;JAK2;AURKAIP1;S100A9;IL12RB2;JAK1
Reactome_2022	Degradation Of AXIN R-HSA-4641257	26/54	1.52991e-07	2.3183e-06	0	0	4.49653	70.5635	PSMD11;PSMD14;PSMD13;PSMA7;PSMB10;PSMB7;PSMD6;PSMB4;UBB;PSMD3;UBC;PSMF1;RPS27A;PSMB8;PSMB9;PSMA5;RNF146;SEM1;PSMA6;PSMC6;PSMA1;PSMC3;PSMA2;PSMC4;PSME1;PSME2
Reactome_2022	Host Interactions Of HIV Factors R-HSA-162909	47/130	1.62683e-07	2.44316e-06	0	0	2.74988	42.9847	PSMD11;CCNT1;PSMD14;PSMD13;PSMA7;PSMB10;PSMB7;PSMD6;PSMB4;XPO1;UBB;PSMD3;UBC;BANF1;NUP88;FYN;AP1S3;PSMF1;RPS27A;B2M;RANBP1;SEC13;NPM1;HMGA1;AP2B1;RANGAP1;PSMB8;PSMB9;SEM1;PSMA5;PSMA6;CD4;PSMC6;PSMA1;PSMC3;PSMA2;PSMC4;NUP50;PSME1;CD28;PSME2;NUP98;CD247;SLC25A5;KPNB1;RAN;SLC25A6
Reactome_2022	Autodegradation Of E3 Ubiquitin Ligase COP1 R-HSA-349425	25/51	1.702e-07	2.51119e-06	0	0	4.65537	72.5599	PSMD11;PSMD14;PSMD13;PSMA7;PSMB10;PSMB7;PSMD6;PSMB4;UBB;PSMD3;UBC;PSMF1;RPS27A;PSMB8;PSMB9;PSMA5;SEM1;PSMA6;PSMC6;PSMA1;PSMC3;PSMA2;PSMC4;PSME1;PSME2
Reactome_2022	Ubiquitin Mediated Degradation Of Phosphorylated Cdc25A R-HSA-69601	25/51	1.702e-07	2.51119e-06	0	0	4.65537	72.5599	PSMD11;PSMD14;PSMD13;PSMA7;PSMB10;PSMB7;PSMD6;PSMB4;UBB;PSMD3;UBC;PSMF1;RPS27A;PSMB8;PSMB9;PSMA5;SEM1;PSMA6;PSMC6;PSMA1;PSMC3;PSMA2;PSMC4;PSME1;PSME2
Reactome_2022	Signaling By CSF3 (G-CSF) R-HSA-9674555	18/30	1.74082e-07	2.54614e-06	0	0	7.25365	112.894	LYN;STAT5B;CSF3;SYK;STAT1;UBE2D2;UBE2D3;STAT3;UBE2D1;GAB2;SOCS3;NRAS;SOCS1;UBB;UBC;JAK2;RPS27A;JAK1
Reactome_2022	Response Of EIF2AK1 (HRI) To Heme Deficiency R-HSA-9648895	12/15	1.79108e-07	2.59706e-06	0	0	19.3197	300.137	PPP1R15A;CEBPB;DDIT3;CEBPG;ASNS;TRIB3;CHAC1;EIF2S2;ATF5;EIF2S1;ATF3;ATF4
Reactome_2022	Antigen Processing: Ubiquitination And Proteasome Degradation R-HSA-983168	89/307	1.82128e-07	2.61828e-06	0	0	1.99097	30.897	UBE3C;UBE3D;UBE2D2;UBE2D3;RNF19B;UBE2D1;CBLB;UBE2L6;UBE2Z;UBE2L3;HERC5;NPEPPS;PSMD6;RNF114;UBE2Q1;RNF19A;PSMD3;TRIM69;RNF111;HERC6;MYLIP;WSB1;FBXW5;ANAPC7;FBXW11;UBE2E1;FBXO11;LRRC41;KCTD6;PSMA5;PSMA6;RNF126;PSMA1;PSMA2;HECW2;PSME1;PSME2;RBCK1;UBE2V1;THOP1;PSMD11;PSMD14;UBA7;PSMD13;ASB13;ASB14;PSMA7;PSMB10;UBE2J1;PSMB7;SOCS3;ZNRF1;PSMB4;ZNRF2;RNF213;SOCS1;UBB;RNF138;RNF217;UBC;RBBP6;PSMF1;VHL;RPS…
Reactome_2022	Regulation Of RAS By GAPs R-HSA-5658442	29/65	2.38175e-07	3.37477e-06	0	0	3.90237	59.5122	PSMD11;PSMD14;PSMD13;PSMA7;PSMB10;SPRED2;PSMB7;PSMD6;NRAS;PSMB4;UBB;PSMD3;UBC;PSMF1;RPS27A;PSMB8;PSMB9;PSMA5;SEM1;PSMA6;PSMC6;PSMA1;RASA3;PSMC3;PSMA2;PSMC4;RASA2;PSME1;PSME2
Reactome_2022	Inactivation Of CSF3 (G-CSF) Signaling R-HSA-9705462	16/25	2.40277e-07	3.37477e-06	0	0	8.59346	130.977	LYN;STAT5B;CSF3;SYK;STAT1;UBE2D2;UBE2D3;STAT3;UBE2D1;SOCS3;SOCS1;UBB;UBC;JAK2;RPS27A;JAK1
Reactome_2022	Degradation Of DVL R-HSA-4641258	26/55	2.42774e-07	3.37477e-06	0	0	4.34121	66.1216	PSMD11;PSMD14;PSMD13;PSMA7;PSMB10;PSMB7;PSMD6;PSMB4;UBB;PSMD3;UBC;PSMF1;RPS27A;PSMB8;PSMB9;PSMA5;SEM1;PSMA6;PSMC6;PSMA1;PSMC3;PSMA2;PSMC4;HECW1;PSME1;PSME2
Reactome_2022	Hh Mutants Are Degraded By ERAD R-HSA-5362768	26/55	2.42774e-07	3.37477e-06	0	0	4.34121	66.1216	VCP;PSMD11;PSMD14;PSMD13;PSMA7;PSMB10;PSMB7;PSMD6;PSMB4;UBB;PSMD3;UBC;PSMF1;RPS27A;PSMB8;PSMB9;PSMA5;SEM1;PSMA6;PSMC6;PSMA1;PSMC3;PSMA2;PSMC4;PSME1;PSME2
Reactome_2022	Interferon Alpha/Beta Signaling R-HSA-909733	31/72	2.47628e-07	3.41402e-06	0	0	3.66382	55.7317	RNASEL;IFIT5;ADAR;IFI35;USP18;IFIT3;IFIT2;OASL;SOCS3;SOCS1;JAK1;EGR1;PTPN1;RSAD2;STAT1;STAT2;ISG15;PSMB8;BST2;ISG20;IRF4;OAS2;IRF1;OAS3;IRF2;IRF7;IRF8;ABCE1;XAF1;IRF9;KPNB1
Reactome_2022	Asymmetric Localization Of PCP Proteins R-HSA-4608870	28/62	2.80342e-07	3.83362e-06	0	0	3.98876	60.1794	PSMD11;PSMD14;PSMD13;PSMA7;PSMB10;PSMB7;PSMD6;PSMB4;UBB;PSMD3;UBC;PSMF1;RPS27A;FZD4;FZD7;FZD9;PSMB8;PSMB9;PSMA5;SEM1;PSMA6;PSMC6;PSMA1;PSMC3;PSMA2;PSMC4;PSME1;PSME2
Reactome_2022	Stabilization Of P53 R-HSA-69541	26/56	3.79203e-07	5.1437e-06	0	0	4.19625	62.0424	PSMD11;PSMD14;PSMD13;PSMA7;PSMB10;PSMB7;PSMD6;PSMB4;UBB;PSMD3;UBC;PSMF1;RPS27A;PSMB8;PSMB9;PSMA5;SEM1;PSMA6;PSMC6;PSMA1;PSMC3;PSMA2;PSMC4;PSME1;MDM2;PSME2
Reactome_2022	IKK Complex Recruitment Mediated By RIP1 R-HSA-937041	15/23	4.03221e-07	5.42574e-06	0	0	9.06131	133.417	CHUK;UBE2D2;UBE2D3;UBE2D1;TICAM1;UBB;TRAF6;UBC;UBE2N;RIPK1;UBE2V1;RPS27A;TLR4;BIRC2;BIRC3
Reactome_2022	Nucleotide-binding Domain, Leucine Rich Repeat Containing NLR Signaling Pathways R-HSA-168643	25/53	4.34613e-07	5.75606e-06	0	0	4.32232	63.3168	HSP90AB1;TNFAIP3;NOD1;NOD2;MEFV;RELA;PANX1;IRAK2;CASP1;NLRP3;MAP3K7;CHUK;RIPK2;NFKB1;MAPK13;NFKB2;CYLD;AIM2;TRAF6;BCL2;UBE2N;UBE2V1;BIRC2;BIRC3;BCL2L1
Reactome_2022	Vif-mediated Degradation Of APOBEC3G R-HSA-180585	25/53	4.34613e-07	5.75606e-06	0	0	4.32232	63.3168	PSMD11;PSMD14;PSMD13;PSMA7;PSMB10;PSMB7;PSMD6;PSMB4;UBB;PSMD3;UBC;PSMF1;RPS27A;PSMB8;PSMB9;PSMA5;SEM1;PSMA6;PSMC6;PSMA1;PSMC3;PSMA2;PSMC4;PSME1;PSME2
Reactome_2022	PCP/CE Pathway R-HSA-4086400	35/88	4.44202e-07	5.83709e-06	0	0	3.20142	46.8272	PSMD11;PSMD14;PSMD13;CLTA;RORA;PSMA7;PSMB10;PSMB7;PSMD6;PSMB4;UBB;PSMD3;UBC;RAC2;PSMF1;RPS27A;WNT5B;FZD4;FZD7;FZD9;AP2B1;PSMB8;PSMB9;PSMA5;SEM1;PSMA6;PSMC6;DAAM1;PSMA1;PSMC3;PSMA2;PSMC4;PSME1;PSME2;PFN1
Reactome_2022	Regulation Of Ornithine Decarboxylase (ODC) R-HSA-350562	24/50	4.92146e-07	6.41697e-06	0	0	4.46784	64.8932	PSMD11;PSMD14;PSMD13;OAZ1;PSMA7;PSMB10;AZIN1;PSMB8;PSMB9;PSMA5;SEM1;PSMA6;PSMB7;PSMD6;PSMB4;PSMC6;PSMA1;PSMC3;PSMA2;PSMC4;PSMD3;PSME1;PSME2;PSMF1
Reactome_2022	APC/C:Cdc20 Mediated Degradation Of Securin R-HSA-174154	29/67	5.2389e-07	6.73567e-06	0	0	3.69654	53.4593	ANAPC15;PSMD11;PSMD14;PSMD13;UBE2D1;PSMA7;PSMB10;PSMB7;PSMD6;PSMB4;UBB;PSMD3;UBC;PSMF1;RPS27A;ANAPC7;UBE2E1;PSMB8;PSMB9;PSMA5;SEM1;PSMA6;PSMC6;PSMA1;PSMC3;PSMA2;PSMC4;PSME1;PSME2
Reactome_2022	TNFR1-induced NFkappaB Signaling Pathway R-HSA-5357956	16/26	5.24597e-07	6.73567e-06	0	0	7.73364	111.833	RNF31;USP25;CHUK;TNFAIP3;XIAP;TRAF1;TANK;TNF;TNFRSF1A;CYLD;RACK1;RIPK1;RBCK1;MAP3K7;BIRC2;BIRC3
Reactome_2022	Deubiquitination R-HSA-5688426	81/279	5.96828e-07	7.60503e-06	0	0	1.99272	28.5589	OTUD5;USP37;UBE2D1;TNFAIP3;AREG;TOMM20;IFIH1;PSMD6;PSMD3;TRIM25;MAP3K7;USP42;RIPK2;MUL1;YOD1;RAD23A;JOSD1;TGFBR1;PSMA5;PSMA6;PSMA1;PSMA2;HGS;TRAF3;TRAF6;PSME1;PSME2;VDAC2;BIRC2;BIRC3;VCP;USP15;INO80D;PSMD11;PSMD14;PSMD13;USP12;WDR20;NOD1;GATA3;MAT2B;NOD2;HIF1A;TANK;USP18;PSMA7;PSMB10;USP19;PSMB7;VCPIP1;PSMB4;STAMBPL1;UBB;UBC;NLRP3;RIPK1;PSMF1;RPS27A;TAF9B;SMAD1;USP25;ZRANB1;USP20;SIAH2;ADRM1;PSMB…
Reactome_2022	TNF Signaling R-HSA-75893	22/44	6.02737e-07	7.62258e-06	0	0	4.8385	69.296	RNF31;USP25;CHUK;TNFAIP3;XIAP;CFLAR;TRAF1;TANK;TNF;TNFRSF1A;CYLD;ADAM17;UBB;UBC;MADD;RACK1;RIPK1;RBCK1;RPS27A;MAP3K7;BIRC2;BIRC3
Reactome_2022	Hedgehog Ligand Biogenesis R-HSA-5358346	28/64	6.27671e-07	7.87868e-06	0	0	3.76671	53.7933	VCP;PSMD11;PSMD14;PSMD13;PSMA7;PSMB10;PSMB7;PSMD6;PSMB4;UBB;PSMD3;UBC;PSMF1;RPS27A;PSMB8;PSMB9;PSMA5;SEM1;PSMA6;ADAM17;PSMC6;PSMA1;PSMC3;PSMA2;PSMC4;PSME1;PSME2;P4HB
Reactome_2022	FBXL7 Down-Regulates AURKA During Mitotic Entry And In Early Mitosis R-HSA-8854050	25/54	6.77393e-07	8.37776e-06	0	0	4.17302	59.2778	PSMD11;PSMD14;PSMD13;PSMA7;PSMB10;PSMB7;PSMD6;PSMB4;UBB;PSMD3;UBC;PSMF1;RPS27A;PSMB8;PSMB9;PSMA5;SEM1;PSMA6;PSMC6;PSMA1;PSMC3;PSMA2;PSMC4;PSME1;PSME2
Reactome_2022	SCF-beta-TrCP Mediated Degradation Of Emi1 R-HSA-174113	25/54	6.77393e-07	8.37776e-06	0	0	4.17302	59.2778	PSMD11;PSMD14;PSMD13;PSMA7;PSMB10;PSMB7;PSMD6;PSMB4;UBB;PSMD3;UBC;PSMF1;RPS27A;PSMB8;PSMB9;PSMA5;SEM1;PSMA6;PSMC6;PSMA1;PSMC3;PSMA2;PSMC4;PSME1;PSME2
Reactome_2022	ISG15 Antiviral Mechanism R-HSA-1169408	31/75	7.37763e-07	9.0578e-06	0	0	3.4134	48.196	EIF4A1;UBA7;UBE2L6;USP18;HERC5;PDZD2;UBB;UBC;TRIM25;KPNA4;FLNB;NUP88;ARIH1;KPNA2;RPS27A;KPNA3;EIF4E;JAK1;SEC13;STAT1;UBE2E1;EIF2AK2;ISG15;GNL3;PPM1B;NUP50;UBE2N;NUP98;KPNB1;EIF4G2;RIGI
Reactome_2022	PIP3 Activates AKT Signaling R-HSA-1257604	78/268	8.59394e-07	1.04746e-05	0	0	1.9989	27.9188	CD86;CDKN1A;PIGU;GSK3A;IRS1;CD80;IL1RAP;AREG;PSMD6;PPP2R1A;PSMD3;RAC2;IER3;CHUK;EED;CSNK2A2;RHOG;GAB2;EREG;PSMA5;PSMA6;RRAGC;PSMA1;PSMA2;TRAF6;RRAGD;PSME1;PSME2;TRIB3;SOS1;HBEGF;PHLPP2;PHLPP1;PSMD11;PSMD14;PSMD13;SRC;PDGFA;XIAP;PSMA7;FOXO1;PSMB10;RNF2;PPP2CB;PSMB7;IL1RL1;PSMB4;UBB;RBBP4;UBC;RICTOR;FYN;PSMF1;ICOS;RPS27A;EGR1;JUN;PHC2;PSMB8;PML;PSMB9;RNF146;SEM1;MOV10;NR4A1;REST;PSMC6;PSMC3;PSMC4;R…
Reactome_2022	Hh Mutants Abrogate Ligand Secretion R-HSA-5387390	26/58	8.8503e-07	1.07095e-05	0	0	3.93351	54.8239	VCP;PSMD11;PSMD14;PSMD13;PSMA7;PSMB10;PSMB7;PSMD6;PSMB4;UBB;PSMD3;UBC;PSMF1;RPS27A;PSMB8;PSMB9;PSMA5;SEM1;PSMA6;PSMC6;PSMA1;PSMC3;PSMA2;PSMC4;PSME1;PSME2
Reactome_2022	Cdc20:Phospho-APC/C Mediated Degradation Of Cyclin A R-HSA-174184	30/72	9.03226e-07	1.08516e-05	0	0	3.45999	48.1537	ANAPC15;PSMD11;PSMD14;PSMD13;UBE2D1;PSMA7;PSMB10;PSMB7;PSMD6;PSMB4;UBB;PSMD3;UBC;BUB3;PSMF1;RPS27A;ANAPC7;UBE2E1;PSMB8;PSMB9;PSMA5;SEM1;PSMA6;PSMC6;PSMA1;PSMC3;PSMA2;PSMC4;PSME1;PSME2
Reactome_2022	HIV Infection R-HSA-162906	69/229	9.18179e-07	1.0953e-05	0	0	2.09804	29.1646	ELL;CCNT1;GTF2B;PSMD6;XPO1;PSMD3;BANF1;AP1S3;B2M;SEC13;PDCD6IP;TBP;NCBP1;LIG4;VPS37A;RANGAP1;PSMA5;PSMA6;PSMA1;PSMA2;NUP50;PSME1;PSME2;CHMP4B;NUP98;SLC25A5;CHMP7;KPNB1;SLC25A6;PSMD11;PSMD14;PSMD13;TAF9;CXCR4;FURIN;PSMA7;PSMB10;PSMB7;PSMB4;UBB;POLR2A;UBC;NUP88;FYN;PSMF1;RPS27A;TAF9B;POLR2K;RANBP1;NPM1;RNGTT;TAF11;HMGA1;GTF2H1;AP2B1;PSMB8;PSMB9;SEM1;CD4;PSMC6;PSMC3;PSMC4;CHMP2B;CD28;CHMP2A;TCEA1;UB…
Reactome_2022	Interleukin-35 Signaling R-HSA-8984722	10/12	1.05414e-06	1.24863e-05	0	0	24.137	332.193	STAT1;EBI3;STAT3;STAT4;IL12A;IL6ST;JAK2;IL12RB2;IL27RA;JAK1
Reactome_2022	Interleukin-21 Signaling R-HSA-9020958	9/10	1.10429e-06	1.29889e-05	0	0	43.4366	595.79	IL21;STAT5B;STAT1;STAT3;IL21R;STAT4;IL2RG;JAK3;JAK1
Reactome_2022	Beta-catenin Independent WNT Signaling R-HSA-3858494	48/142	1.18474e-06	1.38384e-05	0	0	2.47882	33.826	PSMD11;PSMD14;PSMD13;CLTA;RORA;PSMA7;PSMB10;PSMB7;PSMD6;GNG10;PPP3R1;NRAS;PSMB4;GNAT2;UBB;GNG4;PSMD3;UBC;RAC2;GNG8;PSMF1;RPS27A;MAP3K7;TCF7L2;WNT5B;FZD4;FZD7;FZD9;AP2B1;PSMB8;PSMB9;SEM1;PSMA5;MOV10;PSMA6;PSMC6;DAAM1;PSMA1;PSMC3;PSMA2;PSMC4;AGO2;GNB1;PSME1;PSME2;CTNNB1;PFN1;CALM1
Reactome_2022	APC:Cdc20 Mediated Degradation Of Cell Cycle Proteins Before Cycle Checkpoint Satisfied R-HSA-179419	30/73	1.28236e-06	1.48753e-05	0	0	3.37932	45.8466	ANAPC15;PSMD11;PSMD14;PSMD13;UBE2D1;PSMA7;PSMB10;PSMB7;PSMD6;PSMB4;UBB;PSMD3;UBC;BUB3;PSMF1;RPS27A;ANAPC7;UBE2E1;PSMB8;PSMB9;PSMA5;SEM1;PSMA6;PSMC6;PSMA1;PSMC3;PSMA2;PSMC4;PSME1;PSME2
Reactome_2022	Degradation Of GLI2 By Proteasome R-HSA-5610783	26/59	1.32431e-06	1.5153e-05	0	0	3.81408	51.6221	PSMD11;PSMD14;PSMD13;PSMA7;PSMB10;PSMB7;PSMD6;PSMB4;UBB;PSMD3;UBC;PSMF1;RPS27A;CSNK1A1;PSMB8;PSMB9;PSMA5;SEM1;PSMA6;PSMC6;PSMA1;PSMC3;PSMA2;PSMC4;PSME1;PSME2
Reactome_2022	GLI3 Is Processed To GLI3R By Proteasome R-HSA-5610785	26/59	1.32431e-06	1.5153e-05	0	0	3.81408	51.6221	PSMD11;PSMD14;PSMD13;PSMA7;PSMB10;PSMB7;PSMD6;PSMB4;UBB;PSMD3;UBC;PSMF1;RPS27A;CSNK1A1;PSMB8;PSMB9;PSMA5;SEM1;PSMA6;PSMC6;PSMA1;PSMC3;PSMA2;PSMC4;PSME1;PSME2
Reactome_2022	ABC Transporter Disorders R-HSA-5619084	31/77	1.45821e-06	1.65724e-05	0	0	3.26459	43.8706	VCP;PSMD11;PSMD14;PSMD13;DERL3;DERL1;PSMA7;PSMB10;PSMB7;PSMD6;PSMB4;UBB;PSMD3;UBC;PSMF1;RPS27A;ABCA1;PSMB8;PSMB9;PSMA5;SEM1;PSMA6;LMBRD1;PSMC6;PSMA1;PSMC3;PSMA2;PSMC4;PSME1;PSME2;RNF185
Reactome_2022	Regulation Of PTEN Stability And Activity R-HSA-8948751	28/67	1.92648e-06	2.17473e-05	0	0	3.47633	45.7478	PSMD11;PSMD14;PSMD13;XIAP;PSMA7;PSMB10;PSMB7;PSMD6;PSMB4;UBB;PSMD3;UBC;PSMF1;RPS27A;CSNK2A2;PSMB8;PSMB9;PSMA5;RNF146;SEM1;PSMA6;PSMC6;PSMA1;PSMC3;PSMA2;PSMC4;PSME1;PSME2
Reactome_2022	RIPK1-mediated Regulated Necrosis R-HSA-5213460	17/31	2.21217e-06	2.48058e-05	0	0	5.86958	76.431	HSP90AA1;PDCD6IP;XIAP;TNFRSF10B;FASLG;CFLAR;TANK;GNL3;UBB;UBC;FLOT1;TNFSF10;PELI1;RIPK1;RPS27A;BIRC2;BIRC3
Reactome_2022	SARS-CoV-2 Modulates Host Translation Machinery R-HSA-9754678	22/47	2.4992e-06	2.78236e-05	0	0	4.25711	54.9148	RPS8;RPS6;RPS3A;RPS14;RPS17;RPS28;RPS16;RPS19;RPS3;RPS20;RPS2;SNRPD3;FAU;SNRPF;RPS27A;RPS10;RPS21;RPS13;RPS24;RPS12;RPS23;SNRPB
Reactome_2022	APC/C:Cdc20 Mediated Degradation Of Mitotic Proteins R-HSA-176409	30/75	2.51438e-06	2.78236e-05	0	0	3.22874	41.6297	ANAPC15;PSMD11;PSMD14;PSMD13;UBE2D1;PSMA7;PSMB10;PSMB7;PSMD6;PSMB4;UBB;PSMD3;UBC;BUB3;PSMF1;RPS27A;ANAPC7;UBE2E1;PSMB8;PSMB9;PSMA5;SEM1;PSMA6;PSMC6;PSMA1;PSMC3;PSMA2;PSMC4;PSME1;PSME2
Reactome_2022	CDK-mediated Phosphorylation And Removal Of Cdc6 R-HSA-69017	29/72	3.11822e-06	3.42801e-05	0	0	3.26572	41.4036	ANAPC15;PSMD11;PSMD14;PSMD13;UBE2D1;PSMA7;PSMB10;PSMB7;PSMD6;PSMB4;UBB;PSMD3;UBC;PSMF1;RPS27A;ANAPC7;UBE2E1;PSMB8;PSMB9;PSMA5;SEM1;PSMA6;PSMC6;PSMA1;PSMC3;PSMA2;PSMC4;PSME1;PSME2
Reactome_2022	p53-Dependent G1 DNA Damage Response R-HSA-69563	27/65	3.36333e-06	3.67346e-05	0	0	3.43959	43.3477	CDKN1A;PSMD11;PSMD14;PSMD13;PSMA7;PSMB10;PSMB7;PSMD6;PSMB4;UBB;PSMD3;UBC;PSMF1;RPS27A;PSMB8;PSMB9;PSMA5;SEM1;PSMA6;PSMC6;PSMA1;PSMC3;PSMA2;PSMC4;PSME1;MDM2;PSME2
Reactome_2022	Metabolism Of Polyamines R-HSA-351202	25/58	3.45026e-06	3.74409e-05	0	0	3.66631	46.1114	PSMD11;PSMD14;PSMD13;OAZ1;PSMA7;PSMB10;PSMB7;PSMD6;PSMB4;PSMD3;PSMF1;SRMS;AZIN1;PSMB8;PSMB9;PSMA5;SEM1;PSMA6;PSMC6;PSMA1;PSMC3;PSMA2;PSMC4;PSME1;PSME2
Reactome_2022	Activation Of APC/C And APC/C:Cdc20 Mediated Degradation Of Mitotic Proteins R-HSA-176814	30/76	3.47475e-06	3.74649e-05	0	0	3.15836	39.7005	ANAPC15;PSMD11;PSMD14;PSMD13;UBE2D1;PSMA7;PSMB10;PSMB7;PSMD6;PSMB4;UBB;PSMD3;UBC;BUB3;PSMF1;RPS27A;ANAPC7;UBE2E1;PSMB8;PSMB9;PSMA5;SEM1;PSMA6;PSMC6;PSMA1;PSMC3;PSMA2;PSMC4;PSME1;PSME2
Reactome_2022	Infection With Mycobacterium Tuberculosis R-HSA-9635486	15/26	3.77198e-06	4.01911e-05	0	0	6.58885	82.281	GSK3A;ENO1;DUSP16;RNF213;UBB;HGS;UBC;PGK1;RPS27A;B2M;RAB5A;KPNB1;LTF;RAB7A;TLR2
Reactome_2022	Death Receptor Signaling R-HSA-73887	46/139	3.77538e-06	4.01911e-05	0	0	2.39981	29.9665	YWHAE;RNF31;ARHGEF26;PSEN2;TNFAIP3;XIAP;ARHGEF10L;FASLG;TNF;KALRN;TANK;RELA;GNA13;ABR;BCL2L11;UBB;CASP10;ARHGDIA;MCF2L;UBC;TNFSF10;RACK1;RIPK1;RPS27A;MAP3K7;USP25;CHUK;RIPK2;TNFRSF10B;TRAF1;CFLAR;NFKB1;TNFRSF1A;TIAM2;NFKBIA;CYLD;ADAM17;TRAF6;MADD;ARHGEF3;RBCK1;SOS1;SQSTM1;BIRC2;ARHGEF6;BIRC3
Reactome_2022	Orc1 Removal From Chromatin R-HSA-68949	28/69	3.85887e-06	4.06461e-05	0	0	3.30635	41.2141	PSMD11;PSMD14;PSMD13;PSMA7;PSMB10;ORC4;PSMB7;PSMD6;PSMB4;UBB;PSMD3;UBC;PSMF1;RPS27A;PSMB8;PSMB9;PSMA5;SEM1;PSMA6;PSMC6;PSMA1;PSMC3;PSMA2;PSMC4;PSME1;MCM4;PSME2;MCM6
Reactome_2022	Cross-presentation Of Soluble Exogenous Antigens (Endosomes) R-HSA-1236978	22/48	3.86645e-06	4.06461e-05	0	0	4.09313	51.0133	PSMD11;PSMD14;PSMD13;PSMA7;PSMB10;PSMB8;PSMB9;PSMA5;SEM1;PSMB7;PSMA6;PSMB4;PSMD6;PSMC6;PSMA1;PSMC3;PSMA2;PSMC4;PSMD3;PSME1;PSME2;PSMF1
Reactome_2022	Regulation Of Necroptotic Cell Death R-HSA-5675482	16/29	3.97213e-06	4.14976e-05	0	0	5.94788	73.9691	HSP90AA1;PDCD6IP;XIAP;TNFRSF10B;FASLG;CFLAR;TANK;UBB;UBC;FLOT1;TNFSF10;PELI1;RIPK1;RPS27A;BIRC2;BIRC3
Reactome_2022	MAP Kinase Activation R-HSA-450294	26/62	4.11428e-06	4.27174e-05	0	0	3.49561	43.3492	NOD1;NOD2;PPP2CB;UBB;PPP2R1A;IRAK2;UBC;MAP3K8;RPS27A;MAP3K7;DUSP4;MAP2K3;MEF2A;MAP2K1;JUN;DUSP3;CHUK;FBXW11;RIPK2;DUSP6;NFKB1;TNIP2;TRAF6;MAPKAPK2;UBE2N;UBE2V1
Reactome_2022	APC/C:Cdh1 Mediated Degradation Of Cdc20 And APC/C:Cdh1 Targets In Late Mitosis/Early G1 R-HSA-174178	29/73	4.32823e-06	4.46631e-05	0	0	3.19131	39.4138	ANAPC15;PSMD11;PSMD14;PSMD13;UBE2D1;PSMA7;PSMB10;PSMB7;PSMD6;PSMB4;UBB;PSMD3;UBC;PSMF1;RPS27A;ANAPC7;UBE2E1;PSMB8;PSMB9;PSMA5;SEM1;PSMA6;PSMC6;PSMA1;PSMC3;PSMA2;PSMC4;PSME1;PSME2
Reactome_2022	Regulation Of mRNA Stability By Proteins That Bind AU-rich Elements R-HSA-450531	33/88	4.35729e-06	4.46888e-05	0	0	2.90666	35.8789	PSMD11;PSMD14;YWHAB;PSMD13;HSPB1;PSMA7;PSMB10;PSMB7;PSMD6;PSMB4;XPO1;UBB;EXOSC9;PSMD3;UBC;PSMF1;RPS27A;HSPA8;YWHAZ;PSMB8;PSMB9;PSMA5;SEM1;PSMA6;PSMC6;PSMA1;PSMC3;PSMA2;PSMC4;MAPKAPK2;PSME1;PSME2;PABPC1
Reactome_2022	Degradation Of GLI1 By Proteasome R-HSA-5610780	25/59	5.01346e-06	5.1107e-05	0	0	3.55826	43.4229	PSMD11;PSMD14;PSMD13;PSMA7;PSMB10;PSMB7;PSMD6;PSMB4;UBB;PSMD3;UBC;PSMF1;RPS27A;PSMB8;PSMB9;PSMA5;SEM1;PSMA6;PSMC6;PSMA1;PSMC3;PSMA2;PSMC4;PSME1;PSME2
Reactome_2022	Signaling By NOTCH4 R-HSA-9013694	31/81	5.15292e-06	5.22121e-05	0	0	3.0027	36.5607	PSMD11;PSMD14;PSMD13;PSEN2;RBPJ;PSMA7;PSMB10;DLL4;PSMB7;PSMD6;PSMB4;UBB;PSMD3;UBC;PSMF1;RPS27A;CREBBP;JAG1;YWHAZ;PSMB8;PSMB9;PSMA5;SEM1;PSMA6;PSMC6;PSMA1;PSMC3;PSMA2;PSMC4;PSME1;PSME2
Reactome_2022	Interleukin-1 Processing R-HSA-448706	8/9	5.80231e-06	5.84401e-05	0	0	38.5991	465.399	GSDMD;IL1A;IL1B;CASP1;IL18;NFKB1;RELA;NFKB2
Reactome_2022	Ub-specific Processing Proteases R-HSA-5689880	60/201	6.3397e-06	6.34725e-05	0	0	2.0671	24.7405	USP37;AREG;TOMM20;IFIH1;PSMD6;PSMD3;MAP3K7;USP42;MUL1;TGFBR1;PSMA5;PSMA6;PSMA1;PSMA2;HGS;TRAF6;PSME1;PSME2;VDAC2;BIRC2;BIRC3;USP15;PSMD11;PSMD14;PSMD13;USP12;WDR20;GATA3;MAT2B;HIF1A;TANK;USP18;PSMA7;PSMB10;USP19;PSMB7;PSMB4;UBB;UBC;RIPK1;PSMF1;RPS27A;TAF9B;SMAD1;USP25;USP20;SIAH2;ADRM1;PSMB8;PSMB9;SMAD7;RNF146;NFKBIA;SEM1;CYLD;PSMC6;PSMC3;PSMC4;MDM2;RIGI
Reactome_2022	MAPK Family Signaling Cascades R-HSA-5683057	86/318	6.55107e-06	6.52006e-05	0	0	1.8046	21.5395	CSF2;IRS1;YWHAB;HSPB1;AREG;DUSP16;PPP1CC;SPRED2;PSMD6;XPO1;DUSP10;PPP2R1A;PSMD3;PEA15;JAK2;JAK3;JAK1;RAG1;DUSP4;DUSP5;MAP2K1;PAQR3;ETV4;DUSP6;MMP10;EREG;PSMA5;PSMA6;MRAS;PSMA1;RASA3;PSMA2;RASA2;PSME1;CDC42EP2;PSME2;RAPGEF2;IL6ST;SOS1;HBEGF;CAMK2D;PSMD11;PSMD14;PSMD13;SRC;PDGFA;ARL2;CSF2RB;IL2RG;KALRN;RASGRP1;PSMA7;FOXO1;PSMB10;RAP1B;PPP2CB;PSMB7;DNAJB1;NRAS;PSMB4;RAP1A;UBB;UBC;FYN;PSMF1;RPS27A;MA…
Reactome_2022	G1/S DNA Damage Checkpoints R-HSA-69615	27/67	6.67914e-06	6.59496e-05	0	0	3.26721	38.9338	CDKN1A;PSMD11;PSMD14;PSMD13;PSMA7;PSMB10;PSMB7;PSMD6;PSMB4;UBB;PSMD3;UBC;PSMF1;RPS27A;PSMB8;PSMB9;PSMA5;SEM1;PSMA6;PSMC6;PSMA1;PSMC3;PSMA2;PSMC4;PSME1;MDM2;PSME2
Reactome_2022	Cytosolic tRNA Aminoacylation R-HSA-379716	14/24	6.70475e-06	6.59496e-05	0	0	6.76299	80.5654	AARS1;HARS1;KARS1;YARS1;DARS1;WARS1;GARS1;PPA1;IARS1;CARS1;EEF1E1;TARS1;FARSB;VARS1
Reactome_2022	Cyclin E Associated Events During G1/S Transition R-HSA-69202	31/82	6.92984e-06	6.77674e-05	0	0	2.94364	34.9695	CDKN1A;PSMD11;PSMD14;MAX;PSMD13;PSMA7;PSMB10;PSMB7;PSMD6;PSMB4;CCND1;RBBP4;UBB;PSMD3;UBC;PSMF1;RPS27A;LIN52;PTK6;PSMB8;PSMB9;PSMA5;SEM1;PSMA6;PSMC6;PSMA1;PSMC3;PSMA2;PSMC4;PSME1;PSME2
Reactome_2022	PTEN Regulation R-HSA-6807070	45/139	9.1552e-06	8.90118e-05	0	0	2.32184	26.9361	PSMD11;PSMD14;PSMD13;XIAP;PSMA7;PSMB10;RNF2;PSMB7;PSMD6;PSMB4;UBB;RBBP4;PSMD3;UBC;PSMF1;RPS27A;EGR1;JUN;PHC2;EED;CSNK2A2;PML;PSMB8;PSMB9;SEM1;PSMA5;RNF146;MOV10;PSMA6;REST;PSMC6;RRAGC;PSMA1;PSMC3;RHEB;PSMA2;PSMC4;RRAGD;AGO2;PSME1;SNAI1;PSME2;LAMTOR1;LAMTOR3;LAMTOR5
Reactome_2022	Regulation Of IFNG Signaling R-HSA-877312	10/14	1.14054e-05	0.000110252	0	0	12.0671	137.34	PTPN1;SOCS3;SOCS1;IFNG;STAT1;IFNGR2;JAK2;PTPN2;PIAS1;JAK1
Reactome_2022	Regulation Of APC/C Activators Between G1/S And Early Anaphase R-HSA-176408	30/80	1.16883e-05	0.000112341	0	0	2.90499	32.9917	ANAPC15;PSMD11;PSMD14;PSMD13;UBE2D1;PSMA7;PSMB10;PSMB7;PSMD6;PSMB4;UBB;PSMD3;UBC;BUB3;PSMF1;RPS27A;ANAPC7;UBE2E1;PSMB8;PSMB9;PSMA5;SEM1;PSMA6;PSMC6;PSMA1;PSMC3;PSMA2;PSMC4;PSME1;PSME2
Reactome_2022	Signaling By NTRKs R-HSA-166520	43/132	1.20397e-05	0.000115061	0	0	2.34263	26.5356	TPH1;PIGU;RALA;IRS1;RRAD;YWHAB;SRC;NAB1;CLTA;FURIN;PCSK5;CRKL;PPP2CB;NRAS;RAP1A;PPP2R1A;FYN;RALGDS;MAP2K5;MEF2A;DUSP4;EGR1;MAP2K1;EGR2;EGR3;DUSP3;TCF12;STAT3;AP2B1;F3;DUSP6;MAPK13;FOSL1;REST;ADORA2A;VGF;ID2;MAPKAPK2;RAPGEF1;BAX;TRIB1;SOS1;CRK
Reactome_2022	Cyclin A:Cdk2-associated Events At S Phase Entry R-HSA-69656	31/84	1.22669e-05	0.000116182	0	0	2.83222	32.0285	CDKN1A;PSMD11;PSMD14;MAX;PSMD13;PSMA7;PSMB10;PSMB7;PSMD6;PSMB4;CCND1;RBBP4;UBB;PSMD3;UBC;PSMF1;RPS27A;LIN52;PTK6;PSMB8;PSMB9;PSMA5;SEM1;PSMA6;PSMC6;PSMA1;PSMC3;PSMA2;PSMC4;PSME1;PSME2
Reactome_2022	Interleukin-2 Family Signaling R-HSA-451927	20/44	1.23642e-05	0.000116182	0	0	4.02924	45.5332	IL21;IL15RA;STAT5B;CSF2;SYK;STAT1;STAT3;CSF2RB;GAB2;IL2RG;IL2;IL2RA;IL2RB;IL21R;STAT4;JAK2;SOS1;JAK3;HAVCR2;JAK1
Reactome_2022	Interleukin-3, Interleukin-5 And GM-CSF Signaling R-HSA-512988	20/44	1.23642e-05	0.000116182	0	0	4.02924	45.5332	LYN;STAT5B;CSF2;YES1;SYK;CSF2RB;GAB2;IL2RG;YWHAZ;IL2;CRKL;IL2RA;IL2RB;RAPGEF1;FYN;JAK2;SOS1;JAK3;CRK;JAK1
Reactome_2022	Interleukin-7 Signaling R-HSA-1266695	14/25	1.28219e-05	0.000119813	0	0	6.1478	69.251	STAT5B;CISH;IRS1;STAT3;IL2RG;SOCS2;SOCS1;IL7;IL7R;SOS1;JAK3;JAK1;RAG1;CRLF2
Reactome_2022	MET Promotes Cell Motility R-HSA-8875878	15/28	1.29226e-05	0.000120087	0	0	5.57451	62.7497	PIGU;LAMB3;SRC;ITGA3;LAMA4;LAMB1;LAMC1;PTK2;CRKL;RAP1B;RAP1A;RAPGEF1;SOS1;TNS3;CRK
Reactome_2022	Intracellular Signaling By Second Messengers R-HSA-9006925	82/306	1.53146e-05	0.000141534	0	0	1.78086	19.7439	CD86;CDKN1A;PIGU;GSK3A;IRS1;CD80;IL1RAP;AREG;PSMD6;PPP2R1A;PSMD3;RAC2;KPNA2;IER3;CHUK;EED;CSNK2A2;RHOG;GAB2;EREG;PSMA5;PSMA6;RRAGC;PSMA1;PSMA2;TRAF6;RRAGD;PSME1;PSME2;TRIB3;SOS1;HBEGF;PHLPP2;CAMK2D;PHLPP1;PSMD11;PSMD14;PSMD13;SRC;PDGFA;XIAP;ADCY6;PSMA7;FOXO1;PSMB10;RNF2;PPP2CB;PSMB7;IL1RL1;PSMB4;UBB;RBBP4;UBC;RICTOR;FYN;PSMF1;ICOS;RPS27A;EGR1;JUN;PHC2;PSMB8;PML;PSMB9;RNF146;SEM1;MOV10;NR4A1;REST;…
Reactome_2022	RIP-mediated NFkB Activation Via ZBP1 R-HSA-1810476	11/17	1.71154e-05	0.000157312	0	0	8.85069	97.141	ZBP1;NFKBIA;CHUK;NKIRAS1;NKIRAS2;RIPK1;TICAM1;NFKB1;RELA;NFKB2;NFKBIB
Reactome_2022	Mitotic G1 Phase And G1/S Transition R-HSA-453279	46/147	1.96824e-05	0.000179923	0	0	2.20866	23.9325	CDKN1A;PSMD11;PCNA;PSMD14;MAX;PSMD13;SRC;PSMA7;PSMB10;ORC4;PPP2CB;PSMB7;PSMD6;PSMB4;CCND2;CCND1;UBB;RBBP4;PPP2R1A;PSMD3;UBC;E2F3;PSMF1;JAK2;RPS27A;LIN52;LYN;RRM2;PTK6;PSMB8;PSMB9;SEM1;PSMA5;POLE4;PSMA6;CDK6;DBF4;PSMC6;PSMA1;PSMC3;PSMA2;PSMC4;PSME1;PSME2;MCM4;MCM6
Reactome_2022	Signaling By NTRK1 (TRKA) R-HSA-187037	38/114	2.11223e-05	0.000192042	0	0	2.42269	26.0807	TPH1;RALA;IRS1;RRAD;YWHAB;SRC;NAB1;CLTA;CRKL;PPP2CB;NRAS;RAP1A;PPP2R1A;RALGDS;MAP2K5;MEF2A;DUSP4;EGR1;MAP2K1;EGR2;EGR3;DUSP3;TCF12;STAT3;AP2B1;F3;DUSP6;MAPK13;FOSL1;REST;ADORA2A;VGF;ID2;MAPKAPK2;RAPGEF1;TRIB1;SOS1;CRK
Reactome_2022	Switching Of Origins To A Post-Replicative State R-HSA-69052	32/90	2.15803e-05	0.00019515	0	0	2.67152	28.7021	ANAPC15;PSMD11;PSMD14;PSMD13;UBE2D1;PSMA7;PSMB10;ORC4;PSMB7;PSMD6;PSMB4;UBB;PSMD3;UBC;PSMF1;RPS27A;ANAPC7;UBE2E1;PSMB8;PSMB9;PSMA5;SEM1;PSMA6;PSMC6;PSMA1;PSMC3;PSMA2;PSMC4;PSME1;MCM4;PSME2;MCM6
Reactome_2022	Transcriptional Regulation By RUNX2 R-HSA-8878166	39/119	2.56944e-05	0.000231112	0	0	2.36225	24.9671	HDAC4;CDKN1A;PSMD11;PSMD14;PSMD13;SRC;NR3C1;AREG;PSMA7;PSMB10;PSMB7;PSMD6;PSMB4;CCND1;UBB;PSMD3;UBC;PSMF1;RPS27A;ZNF521;SMAD1;YES1;STAT1;PSMB8;RUNX1;PSMB9;SEM1;PSMA5;PSMA6;MAF;PSMC6;PSMA1;PSMC3;PSMA2;PSMC4;PSME1;PSME2;BAX;ITGA5
Reactome_2022	Neddylation R-HSA-8951664	66/237	2.76096e-05	0.000247018	0	0	1.8748	19.6804	UBE2D2;UBE2D3;UBE2D1;DCAF4;DDA1;NUB1;PSMD6;PSMD3;UBXN7;WSB1;FBXW5;WSB2;CISH;FBXW11;MUL1;FBXO11;LRRC41;KCTD6;PSMA5;PSMA6;PSMA1;PSMA2;PSME1;PSME2;SQSTM1;VCP;PSMD11;DCUN1D5;PSMD14;EPAS1;PSMD13;DCUN1D3;ASB13;TULP4;ASB14;HIF1A;PSMA7;PSMB10;SOCS2;PSMB7;SOCS3;PSMB4;UBB;UBD;UBC;PSMF1;VHL;RPS27A;DCAF11;DCAF13;UBE2F;KLHL25;KLHL21;KLHL2;KLHL22;FBXL14;PSMB8;PSMB9;SEM1;SPSB1;PSMC6;PSMC3;PSMC4;SPSB4;NFE2L2;ASB1
Reactome_2022	Regulation Of RUNX2 Expression And Activity R-HSA-8939902	27/72	3.14651e-05	0.000280023	0	0	2.90331	30.0976	PSMD11;PSMD14;PSMD13;NR3C1;PSMA7;PSMB10;PSMB7;PSMD6;PSMB4;UBB;PSMD3;UBC;PSMF1;RPS27A;STAT1;PSMB8;PSMB9;PSMA5;SEM1;PSMA6;PSMC6;PSMA1;PSMC3;PSMA2;PSMC4;PSME1;PSME2
Reactome_2022	Interleukin-17 Signaling R-HSA-448424	26/69	3.97764e-05	0.000352125	0	0	2.92531	29.64	NOD1;NOD2;PPP2CB;UBB;PPP2R1A;IRAK2;UBC;MAP3K8;RPS27A;MAP3K7;DUSP4;MAP2K3;MEF2A;MAP2K1;JUN;DUSP3;CHUK;FBXW11;RIPK2;DUSP6;NFKB1;TNIP2;TRAF6;MAPKAPK2;UBE2N;UBE2V1
Reactome_2022	Signaling By Receptor Tyrosine Kinases R-HSA-9006934	119/496	6.15728e-05	0.000542227	0	0	1.53814	14.9127	NCF1;IRS1;NAB1;PLAT;PRDM1;FGFRL1;CRKL;IGF1R;PPP2R1A;GRAP2;ATP6V1E1;TNS3;MEF2A;MAP2K1;ATP6V1G1;ATP6V0E1;MATK;EREG;ADAM17;HGS;MAPKAPK2;ADAM12;TRIB3;TRIB1;CD274;TPH1;RRAD;PSEN2;PDGFA;HIF1A;RAP1B;RAP1A;SOCS1;UBB;UBC;ATP6V0A2;RALGDS;ATP6V1D;MAP2K5;ATP6V1C1;ATP6V0A1;LYN;EGR1;STAT5B;EGR2;EGR3;YES1;IGF2;PTK6;PTK2;FOSL1;HNRNPM;CILP;HNRNPF;ID2;CALM1;PIGU;NRP2;FLT1;YWHAB;PDE3B;CLTA;HSPB1;LAMC1;AREG;PCSK5;PT…
Reactome_2022	Cytosolic Sensors Of Pathogen-Associated DNA R-HSA-1834949	24/63	6.34458e-05	0.000552932	0	0	2.97622	28.7661	ZBP1;CREBBP;CHUK;TREX1;CGAS;DDX41;TICAM1;RELA;NFKB1;NFKB2;NFKBIA;AIM2;UBB;STING1;NKIRAS1;NKIRAS2;UBC;IRF7;CTNNB1;RIPK1;RPS27A;POLR2K;TRIM56;NFKBIB
Reactome_2022	Signaling By MET R-HSA-6806834	24/63	6.34458e-05	0.000552932	0	0	2.97622	28.7661	PTPN1;PIGU;LAMB3;ITGA3;SRC;LAMA4;STAT3;LAMB1;LAMC1;PTK2;CRKL;RAP1B;NRAS;RAP1A;UBB;HGS;UBC;RAPGEF1;SOS1;RPS27A;TNS3;CRK;PTPN2;ARF6
Reactome_2022	APC/C-mediated Degradation Of Cell Cycle Proteins R-HSA-174143	30/87	7.42804e-05	0.000641433	0	0	2.54715	24.2175	ANAPC15;PSMD11;PSMD14;PSMD13;UBE2D1;PSMA7;PSMB10;PSMB7;PSMD6;PSMB4;UBB;PSMD3;UBC;BUB3;PSMF1;RPS27A;ANAPC7;UBE2E1;PSMB8;PSMB9;PSMA5;SEM1;PSMA6;PSMC6;PSMA1;PSMC3;PSMA2;PSMC4;PSME1;PSME2
Reactome_2022	TRAF6 Mediated NF-kB Activation R-HSA-933542	13/25	7.43635e-05	0.000641433	0	0	5.23111	49.7297	CHUK;TANK;RELA;NFKB1;NFKB2;IFIH1;NFKBIA;NKIRAS1;NKIRAS2;TRAF6;TRIM25;NFKBIB;RIGI
Reactome_2022	Interleukin-27 Signaling R-HSA-9020956	8/11	7.64819e-05	0.00065634	0	0	12.8648	121.938	STAT1;EBI3;STAT3;IL27;IL6ST;JAK2;IL27RA;JAK1
Reactome_2022	Response Of Mtb To Phagocytosis R-HSA-9637690	12/22	7.68788e-05	0.000656396	0	0	5.79347	54.8831	GSK3A;RNF213;UBB;HGS;UBC;PGK1;ENO1;RPS27A;DUSP16;RAB5A;KPNB1;RAB7A
Reactome_2022	MAPK1/MAPK3 Signaling R-HSA-5684996	73/277	7.81737e-05	0.000664081	0	0	1.73831	16.4384	CSF2;IRS1;YWHAB;AREG;DUSP16;PPP1CC;SPRED2;PSMD6;DUSP10;PPP2R1A;PSMD3;PEA15;JAK2;JAK3;JAK1;DUSP4;DUSP5;MAP2K1;PAQR3;DUSP6;EREG;PSMA5;PSMA6;MRAS;PSMA1;RASA3;PSMA2;RASA2;PSME1;PSME2;RAPGEF2;IL6ST;SOS1;HBEGF;CAMK2D;PSMD11;PSMD14;PSMD13;SRC;PDGFA;ARL2;CSF2RB;IL2RG;RASGRP1;PSMA7;PSMB10;RAP1B;PPP2CB;PSMB7;NRAS;PSMB4;RAP1A;UBB;UBC;FYN;PSMF1;RPS27A;RALGDS;PTK2;PSMB8;IL2;PSMB9;SEM1;IL6;PSMC6;PSMC3;PSMC4;IL…
Reactome_2022	G1/S Transition R-HSA-69206	40/129	8.32578e-05	0.000703716	0	0	2.17726	20.4523	CDKN1A;PSMD11;PCNA;PSMD14;MAX;PSMD13;PSMA7;PSMB10;ORC4;PPP2CB;PSMB7;PSMD6;PSMB4;CCND1;UBB;RBBP4;PPP2R1A;PSMD3;UBC;PSMF1;RPS27A;LIN52;RRM2;PTK6;PSMB8;PSMB9;SEM1;PSMA5;POLE4;PSMA6;DBF4;PSMC6;PSMA1;PSMC3;PSMA2;PSMC4;PSME1;PSME2;MCM4;MCM6
Reactome_2022	Gene And Protein Expression By JAK-STAT Signaling After Interleukin-12 Stimulation R-HSA-8950505	16/35	8.38134e-05	0.000704871	0	0	4.06813	38.1872	HSPA9;IL10;RALA;RPLP0;LMNB1;RAP1B;TOX4;IFNG;VPS72;HNRNPF;HNRNPA2B1;TCP1;STAT4;PSME2;AURKAIP1;S100A9
Reactome_2022	Transcriptional Regulation By RUNX1 R-HSA-8878171	57/204	8.49832e-05	0.000711153	0	0	1.88124	17.6329	CSF2;PSMD6;CCND2;CCND1;CTSL;PSMD3;TNFRSF18;CSNK2A2;TCF12;KCTD6;RUNX1;PSMA5;PSMA6;ELF2;PSMA1;IFNG;PSMA2;TAL1;PSME1;PSME2;PSMD11;KMT2A;PSMD14;PSMD13;SRC;GATA3;PSMA7;PSMB10;RNF2;PSMB7;SOCS3;PSMB4;UBB;UBC;PSMF1;RPS27A;SOCS4;SMARCE1;CREBBP;PHC2;PCGF5;NFATC2;PSMB8;IL2;PML;PSMB9;SEM1;MOV10;PSMC6;RYBP;CDK6;NR4A3;GPAM;PSMC3;PSMC4;IL2RA;AGO2
Reactome_2022	Interleukin-15 Signaling R-HSA-8983432	9/14	0.000113387	0.000944139	0	0	8.68522	78.9027	IL15RA;STAT5B;STAT3;IL2RB;GAB2;IL2RG;SOS1;JAK3;JAK1
Reactome_2022	CD163 Mediating An Anti-Inflammatory Response R-HSA-9662834	7/9	0.000115235	0.000945491	0	0	16.8812	153.087	IL10;ADAM17;CD163;IL6;PLK2;RHBDF2;FURIN
Reactome_2022	Interleukin-23 Signaling R-HSA-9020933	7/9	0.000115235	0.000945491	0	0	16.8812	153.087	IL23A;STAT3;STAT4;IL12B;P4HB;IL12RB1;JAK2
Reactome_2022	OAS Antiviral Response R-HSA-8983711	7/9	0.000115235	0.000945491	0	0	16.8812	153.087	RNASEL;OAS2;PDE12;OAS3;ABCE1;OASL;RIGI
Reactome_2022	RAF/MAP Kinase Cascade R-HSA-5673001	71/271	0.000118175	0.000964901	0	0	1.72389	15.5898	CSF2;IRS1;YWHAB;AREG;DUSP16;PPP1CC;SPRED2;PSMD6;DUSP10;PPP2R1A;PSMD3;PEA15;JAK2;JAK3;JAK1;DUSP4;DUSP5;MAP2K1;PAQR3;DUSP6;EREG;PSMA5;PSMA6;MRAS;PSMA1;RASA3;PSMA2;RASA2;PSME1;PSME2;RAPGEF2;SOS1;HBEGF;CAMK2D;PSMD11;PSMD14;PSMD13;SRC;PDGFA;ARL2;CSF2RB;IL2RG;RASGRP1;PSMA7;PSMB10;RAP1B;PPP2CB;PSMB7;NRAS;PSMB4;RAP1A;UBB;UBC;FYN;PSMF1;RPS27A;RALGDS;PTK2;PSMB8;IL2;PSMB9;SEM1;PSMC6;PSMC3;PSMC4;IL2RA;IL2RB;…
Reactome_2022	Interferon Gamma Signaling R-HSA-877300	30/89	0.000119151	0.000968176	0	0	2.46051	22.231	CIITA;CAMK2D;SP100;PTAFR;ICAM1;OASL;SOCS3;SOCS1;TRIM25;JAK2;B2M;JAK1;PTPN1;VCAM1;STAT1;IFNGR2;PML;PIAS1;SMAD7;IFNG;IRF4;OAS2;IRF1;OAS3;IRF2;IRF7;IRF8;CD44;IRF9;PTPN2
Reactome_2022	Hedgehog On State R-HSA-5632684	29/85	0.0001206	0.000975233	0	0	2.50563	22.6084	PSMD11;PSMD14;PSMD13;PSMA7;PSMB10;PSMB7;PSMD6;PSMB4;UBB;PSMD3;UBC;SPOP;PSMF1;RPS27A;CSNK1A1;PTCH2;PSMB8;PSMB9;PSMA5;SEM1;PSMA6;PSMC6;PSMA1;PSMC3;PSMA2;PSMC4;PSME1;PSME2;SPOPL
Reactome_2022	ABC-family Proteins Mediated Transport R-HSA-382556	33/102	0.00013756	0.00110706	0	0	2.31494	20.5832	VCP;PSMD11;PSMD14;PSMD13;DERL3;DERL1;PSMA7;PSMB10;PSMB7;PSMD6;PSMB4;UBB;PSMD3;UBC;PSMF1;RPS27A;ABCA4;EIF2S2;EIF2S1;PSMB8;PSMB9;SEM1;PSMA5;PSMA6;PSMC6;PSMA1;PSMC3;PSMA2;PSMC4;PSME1;PSME2;RNF185;ABCG1
Reactome_2022	NOD1/2 Signaling Pathway R-HSA-168638	15/33	0.000150881	0.00120848	0	0	4.02482	35.4144	CHUK;RIPK2;TNFAIP3;NOD1;NOD2;MAPK13;CYLD;IRAK2;TRAF6;CASP1;UBE2N;UBE2V1;MAP3K7;BIRC2;BIRC3
Reactome_2022	Amino Acids Regulate mTORC1 R-HSA-9639288	21/55	0.000172377	0.00136763	0	0	2.98544	25.8714	ATP6V0B;ATP6V1G1;SEC13;ATP6V0E1;FLCN;RRAGC;CASTOR2;RHEB;BMT2;SESN2;RRAGD;SH3BP4;LAMTOR1;ATP6V1E1;DEPDC5;FNIP1;ATP6V1D;FNIP2;LAMTOR3;ATP6V1C1;LAMTOR5
Reactome_2022	Intrinsic Pathway For Apoptosis R-HSA-109606	21/55	0.000172377	0.00136763	0	0	2.98544	25.8714	AVEN;YWHAE;GSDMD;PPP1R13B;YWHAB;DIABLO;STAT3;XIAP;YWHAZ;CASP7;PPP3R1;PPP3CC;BCL2L11;TP53BP2;BCL2;PMAIP1;BAX;BID;YWHAG;YWHAH;BCL2L1
Reactome_2022	Cellular Response To Chemical Stress R-HSA-9711123	51/182	0.000180221	0.00142316	0	0	1.88729	16.2709	ERO1A;NCF1;SRXN1;SLC7A11;PSMD6;PSMD3;SESN2;UBXN7;PHGDH;CSNK2A2;MUL1;PSMA5;PSMA6;PSMA1;PSMA2;PSME1;PSME2;SQSTM1;ATF4;VCP;PSMD11;PSMD14;PSMD13;HM13;PSMA7;PSMB10;HELZ2;PSMB7;PSMB4;UBB;PRDX1;UBC;NLRP3;PSMF1;RPS27A;HMOX2;CREBBP;TXNRD1;STAT3;PTK6;PSMB8;PSMB9;SEM1;PSMC6;PSMC3;PSMC4;MAFG;MAFK;P4HB;GCLM;NFE2L2
Reactome_2022	Interleukin-2 Signaling R-HSA-9020558	8/12	0.000194674	0.00151593	0	0	9.64802	82.4345	STAT5B;SYK;IL2RA;IL2RB;IL2RG;JAK3;IL2;JAK1
Reactome_2022	TICAM1-dependent Activation Of IRF3/IRF7 R-HSA-9013973	8/12	0.000194674	0.00151593	0	0	9.64802	82.4345	UBB;TRAF3;UBC;IRF7;RPS27A;TICAM1;IKBKE;TANK
Reactome_2022	RNA Polymerase II Transcription Termination R-HSA-73856	24/67	0.000194674	0.00151593	0	0	2.69871	23.0583	SLBP;CPSF4;CHTOP;CPSF7;NCBP1;RBM8A;POLDIP3;CSTF3;SRSF1;U2AF1;CASC3;WDR33;DDX39A;DDX39B;PCF11;PAPOLA;SRSF3;SRSF4;RNPS1;SNRPD3;SNRPF;SRSF6;SRSF7;SNRPB
Reactome_2022	Growth Hormone Receptor Signaling R-HSA-982772	12/24	0.000228847	0.00177383	0	0	4.8273	40.4647	LYN;SOCS2;PTPN1;STAT5B;SOCS3;ADAM17;SOCS1;CISH;IRS1;STAT1;STAT3;JAK2
Reactome_2022	Activation Of BAD And Translocation To Mitochondria R-HSA-111447	9/15	0.000240099	0.00184405	0	0	7.23725	60.3186	YWHAE;PPP3R1;PPP3CC;YWHAB;BCL2;BID;YWHAZ;YWHAG;YWHAH
Reactome_2022	Constitutive Signaling By NOTCH1 HD Domain Mutants R-HSA-2691232	9/15	0.000240099	0.00184405	0	0	7.23725	60.3186	JAG2;DLL4;NEURL1B;ADAM17;JAG1;UBB;UBC;RPS27A;DLL1
Reactome_2022	Inflammasomes R-HSA-622312	11/21	0.000247952	0.00188713	0	0	5.30913	44.0778	PANX1;HSP90AB1;AIM2;BCL2;CASP1;NLRP3;MEFV;NFKB1;RELA;NFKB2;BCL2L1
Reactome_2022	ZBP1(DAI) Mediated Induction Of Type I IFNs R-HSA-1606322	11/21	0.000247952	0.00188713	0	0	5.30913	44.0778	ZBP1;NFKBIA;CHUK;NKIRAS1;NKIRAS2;RIPK1;TICAM1;NFKB1;RELA;NFKB2;NFKBIB
Reactome_2022	Cell Recruitment (Pro-Inflammatory Response) R-HSA-9664424	12/25	0.000371448	0.0028143	0	0	4.4557	35.1916	GSDMD;IL1A;ENTPD1;HSP90AB1;IL1B;CASP1;IL18;NLRP3;MEFV;RELA;NFKB1;NFKB2
Reactome_2022	PERK Regulates Gene Expression R-HSA-381042	14/32	0.00040725	0.00307172	0	0	3.7554	29.315	CEBPB;CXCL8;HSPA5;NFYA;CEBPG;ASNS;EIF2S2;EIF2S1;HERPUD1;EXOSC9;DDIT3;ATF6;ATF3;ATF4
Reactome_2022	NF-kB Is Activated And Signals Survival R-HSA-209560	8/13	0.00042963	0.00322606	0	0	7.71795	59.8341	NFKBIA;UBB;TRAF6;UBC;RPS27A;SQSTM1;NFKB1;RELA
Reactome_2022	UCH Proteinases R-HSA-5689603	30/95	0.000432445	0.00323277	0	0	2.23257	17.2936	USP15;INO80D;PSMD11;PSMD14;PSMD13;PSMA7;PSMB10;PSMB7;PSMD6;PSMB4;UBB;PSMD3;UBC;PSMF1;RPS27A;ADRM1;TGFBR1;PSMB8;PSMB9;SMAD7;PSMA5;SEM1;PSMA6;PSMC6;PSMA1;PSMC3;PSMA2;PSMC4;PSME1;PSME2
Reactome_2022	Signaling By KIT In Disease R-HSA-9669938	10/19	0.000454844	0.00337025	0	0	5.36152	41.2598	LYN;STAT5B;NRAS;YES1;SRC;STAT1;STAT3;FYN;JAK2;SOS1
Reactome_2022	Activated TAK1 Mediates P38 MAPK Activation R-HSA-450302	10/19	0.000454844	0.00337025	0	0	5.36152	41.2598	MAP2K3;RIPK2;IRAK2;TRAF6;MAPKAPK2;UBE2N;NOD1;NOD2;UBE2V1;MAP3K7
Reactome_2022	MAP3K8 (TPL2)-dependent MAPK1/3 Activation R-HSA-5684264	9/16	0.00046501	0.00341549	0	0	6.20298	47.5983	MAP2K1;CHUK;UBB;FBXW11;TNIP2;UBC;MAP3K8;RPS27A;NFKB1
Reactome_2022	p75NTR Signals Via NF-kB R-HSA-193639	9/16	0.00046501	0.00341549	0	0	6.20298	47.5983	NFKBIA;UBB;RIPK2;TRAF6;UBC;RPS27A;SQSTM1;NFKB1;RELA
Reactome_2022	G2/M Checkpoints R-HSA-69481	42/148	0.000480377	0.00351302	0	0	1.91863	14.6601	YWHAE;PSMD11;PSMD14;PSMD13;RRAD;YWHAB;PSMA7;PSMB10;CCNB2;ORC4;PSMB7;PSMD6;PSMB4;KAT5;UBB;PSMD3;UBC;RBBP8;PSMF1;RPS27A;ATRIP;YWHAG;YWHAH;RFC5;RMI2;YWHAZ;PSMB8;PSMB9;SEM1;PSMA5;PSMA6;DBF4;PSMC6;PSMA1;PSMC3;PSMA2;PSMC4;PSME1;UBE2N;PSME2;MCM4;MCM6
Reactome_2022	Signaling By NOTCH R-HSA-157118	54/203	0.00048954	0.00355481	0	0	1.75653	13.3884	B4GALT1;RBPJ;LFNG;PSMD6;CCND1;PSMD3;TLE3;TLE2;TLE1;YWHAZ;RUNX1;PSMA5;PSMA6;ADAM17;PSMA1;PSMA2;PSME1;PSME2;HDAC4;PSMD11;PSMD14;PSMD13;PSEN2;DTX1;DTX2;FURIN;HIF1A;DLL1;HDAC9;PSMA7;PSMB10;DLL4;NEURL1B;PSMB7;PSMB4;UBB;UBC;ST3GAL6;E2F3;PSMF1;RPS27A;JAG2;CREBBP;JUN;JAG1;STAT1;PSMB8;PSMB9;SEM1;MOV10;PSMC6;PSMC3;PSMC4;AGO2
Reactome_2022	TNFs Bind Their Physiological Receptors R-HSA-5669034	13/29	0.000490318	0.00355481	0	0	3.92238	29.8903	TNFSF14;CD70;TNFRSF18;TNFRSF9;FASLG;TNFRSF1B;TNFSF13B;TNFRSF1A;TNFSF4;LTA;TNFRSF14;TNFRSF25;TNFRSF4
Reactome_2022	Interleukin-18 Signaling R-HSA-9012546	6/8	0.000525644	0.00379457	0	0	14.4653	109.226	IL4;IL18RAP;IL13;IL18;IL18R1;IL18BP
Reactome_2022	Mitotic Anaphase R-HSA-68882	60/232	0.00054613	0.0039256	0	0	1.69134	12.7065	UBE2D1;LMNB1;PPP1CC;PSMD6;XPO1;PPP2R1A;PSMD3;PMEPA1;BANF1;EMD;SEC13;ANAPC7;UBE2E1;LEMD3;RANGAP1;LEMD2;PSMA5;DYNC1LI1;PSMA6;DYNC1LI2;CLIP1;PSMA1;PSMA2;PSME1;PSME2;CHMP4B;NUP98;CHMP7;KPNB1;ANAPC15;PSMD11;PSMD14;PSMD13;MIS12;PSMA7;PSMB10;PPP2CB;PSMB7;CCNB2;DSN1;PSMB4;UBB;RAD21;UBC;PSMF1;BUB3;RPS27A;TUBB4B;TUBB4A;PSMB8;PSMB9;SEM1;CENPE;PSMC6;PSMC3;PSMC4;CHMP2B;CHMP2A;CENPN;RAN
Reactome_2022	Downregulation Of TGF-beta Receptor Signaling R-HSA-2173788	12/26	0.000582392	0.00413326	0	0	4.13719	30.8153	PPP1R15A;PPP1CC;USP15;XPO1;UBB;BAMBI;UBC;PMEPA1;SRFBP1;RPS27A;TGFBR1;SMAD7
Reactome_2022	Interleukin-20 Family Signaling R-HSA-8854691	12/26	0.000582392	0.00413326	0	0	4.13719	30.8153	SOCS3;STAT5B;IL10RB;STAT1;STAT2;STAT3;STAT4;IL20RB;IFNLR1;JAK2;JAK3;JAK1
Reactome_2022	Pyroptosis R-HSA-5620971	12/26	0.000582392	0.00413326	0	0	4.13719	30.8153	GSDMD;IL1A;IL1B;IRF1;CHMP2B;IRF2;CASP1;IL18;CHMP2A;BAX;CHMP4B;CHMP7
Reactome_2022	Mitotic Metaphase And Anaphase R-HSA-2555396	60/233	0.000614259	0.00434111	0	0	1.68147	12.4346	UBE2D1;LMNB1;PPP1CC;PSMD6;XPO1;PPP2R1A;PSMD3;PMEPA1;BANF1;EMD;SEC13;ANAPC7;UBE2E1;LEMD3;RANGAP1;LEMD2;PSMA5;DYNC1LI1;PSMA6;DYNC1LI2;CLIP1;PSMA1;PSMA2;PSME1;PSME2;CHMP4B;NUP98;CHMP7;KPNB1;ANAPC15;PSMD11;PSMD14;PSMD13;MIS12;PSMA7;PSMB10;PPP2CB;PSMB7;CCNB2;DSN1;PSMB4;UBB;RAD21;UBC;PSMF1;BUB3;RPS27A;TUBB4B;TUBB4A;PSMB8;PSMB9;SEM1;CENPE;PSMC6;PSMC3;PSMC4;CHMP2B;CHMP2A;CENPN;RAN
Reactome_2022	Transcriptional Regulation By TP53 R-HSA-3700989	85/354	0.000629137	0.00442765	0	0	1.53434	11.3099	YWHAE;BTG2;CDKN1A;PPP1R13B;ELL;CCNT1;YWHAB;PRDM1;ING5;ING3;PIP4P1;KAT5;PPP2R1A;CASP10;SESN2;CASP1;KMT5A;YWHAG;YWHAH;RFC5;PRMT5;DAXX;RMI2;TBP;CSNK2A2;RABGGTB;PRKAB1;YWHAZ;RRAGC;DDIT4;RRAGD;L3MBTL1;PCNA;RRAD;TAF9;PPP2CB;NUAK1;PDZD2;UBB;POLR2A;RBBP4;PRDX1;PLAGL1;UBC;TP53BP2;RBBP8;PMAIP1;RICTOR;BID;RPS27A;TAF9B;RFFL;ATRIP;E2F7;POLR2K;PLK3;CREBBP;JUN;NPM1;TIGAR;GADD45A;BRPF3;PLK2;TXNRD1;TAF11;TNFRSF10…
Reactome_2022	Potential Therapeutics For SARS R-HSA-9679191	30/97	0.000639089	0.00447895	0	0	2.16567	15.9295	HSP90AB1;ARID4B;FURIN;COMT;NR3C1;RBBP4;HMG20B;RIPK1;JAK2;JAK3;JAK1;NCK1;BRD4;ZBP1;HSP90AA1;ITGA4;SYK;IL1R1;IFNGR2;STAT2;ATP1B3;AP2B1;ATP1B1;SAP30;VEGFA;REST;FXYD7;FKBP4;SOS1;NFE2L2
Reactome_2022	Assembly Of Pre-Replicative Complex R-HSA-68867	33/110	0.000645748	0.00450684	0	0	2.07342	15.2295	ANAPC15;PSMD11;PSMD14;PSMD13;UBE2D1;PSMA7;PSMB10;ORC4;PSMB7;PSMD6;PSMB4;UBB;PSMD3;UBC;PSMF1;RPS27A;ANAPC7;UBE2E1;PSMB8;PSMB9;SEM1;PSMA5;PSMA6;PSMC6;PSMA1;PSMC3;PSMA2;PSMC4;PSME1;PSME2;MCM4;MCM6;KPNB1
Reactome_2022	Synthesis Of DNA R-HSA-69239	35/119	0.00067428	0.00467837	0	0	2.01615	14.7217	ANAPC15;PSMD11;PCNA;PSMD14;PSMD13;UBE2D1;PSMA7;PSMB10;ORC4;PSMB7;PSMD6;PSMB4;UBB;PSMD3;UBC;PSMF1;RPS27A;RFC5;ANAPC7;UBE2E1;PSMB8;PSMB9;SEM1;PSMA5;POLE4;PSMA6;PSMC6;PSMA1;PSMC3;PSMA2;PSMC4;PSME1;PSME2;MCM4;MCM6
Reactome_2022	Chemokine Receptors Bind Chemokines R-HSA-380108	20/56	0.000675889	0.00467837	0	0	2.68421	19.5933	CXCL6;CXCL9;CXCL8;CCL22;CCL20;CXCR4;CXCL1;CXCL13;CX3CL1;CXCL16;CXCL10;CXCL11;CCL5;CXCR2;XCL1;ACKR3;CCR7;CCL1;CCR6;CCL17
Reactome_2022	RAF-independent MAPK1/3 Activation R-HSA-112409	11/23	0.000678831	0.00467948	0	0	4.42374	32.2718	DUSP4;DUSP5;MAP2K1;IL6;DUSP10;PEA15;IL6ST;JAK2;DUSP16;DUSP6;JAK1
Reactome_2022	Activation Of BH3-only Proteins R-HSA-114452	13/30	0.000729943	0.00501128	0	0	3.69143	26.6615	YWHAE;PPP1R13B;YWHAB;YWHAZ;PPP3R1;BCL2L11;PPP3CC;TP53BP2;BCL2;PMAIP1;BID;YWHAG;YWHAH
Reactome_2022	Alpha-protein Kinase 1 Signaling Pathway R-HSA-9645460	7/11	0.000764671	0.0051862	0	0	8.43956	60.5628	UBB;TRAF6;TIFA;UBC;ALPK1;RPS27A;MAP3K7
Reactome_2022	Interleukin-6 Signaling R-HSA-1059683	7/11	0.000764671	0.0051862	0	0	8.43956	60.5628	SOCS3;IL6;STAT1;STAT3;IL6ST;JAK2;JAK1
Reactome_2022	MET Activates RAP1 And RAC1 R-HSA-8875555	7/11	0.000764671	0.0051862	0	0	8.43956	60.5628	RAP1B;PIGU;RAP1A;RAPGEF1;SOS1;CRK;CRKL
Reactome_2022	RUNX1 Regulates Transcription Of Genes Involved In Differentiation Of HSCs R-HSA-8939236	30/98	0.000771685	0.00519424	0	0	2.13369	15.292	PSMD11;KMT2A;PSMD14;PSMD13;GATA3;PSMA7;PSMB10;PSMB7;PSMD6;PSMB4;UBB;PSMD3;UBC;PSMF1;RPS27A;TCF12;PSMB8;RUNX1;PSMB9;SEM1;PSMA5;PSMA6;PSMC6;PSMA1;PSMC3;PSMA2;TAL1;PSMC4;PSME1;PSME2
Reactome_2022	Uptake And Function Of Diphtheria Toxin R-HSA-5336415	5/6	0.000772033	0.00519424	0	0	24.1033	172.736	HSP90AA1;HSP90AB1;TXNRD1;EEF2;HBEGF
Reactome_2022	Separation Of Sister Chromatids R-HSA-2467813	46/170	0.000831949	0.00556859	0	0	1.79647	12.7401	ANAPC15;PSMD11;PSMD14;PSMD13;MIS12;UBE2D1;PSMA7;PSMB10;PPP1CC;PPP2CB;PSMB7;PSMD6;DSN1;PSMB4;XPO1;UBB;PPP2R1A;RAD21;PSMD3;UBC;PMEPA1;PSMF1;BUB3;RPS27A;SEC13;ANAPC7;UBE2E1;RANGAP1;PSMB8;PSMB9;SEM1;PSMA5;DYNC1LI1;PSMA6;CENPE;CLIP1;DYNC1LI2;PSMC6;PSMA1;PSMC3;PSMA2;PSMC4;PSME1;PSME2;CENPN;NUP98
Reactome_2022	Activation Of IRF3/IRF7 Mediated By TBK1/IKK Epsilon R-HSA-936964	9/17	0.000837607	0.00556859	0	0	5.42728	38.4521	UBB;TRAF3;UBC;IRF7;TICAM1;RPS27A;TANK;IKBKE;TLR4
Reactome_2022	TNF Receptor Superfamily (TNFSF) Members Mediating Non-Canonical NF-kB Pathway R-HSA-5676594	9/17	0.000837607	0.00556859	0	0	5.42728	38.4521	CD40;CD40LG;TNFSF14;TRAF3;LTA;TANK;BIRC2;TNFSF13B;BIRC3
Reactome_2022	Diseases Associated With TLR Signaling Cascade R-HSA-5602358	13/31	0.00106078	0.00702455	0	0	3.48614	23.8757	CHUK;UNC93B1;S100A1;TICAM1;RELA;NFKB1;NFKB2;NFKBIA;TRAF3;S100A9;TLR4;S100A8;TLR2
Reactome_2022	mRNA 3-End Processing R-HSA-72187	20/58	0.00112224	0.0074024	0	0	2.54263	17.2706	CPSF4;CHTOP;CPSF7;NCBP1;RBM8A;POLDIP3;CSTF3;SRSF1;U2AF1;CASC3;WDR33;DDX39A;DDX39B;PCF11;PAPOLA;SRSF3;SRSF4;RNPS1;SRSF6;SRSF7
Reactome_2022	ATF6 (ATF6-alpha) Activates Chaperone Genes R-HSA-381183	6/9	0.00134647	0.00874424	0	0	9.64298	63.7427	HSPA5;NFYA;DDIT3;ATF6;ATF4;HSP90B1
Reactome_2022	BH3-only Proteins Associate With And Inactivate Anti-Apoptotic BCL-2 Members R-HSA-111453	6/9	0.00134647	0.00874424	0	0	9.64298	63.7427	BCL2L11;STAT3;BCL2;PMAIP1;BID;BCL2L1
Reactome_2022	Interleukin-9 Signaling R-HSA-8985947	6/9	0.00134647	0.00874424	0	0	9.64298	63.7427	STAT5B;STAT1;STAT3;IL2RG;JAK3;JAK1
Reactome_2022	Prevention Of Phagosomal-Lysosomal Fusion R-HSA-9636383	6/9	0.00134647	0.00874424	0	0	9.64298	63.7427	UBB;HGS;UBC;RPS27A;RAB5A;RAB7A
Reactome_2022	SUMOylation R-HSA-2990846	46/174	0.00140635	0.00909802	0	0	1.73991	11.4256	HDAC4;DDX5;ZNF131;SP100;PCNA;UHRF2;SATB1;RORA;SMC6;NR3C1;AREG;RELA;RNF2;ING3;TRIM28;RAD21;TDG;NRIP1;PMEPA1;NUP88;VHL;IKBKE;DAXX;CREBBP;PHC2;SEC13;NPM1;VDR;NR1H3;RANGAP1;TOPORS;PML;PIAS1;NFKB2;SENP1;NFKBIA;NR4A2;EID3;HNRNPK;NR5A2;NSMCE4A;NUP50;MDM2;NUP98;HNRNPC;SAE1
Reactome_2022	Regulation Of NF-kappa B Signaling R-HSA-9758274	9/18	0.00142056	0.00915474	0	0	4.82396	31.6293	CHUK;UBB;TRAF6;UBC;NLRC5;RPS27A;TANK;USP18;N4BP1
Reactome_2022	IRAK2 Mediated Activation Of TAK1 Complex Upon TLR7/8 Or 9 Stimulation R-HSA-975163	8/15	0.0015498	0.00991164	0	0	5.51215	35.6616	UBB;IRAK2;TRAF6;UBC;TICAM1;RPS27A;MAP3K7;TLR4
Reactome_2022	Regulation Of Innate Immune Responses To Cytosolic DNA R-HSA-3134975	8/15	0.0015498	0.00991164	0	0	5.51215	35.6616	ZBP1;STING1;UBB;TREX1;UBC;DDX41;RPS27A;TRIM56
Reactome_2022	S Phase R-HSA-69242	43/161	0.00159198	0.0101429	0	0	1.76378	11.3637	CDKN1A;ANAPC15;PSMD11;PCNA;PSMD14;MAX;PSMD13;UBE2D1;PSMA7;PSMB10;ORC4;PSMB7;PSMD6;PSMB4;CCND1;UBB;RBBP4;RAD21;PSMD3;UBC;PMEPA1;PSMF1;RPS27A;LIN52;RFC5;ANAPC7;UBE2E1;PTK6;PSMB8;PSMB9;SEM1;PSMA5;POLE4;PSMA6;PSMC6;PSMA1;PSMC3;PSMA2;PSMC4;PSME1;PSME2;MCM4;MCM6
Reactome_2022	Unfolded Protein Response (UPR) R-HSA-381119	27/89	0.00159972	0.0101537	0	0	2.10507	13.5523	GSK3A;CEBPB;CXCL8;GOSR2;CEBPG;HERPUD1;HSP90B1;MYDGF;SERP1;TATDN2;EXOSC9;DNAJB9;ZBTB17;HSPA5;NFYA;GFPT1;ASNS;EIF2S2;PDIA6;EIF2S1;PDIA5;DDIT3;DNAJB11;HYOU1;ATF6;ATF3;ATF4
Reactome_2022	rRNA Modification In Nucleus And Cytosol R-HSA-6790901	20/60	0.00179941	0.0113782	0	0	2.4152	15.2648	UTP15;NOP56;UTP6;UTP4;DDX47;PNO1;UTP3;RPS6;NOP2;FCF1;SNU13;UTP18;RRP7A;RCL1;FBL;RPS14;DKC1;GAR1;RPS2;DCAF13
Reactome_2022	Disorders Of Transmembrane Transporters R-HSA-5619115	46/176	0.00180653	0.0113805	0	0	1.71293	10.8195	SLC24A1;VCP;PSMD11;PSMD14;PSMD13;DERL3;SLC2A1;DERL1;SLC3A2;SLC6A2;PSMA7;PSMB10;PSMB7;PSMD6;PSMB4;UBB;PSMD3;UBC;NLRP3;NUP88;PSMF1;SLC17A8;RPS27A;ABCA1;SLC35A2;SEC13;SLC35A3;SLC11A2;SLC33A1;PSMB8;PSMB9;SEM1;PSMA5;PSMA6;LMBRD1;SLC7A7;PSMC6;PSMA1;PSMC3;PSMA2;PSMC4;NUP50;PSME1;PSME2;NUP98;RNF185
Reactome_2022	Uptake And Actions Of Bacterial Toxins R-HSA-5339562	12/29	0.00188634	0.0118326	0	0	3.40648	21.3692	MAP2K3;HSP90AA1;MAP2K1;HSP90AB1;PDCD6IP;TXNRD1;VAMP1;FURIN;ANTXR2;EEF2;CALM1;HBEGF
Reactome_2022	SARS-CoV-2 Activates/Modulates Innate And Adaptive Immune Responses R-HSA-9705671	34/121	0.00189238	0.0118326	0	0	1.89011	11.8509	HSP90AB1;SAR1B;NOD1;NOD2;IFIH1;IRAK2;G3BP1;G3BP2;TRIM25;NLRP3;NUP88;KPNA2;B2M;MAP3K7;IKBKE;JAK1;CREBBP;HSP90AA1;SEC13;CHUK;RIPK2;STAT1;STAT2;ISG15;STING1;TRAF3;NUP50;TRAF6;UBE2N;IRF7;NUP98;UBE2V1;RIGI;TLR2
Reactome_2022	Neutrophil Degranulation R-HSA-6798695	105/468	0.00194758	0.0121327	0	0	1.40482	8.76773	CDA;SRP14;ABCA13;PSMD6;LAMP1;FTH1;PSMD3;COTL1;ENPP4;B2M;CD93;IRAG2;ARMC8;ATP11A;OLFM4;ILF2;EEF1A1;DYNC1LI1;CLEC4D;CRISPLD2;S100A9;KPNB1;S100A8;VCP;RAB5C;PSMD11;PSMD14;PSMD13;FPR1;GPR84;RAP1B;ADGRG3;DSN1;PRDX4;RAP1A;SLC15A4;ATP6V1D;HMOX2;S100A11;ATP6V0A1;GSDMD;HSPA8;SURF4;HSPA6;GGH;EEF2;NFKB1;IGF2R;BST2;RCAN1;CYSTM1;DEGS1;ITM2C;HSP90AB1;B4GALT1;DDX3X;TNFAIP6;CXCL1;MAGT1;SLC2A5;FCAR;CTSH;SNAP29;CTS…
Reactome_2022	Post-translational Protein Modification R-HSA-597592	278/1383	0.00200286	0.012431	0	0	1.22967	7.64018	SPON1;SMC6;DCAF4;UBE2L3;PSMD6;NUB1;STS;TRIM28;PSMD3;DAG1;TRIM25;DAXX;WSB1;WSB2;ANK2;YOD1;DYNC1LI1;DYNC1LI2;EID3;CD109;PSME1;PSME2;VDAC2;NUP98;GNE;DCUN1D5;SAR1B;EPAS1;DCUN1D3;LYPD3;GATA3;THY1;BCL10;HIF1A;ADAMTS15;NEU3;RAD21;DPH3;NUP88;ST3GAL6;PSMF1;EDEM3;NUS1;CREBBP;NAPSA;PHC2;ZRANB1;ST8SIA1;SIAH2;RAB39B;CYLD;HNRNPK;PAF1;HNRNPC;CALM1;ARF4;PIGU;ZNF131;MOGAT1;MAGT1;AREG;PIGV;RAB22A;DDA1;IFIH1;NANP;I…
Reactome_2022	Circadian Clock R-HSA-400253	22/69	0.00208443	0.0128897	0	0	2.26141	13.9603	SREBF1;CRTC2;CREBBP;CRTC3;SERPINE1;CREM;RORA;NR3C1;SIRT1;HIF1A;HELZ2;PPP1CC;RBM4;NFIL3;UBB;NOCT;NAMPT;NRIP1;UBC;BHLHE40;NLRP3;RPS27A
Reactome_2022	Amino Acid Transport Across Plasma Membrane R-HSA-352230	13/33	0.0021006	0.0128949	0	0	3.13715	19.3422	SLC43A2;SLC6A15;SLC6A12;SLC3A2;SLC16A10;SLC1A5;SLC7A11;SLC7A1;SLC7A2;SLC7A5;SLC7A7;SLC36A4;SLC38A2
Reactome_2022	Signaling To ERKs R-HSA-187687	13/33	0.0021006	0.0128949	0	0	3.13715	19.3422	RALA;MAP2K1;SRC;YWHAB;CRKL;MAPK13;NRAS;RAP1A;MAPKAPK2;RAPGEF1;SOS1;RALGDS;CRK
Reactome_2022	SUMO E3 Ligases SUMOylate Target Proteins R-HSA-3108232	44/168	0.00214451	0.0131166	0	0	1.71735	10.5529	HDAC4;DDX5;ZNF131;SP100;PCNA;UHRF2;SATB1;RORA;SMC6;NR3C1;AREG;RELA;RNF2;ING3;TRIM28;RAD21;TDG;NRIP1;PMEPA1;NUP88;VHL;IKBKE;DAXX;CREBBP;PHC2;SEC13;NPM1;VDR;NR1H3;RANGAP1;TOPORS;PML;PIAS1;NFKB2;NFKBIA;NR4A2;EID3;HNRNPK;NR5A2;NSMCE4A;NUP50;MDM2;NUP98;HNRNPC
Reactome_2022	Early SARS-CoV-2 Infection Events R-HSA-9772572	14/37	0.00224891	0.0135574	0	0	2.93812	17.9146	DDX5;VCP;SDC4;FURIN;CTSL;GPC1;CHMP2B;CHMP2A;CHMP4B;SDC1;VHL;HAVCR1;AGRN;CHMP7
Reactome_2022	FLT3 Signaling R-HSA-9607240	14/37	0.00224891	0.0135574	0	0	2.93812	17.9146	STAT5B;SYK;GAB2;SOCS2;NRAS;BCL2L11;UBB;GRAP2;UBC;ABL2;FYN;RPS27A;SOS1;SH2B3
Reactome_2022	Nuclear Events (Kinase And Transcription Factor Activation) R-HSA-198725	20/61	0.00225093	0.0135574	0	0	2.35615	14.3641	DUSP4;MEF2A;EGR1;TPH1;EGR2;DUSP3;EGR3;RRAD;NAB1;TCF12;F3;DUSP6;FOSL1;PPP2CB;REST;VGF;PPP2R1A;ID2;MAPKAPK2;TRIB1
Reactome_2022	Selective Autophagy R-HSA-9663891	20/61	0.00225093	0.0135574	0	0	2.35615	14.3641	HSPA8;HSP90AA1;VCP;TOMM40;EPAS1;SRC;CSNK2A2;TOMM20;PRKAB1;TOMM22;DYNC1LI1;DYNC1LI2;UBB;UBC;UBE2N;PLIN3;UBE2V1;RPS27A;SQSTM1;ATG5
Reactome_2022	Signaling By WNT R-HSA-195721	70/294	0.00225688	0.0135574	0	0	1.51484	9.23107	CLTA;RORA;PSMD6;XPO1;GNAT2;KAT5;PPP2R1A;PSMD3;RAC2;MAP3K7;SOX4;TLE3;TLE2;TLE1;WNT5B;CSNK2A2;RUNX3;YWHAZ;PSMA5;PSMA6;DAAM1;PSMA1;PSMA2;HECW1;PSME1;PSME2;PFN1;PSMD11;PSMD14;PSMD13;XIAP;VPS26A;PSMA7;PSMB10;PPP2CB;PSMB7;GNG10;PPP3R1;NRAS;PSMB4;UBB;GNG4;UBC;GNG8;PSMF1;RPS27A;BCL9L;TCF7L2;CREBBP;ZRANB1;FZD4;CSNK1A1;FZD7;FZD9;AP2B1;PSMB8;PSMB9;RNF146;SEM1;MOV10;BCL9;PSMC6;PROC;PSMC3;PSMC4;AGO2;CCDC88C;G…
Reactome_2022	Constitutive Signaling By NOTCH1 t(7;9)(NOTCH1:M1580 K2555) Translocation Mutant R-HSA-2660826	5/7	0.00231712	0.0137717	0	0	12.0509	73.1183	DLL4;JAG2;ADAM17;JAG1;DLL1
Reactome_2022	IkBA Variant Leads To EDA-ID R-HSA-5603029	5/7	0.00231712	0.0137717	0	0	12.0509	73.1183	NFKBIA;CHUK;NFKB1;RELA;NFKB2
Reactome_2022	Modulation By Mtb Of Host Immune System R-HSA-9637628	5/7	0.00231712	0.0137717	0	0	12.0509	73.1183	UBB;UBC;RPS27A;B2M;TLR2
Reactome_2022	DNA Replication Pre-Initiation R-HSA-69002	35/127	0.00234687	0.0138994	0	0	1.83994	11.1402	ANAPC15;PSMD11;PSMD14;PSMD13;UBE2D1;PSMA7;PSMB10;ORC4;PSMB7;PSMD6;PSMB4;UBB;PSMD3;UBC;PSMF1;RPS27A;ANAPC7;UBE2E1;PSMB8;PSMB9;SEM1;PSMA5;POLE4;PSMA6;DBF4;PSMC6;PSMA1;PSMC3;PSMA2;PSMC4;PSME1;PSME2;MCM4;MCM6;KPNB1
Reactome_2022	Caspase Activation Via Death Receptors In Presence Of Ligand R-HSA-140534	8/16	0.00263459	0.0153867	0	0	4.82284	28.643	TNFSF10;TNFRSF10B;FASLG;RIPK1;CFLAR;TICAM1;TANK;TLR4
Reactome_2022	FOXO-mediated Transcription Of Cell Death Genes R-HSA-9614657	8/16	0.00263459	0.0153867	0	0	4.82284	28.643	CREBBP;BCL2L11;NFYA;BCL6;CITED2;DDIT3;FASLG;FOXO1
Reactome_2022	TRAF6-mediated Induction Of TAK1 Complex Within TLR4 Complex R-HSA-937072	8/16	0.00263459	0.0153867	0	0	4.82284	28.643	UBB;IRAK2;TRAF6;UBC;TICAM1;RPS27A;MAP3K7;TLR4
Reactome_2022	NLRP3 Inflammasome R-HSA-844456	8/16	0.00263459	0.0153867	0	0	4.82284	28.643	PANX1;HSP90AB1;CASP1;NLRP3;MEFV;NFKB1;RELA;NFKB2
Reactome_2022	Endosomal Sorting Complex Required For Transport (ESCRT) R-HSA-917729	12/30	0.00265727	0.0154655	0	0	3.21704	19.0785	UBB;HGS;UBC;CHMP2B;CHMP2A;CHMP4B;UBAP1;VPS37A;SNF8;RPS27A;VPS36;CHMP7
Reactome_2022	Autophagy R-HSA-9612973	35/128	0.00270575	0.0156933	0	0	1.82005	10.7608	VCP;HSP90AB1;TOMM40;EPAS1;SRC;WDR45B;TOMM20;TOMM22;UBB;UBC;RPS27A;ATG5;HSPA8;HSP90AA1;CSNK2A2;VPS37A;PRKAB1;EEF1A1;DYNC1LI1;DYNC1LI2;RRAGC;RHEB;RRAGD;CHMP2B;CHMP2A;UBE2N;CHMP4B;PLIN3;UBAP1;UBE2V1;LAMTOR1;SQSTM1;CHMP7;LAMTOR3;LAMTOR5
Reactome_2022	IRAK2 Mediated Activation Of TAK1 Complex R-HSA-937042	6/10	0.00287608	0.0164469	0	0	7.2318	42.3156	UBB;IRAK2;TRAF6;UBC;RPS27A;MAP3K7
Reactome_2022	RUNX1 And FOXP3 Control Development Of Regulatory T Lymphocytes (Tregs) R-HSA-8877330	6/10	0.00287608	0.0164469	0	0	7.2318	42.3156	IFNG;IL2RA;TNFRSF18;NFATC2;IL2;RUNX1
Reactome_2022	RUNX3 Regulates p14-ARF R-HSA-8951936	6/10	0.00287608	0.0164469	0	0	7.2318	42.3156	HDAC4;BRD2;NRAS;CCND1;RUNX3;RUNX1
Reactome_2022	Suppression Of Phagosomal Maturation R-HSA-9637687	7/13	0.00288456	0.0164469	0	0	5.62569	32.9012	UBB;HGS;UBC;RPS27A;RAB5A;KPNB1;RAB7A
Reactome_2022	TNFR1-induced Proapoptotic Signaling R-HSA-5357786	7/13	0.00288456	0.0164469	0	0	5.62569	32.9012	USP25;CYLD;TNFAIP3;RIPK1;TANK;TNF;TNFRSF1A
Reactome_2022	HSP90 Chaperone Cycle For Steroid Hormone Receptors (SHR) In Presence Of Ligand R-HSA-3371497	14/38	0.0030047	0.017074	0	0	2.81553	16.3514	HSPA8;HSP90AA1;HSP90AB1;DCTN3;NR3C1;AREG;DNAJA1;DNAJB1;STIP1;DYNC1LI1;DYNC1LI2;DNAJA4;DNAJA2;FKBP4
Reactome_2022	Deactivation Of Beta-Catenin Transactivating Complex R-HSA-3769402	15/42	0.0030697	0.0172683	0	0	2.68175	15.5171	TCF7L2;TLE3;TLE2;TLE1;XIAP;YWHAZ;BCL9;XPO1;PROC;UBB;UBC;CTNNB1;RPS27A;SOX4;BCL9L
Reactome_2022	Signaling By SCF-KIT R-HSA-1433557	15/42	0.0030697	0.0172683	0	0	2.68175	15.5171	LYN;STAT5B;YES1;SRC;STAT1;STAT3;GAB2;MMP9;NRAS;SOCS1;GRAP2;FYN;JAK2;SOS1;SH2B3
Reactome_2022	tRNA Aminoacylation R-HSA-379724	15/42	0.0030697	0.0172683	0	0	2.68175	15.5171	AARS1;HARS1;KARS1;YARS1;DARS1;WARS1;WARS2;GARS1;PPA1;IARS1;CARS1;EEF1E1;TARS1;VARS1;FARSB
Reactome_2022	ATF4 Activates Genes In Response To Endoplasmic Reticulum Stress R-HSA-380994	11/27	0.00335146	0.0186661	0	0	3.317	18.9015	CEBPB;CXCL8;NFYA;EXOSC9;DDIT3;CEBPG;ASNS;ATF6;ATF3;HERPUD1;ATF4
Reactome_2022	FLT3 Signaling In Disease R-HSA-9682385	11/27	0.00335146	0.0186661	0	0	3.317	18.9015	STAT5B;CDKN1A;NRAS;UBB;UBC;LONP1;GAB2;RPS27A;SOS1;ETV6;BCL2L1
Reactome_2022	Interleukin Receptor SHC Signaling R-HSA-912526	11/27	0.00335146	0.0186661	0	0	3.317	18.9015	CSF2;IL2RA;IL2RB;CSF2RB;GAB2;IL2RG;JAK2;SOS1;JAK3;IL2;JAK1
Reactome_2022	Platelet Activation, Signaling And Aggregation R-HSA-76002	61/254	0.00337238	0.0187206	0	0	1.53092	8.71423	DGKG;LGALS3BP;ECM1;DGKE;WDR1;SERPINE1;PLEK;CLU;PIK3CG;VPS72;RAC2;TIMP1;SRGN;FCER1G;SYK;TRPC3;APLP2;SERPINF2;ANXA5;F2R;RHOG;GTPBP2;ADRA2B;YWHAZ;ADRA2A;RHOB;F8;CD109;SERPING1;LCP2;PFN1;SOS1;CRK;MGLL;DGKI;SRC;GNAI3;PDGFA;RASGRP1;PIK3R6;RAP1B;GNA13;GNG10;RAP1A;GNG4;GNG8;FYN;LYN;P2RY12;PTPN1;HSPA5;BRPF3;IGF2;VEGFC;LHFPL2;GP5;PTK2;MANF;VEGFA;GNB1;CALM1
Reactome_2022	Activated NOTCH1 Transmits Signal To Nucleus R-HSA-2122948	12/31	0.00366559	0.0202148	0	0	3.04753	17.0929	DLL4;JAG2;NEURL1B;ADAM17;JAG1;UBB;UBC;PSEN2;DTX1;DTX2;RPS27A;DLL1
Reactome_2022	Downregulation Of SMAD2/3:SMAD4 Transcriptional Activity R-HSA-2173795	12/31	0.00366559	0.0202148	0	0	3.04753	17.0929	TGIF1;TGIF2;UBB;STAT1;SERPINE1;UBE2D3;UBC;UBE2D1;RPS27A;SKIL;RNF111;SMAD7
Reactome_2022	PTK6 Expression R-HSA-8849473	4/5	0.00376899	0.0207171	0	0	19.2771	107.584	EPAS1;PTK6;NR3C1;HIF1A
Reactome_2022	Cellular Response To Heat Stress R-HSA-3371556	28/99	0.0041012	0.0224698	0	0	1.90583	10.4754	YWHAE;VCP;CAMK2D;HSP90AB1;HSPA13;CCAR2;DNAJB1;HSPH1;BAG2;UBB;DNAJB6;BAG3;NUP88;HSPA9;HSPA8;CREBBP;HSP90AA1;SEC13;HSPA5;HSPA6;SIRT1;EEF1A1;DNAJC2;DNAJC7;NUP50;MAPKAPK2;NUP98;FKBP4
Reactome_2022	Signaling By EGFR In Cancer R-HSA-1643713	10/24	0.00420849	0.0228877	0	0	3.44565	18.8499	HSP90AA1;PIGU;NRAS;UBB;UBC;RPS27A;SOS1;AREG;EREG;HBEGF
Reactome_2022	mTORC1-mediated Signaling R-HSA-166208	10/24	0.00420849	0.0228877	0	0	3.44565	18.8499	RRAGC;YWHAB;RHEB;RPS6;RRAGD;LAMTOR1;EIF4E;LAMTOR3;EIF4B;LAMTOR5
Reactome_2022	MET Activates PTK2 Signaling R-HSA-8874081	8/17	0.00423191	0.0228877	0	0	4.28671	23.4273	LAMB3;ITGA3;SRC;LAMA4;LAMB1;LAMC1;SOS1;PTK2
Reactome_2022	Regulation Of RUNX1 Expression And Activity R-HSA-8934593	8/17	0.00423191	0.0228877	0	0	4.28671	23.4273	MOV10;CCND2;CDK6;CCND1;SRC;AGO2;PML;RUNX1
Reactome_2022	Leishmania Infection R-HSA-9658195	59/247	0.00440192	0.0237308	0	0	1.51968	8.24532	HSP90AB1;WIPF1;WIPF2;ADM;WASL;RXFP2;CASP1;INSL3;PTGDR;NCK1;IL10;GPR39;ENTPD1;PTGIR;SYK;RHBDF2;IL18;IL1A;ADAM17;ADRB3;ADORA2A;ADORA2B;IL1B;CRK;PTGER4;RAMP2;SRC;PTGER2;GNAI3;GPR83;FURIN;GPR84;MEFV;ADCY6;RELA;GNG10;HRH2;GNG4;NLRP3;GNG8;FYN;GSDMD;LYN;JUN;CD163;YES1;MYO10;FZD7;PLK2;BAIAP2;PTK2;NFKB1;NFKB2;MYO1E;IL6;ABI1;GNB1;CD247;CALM1
Reactome_2022	Mitotic G2-G2/M Phases R-HSA-453274	46/184	0.00456131	0.0245116	0	0	1.61285	8.69347	YWHAE;CDKN1A;PSMD11;HSP90AB1;PSMD14;PSMD13;DCTN3;PSMA7;PSMB10;CCNB2;PPP2CB;PSMB7;PSMD6;PSMB4;XPO1;UBB;RBBP4;PPP2R1A;PSMD3;UBC;E2F3;PSMF1;RPS27A;PHLDA1;CEP76;RAB8A;YWHAG;LIN52;HSP90AA1;CEP135;FBXW11;TUBB4B;TUBB4A;PSMB8;PSMB9;SEM1;PSMA5;PSMA6;PSMC6;PSMA1;PSMC3;PSMA2;PSMC4;PSME1;PSME2;OPTN
Reactome_2022	Downstream Signal Transduction R-HSA-186763	11/28	0.00467326	0.0249537	0	0	3.1217	16.7507	STAT5B;NRAS;SRC;STAT1;STAT3;RAPGEF1;PDGFA;SOS1;CRK;CRKL;NCK1
Reactome_2022	Prefoldin Mediated Transfer Of Substrate To CCT/TriC R-HSA-389957	11/28	0.00467326	0.0249537	0	0	3.1217	16.7507	VBP1;TCP1;PFDN1;PFDN2;CCT8;CCT7;TUBB4B;PFDN4;TUBB4A;CCT5;CCT4
Reactome_2022	Signaling By Non-Receptor Tyrosine Kinases R-HSA-9006927	17/52	0.00482326	0.0256732	0	0	2.34485	12.5082	KHDRBS1;PTPN1;SRMS;EPAS1;STAT3;PTK6;NR3C1;HIF1A;EREG;SOCS3;NRAS;CCND1;UBB;UBC;RPS27A;CRK;HBEGF
Reactome_2022	Tryptophan Catabolism R-HSA-71240	7/14	0.00491783	0.026094	0	0	4.82173	25.627	SLC7A5;KYNU;SLC3A2;KMO;IDO2;SLC36A4;IDO1
Reactome_2022	Macroautophagy R-HSA-1632852	31/114	0.00499478	0.026419	0	0	1.80524	9.56661	VCP;TOMM40;EPAS1;SRC;WDR45B;TOMM20;TOMM22;UBB;UBC;RPS27A;ATG5;HSPA8;HSP90AA1;CSNK2A2;PRKAB1;DYNC1LI1;DYNC1LI2;RRAGC;RHEB;RRAGD;CHMP2B;CHMP2A;UBE2N;CHMP4B;PLIN3;UBE2V1;LAMTOR1;SQSTM1;CHMP7;LAMTOR3;LAMTOR5
Reactome_2022	TGF-beta Receptor Signaling Activates SMADs R-HSA-2173789	15/44	0.00508946	0.0268353	0	0	2.4965	13.183	PPP1R15A;USP15;FURIN;TGFBR1;SMAD7;PPP1CC;XPO1;UBB;BAMBI;UBC;ITGB8;PMEPA1;SRFBP1;ITGB6;RPS27A
Reactome_2022	RHO GTPase Cycle R-HSA-9012999	97/441	0.00516281	0.027137	0	0	1.36779	7.20318	CPNE8;TFRC;NCF1;WIPF1;WIPF2;DOCK10;GJA1;BAIAP2L1;BASP1;ARHGDIA;EPSTI1;TPM4;FNBP1;RALGAPA1;TPM3;LEMD3;TIAM2;DAAM1;DDX39B;HGS;SPATA13;EPHA2;TMEM87A;VCP;ARHGEF26;SHMT2;TWF1;SLC1A5;KALRN;ARHGAP22;ABR;STIP1;MYO6;ABL2;SRGAP1;HMOX2;STARD13;EGR2;CPSF7;JAG1;ARHGAP32;ARHGAP31;HNRNPC;HSP90AB1;SOWAHC;ARHGEF10L;WASL;RND3;LMNB1;RND1;AKAP12;MCF2L;TAGAP;RAC2;FLOT1;EMD;NCK1;HSP90AA1;RHOG;RRAS2;RHOH;RHOF;ARFGAP3;R…
Reactome_2022	NOTCH2 Activation And Transmission Of Signal To Nucleus R-HSA-2979096	9/21	0.00524977	0.0274227	0	0	3.61731	18.9893	JAG2;DLL4;NEURL1B;JAG1;UBB;UBC;PSEN2;RPS27A;DLL1
Reactome_2022	TP53 Regulates Transcription Of Additional Cell Cycle Genes With Uncertain Roles In P53 Pathway R-HSA-6804115	9/21	0.00524977	0.0274227	0	0	3.61731	18.9893	PLK3;BTG2;NPM1;CNOT7;RGCC;CNOT11;PLK2;PLAGL1;CNOT3
Reactome_2022	InlA-mediated Entry Of Listeria Monocytogenes Into Host Cells R-HSA-8876493	5/8	0.00530294	0.0276147	0	0	8.03348	42.0914	UBB;SRC;UBC;CTNNB1;RPS27A
Reactome_2022	ATF6 (ATF6-alpha) Activates Chaperones R-HSA-381033	6/11	0.00540978	0.0277416	0	0	5.78509	30.1956	HSPA5;NFYA;DDIT3;ATF6;ATF4;HSP90B1
Reactome_2022	CASP8 Activity Is Inhibited R-HSA-5218900	6/11	0.00540978	0.0277416	0	0	5.78509	30.1956	TNFSF10;TNFRSF10B;FASLG;RIPK1;CFLAR;TANK
Reactome_2022	Dimerization Of Procaspase-8 R-HSA-69416	6/11	0.00540978	0.0277416	0	0	5.78509	30.1956	TNFSF10;TNFRSF10B;FASLG;RIPK1;CFLAR;TANK
Reactome_2022	TICAM1,TRAF6-dependent Induction Of TAK1 Complex R-HSA-9014325	6/11	0.00540978	0.0277416	0	0	5.78509	30.1956	UBB;TRAF6;UBC;RPS27A;TICAM1;MAP3K7
Reactome_2022	Uptake And Function Of Anthrax Toxins R-HSA-5210891	6/11	0.00540978	0.0277416	0	0	5.78509	30.1956	MAP2K3;MAP2K1;PDCD6IP;FURIN;ANTXR2;CALM1
Reactome_2022	G2/M Transition R-HSA-69275	45/182	0.00616993	0.0315435	0	0	1.58893	8.08458	YWHAE;CDKN1A;PSMD11;HSP90AB1;PSMD14;PSMD13;DCTN3;PSMA7;PSMB10;CCNB2;PPP2CB;PSMB7;PSMD6;PSMB4;XPO1;UBB;RBBP4;PPP2R1A;PSMD3;UBC;PSMF1;RPS27A;PHLDA1;CEP76;RAB8A;YWHAG;LIN52;HSP90AA1;CEP135;FBXW11;TUBB4B;TUBB4A;PSMB8;PSMB9;SEM1;PSMA5;PSMA6;PSMC6;PSMA1;PSMC3;PSMA2;PSMC4;PSME1;PSME2;OPTN
Reactome_2022	Cell Cycle Checkpoints R-HSA-69620	63/271	0.00635537	0.0323045	0	0	1.46662	7.41882	YWHAE;CDKN1A;YWHAB;UBE2D1;PPP1CC;PSMD6;XPO1;KAT5;PPP2R1A;PSMD3;YWHAG;YWHAH;RFC5;RMI2;SEC13;ANAPC7;UBE2E1;RANGAP1;YWHAZ;PSMA5;DYNC1LI1;PSMA6;DYNC1LI2;CLIP1;DBF4;PSMA1;PSMA2;PSME1;PSME2;MCM4;NUP98;MCM6;ANAPC15;PSMD11;PSMD14;RRAD;PSMD13;MIS12;PSMA7;PSMB10;PPP2CB;PSMB7;CCNB2;ORC4;DSN1;PSMB4;UBB;UBC;RBBP8;PSMF1;BUB3;RPS27A;ATRIP;PSMB8;PSMB9;SEM1;CENPE;PSMC6;PSMC3;PSMC4;MDM2;UBE2N;CENPN
Reactome_2022	HSF1 Activation R-HSA-3371511	11/29	0.00637639	0.0323045	0	0	2.94809	14.903	YWHAE;EEF1A1;DNAJB1;VCP;HSP90AA1;HSP90AB1;HSPH1;DNAJB6;UBB;HSPA6;FKBP4
Reactome_2022	Processing Of Capped Intronless Pre-mRNA R-HSA-75067	11/29	0.00637639	0.0323045	0	0	2.94809	14.903	SLBP;CPSF4;CPSF7;NCBP1;PCF11;CSTF3;PAPOLA;SNRPD3;SNRPF;WDR33;SNRPB
Reactome_2022	JNK (c-Jun Kinases) Phosphorylation And Activation Mediated By Activated Human TAK1 R-HSA-450321	8/18	0.006481	0.0327359	0	0	3.85781	19.439	RIPK2;IRAK2;TRAF6;UBE2N;NOD1;NOD2;UBE2V1;MAP3K7
Reactome_2022	Negative Regulation Of MAPK Pathway R-HSA-5675221	14/41	0.00658989	0.0331862	0	0	2.50224	12.5668	DUSP4;DUSP5;MAP2K1;YWHAB;PAQR3;DUSP16;DUSP6;PPP2CB;NRAS;DUSP10;UBB;PPP2R1A;UBC;RPS27A
Reactome_2022	Hedgehog Off State R-HSA-5610787	27/98	0.00697941	0.0350429	0	0	1.83723	9.12146	PSMD11;PSMD14;PSMD13;ADCY6;PSMA7;PSMB10;PSMB7;PSMD6;PSMB4;UBB;PSMD3;UBC;PSMF1;RPS27A;CSNK1A1;PSMB8;PSMB9;SEM1;PSMA5;PSMA6;PSMC6;PSMA1;PSMC3;PSMA2;PSMC4;PSME1;PSME2
Reactome_2022	TCF Dependent Signaling In Response To WNT R-HSA-201681	48/198	0.00711646	0.0356113	0	0	1.54811	7.65595	PSMD11;PSMD14;PSMD13;XIAP;PSMA7;PSMB10;PPP2CB;PSMB7;PSMD6;PSMB4;XPO1;KAT5;UBB;PPP2R1A;PSMD3;UBC;PSMF1;RPS27A;SOX4;BCL9L;TLE3;TCF7L2;CREBBP;TLE2;TLE1;FZD4;CSNK1A1;CSNK2A2;RUNX3;YWHAZ;PSMB8;PSMB9;PSMA5;RNF146;SEM1;PSMA6;BCL9;PSMC6;PROC;PSMA1;PSMC3;PSMA2;PSMC4;HECW1;CCDC88C;PSME1;PSME2;CTNNB1
Reactome_2022	RNA Polymerase II Transcription R-HSA-73857	259/1312	0.00713497	0.0356113	0	0	1.19905	5.92658	SERPINE1;RBPJ;PSMD6;TRIM28;KAT5;PPP2R1A;PSMD3;EPC1;SNRPD3;RNF111;DAXX;CSNK2A2;PRKAB1;RUNX3;MED7;RUNX1;DDX39A;DDX39B;RRAGC;DDIT3;DDIT4;RRAGD;PSME1;PSME2;L3MBTL1;SLBP;ZNF274;ANAPC15;RRAD;CSTF3;GATA3;NUAK1;PRDX1;ZNF703;TP53BP2;PSMF1;ATRIP;PLK3;CREBBP;JUN;ZNF263;PHC2;JAG1;YES1;GADD45A;PLK2;EAF1;NFATC2;ELL2;ELL3;MOV10;AGO2;PAF1;INTS7;RNPS1;INTS6;CDK12;CALM1;INTS12;INTS13;BTG2;CDKN1A;BTG1;ELL;CITED2;AR…
Reactome_2022	Signaling By FLT3 ITD And TKD Mutants R-HSA-9703648	7/15	0.00786487	0.0390228	0	0	4.21876	20.4414	STAT5B;CDKN1A;NRAS;LONP1;GAB2;SOS1;BCL2L1
Reactome_2022	TRAF3-dependent IRF Activation Pathway R-HSA-918233	7/15	0.00786487	0.0390228	0	0	4.21876	20.4414	IFIH1;CREBBP;TRAF3;IRF7;TRIM25;IKBKE;RIGI
Reactome_2022	Attenuation Phase R-HSA-3371568	10/26	0.00819767	0.0404354	0	0	3.01458	14.4817	DNAJB1;HSPA8;CREBBP;HSP90AA1;HSP90AB1;HSPH1;DNAJB6;UBB;HSPA6;FKBP4
Reactome_2022	Caspase Activation Via Extrinsic Apoptotic Signaling Pathway R-HSA-5357769	10/26	0.00819767	0.0404354	0	0	3.01458	14.4817	DAPK1;DAPK2;TNFSF10;TNFRSF10B;FASLG;RIPK1;CFLAR;TICAM1;TANK;TLR4
Reactome_2022	Costimulation By CD28 Family R-HSA-388841	20/68	0.00884557	0.0435037	0	0	2.0117	9.51097	CD86;LYN;CD274;YES1;SRC;CD80;PDCD1LG2;PPP2CB;CD4;PPP2R1A;GRAP2;CD28;MAP3K8;TRIB3;FYN;RICTOR;TNFRSF14;CD247;ICOS;ICOSLG
Reactome_2022	Signaling By ALK Fusions And Activated Point Mutants R-HSA-9725370	17/55	0.0089832	0.0440517	0	0	2.15934	10.1757	CEBPB;NPM1;TPM4;BCL2A1;IRS1;TPM3;RPS6;STAT3;GCC2;RRBP1;EML4;PPM1B;ATIC;RNF213;KIF5B;CARS1;SQSTM1
Reactome_2022	Josephin Domain DUBs R-HSA-5689877	6/12	0.0092569	0.0451307	0	0	4.82062	22.572	VCP;UBB;UBC;RAD23A;JOSD1;RPS27A
Reactome_2022	p38MAPK Events R-HSA-171007	6/12	0.0092569	0.0451307	0	0	4.82062	22.572	NRAS;RALA;SRC;MAPKAPK2;RALGDS;MAPK13
Reactome_2022	Initiation Of Nuclear Envelope (NE) Reformation R-HSA-2995383	8/19	0.00952922	0.046003	0	0	3.50689	16.3189	CCNB2;PPP2R1A;BANF1;LEMD3;LEMD2;EMD;KPNB1;LMNB1
Reactome_2022	Regulation Of TP53 Activity Thru Methylation R-HSA-6804760	8/19	0.00952922	0.046003	0	0	3.50689	16.3189	L3MBTL1;PRMT5;UBB;JMY;UBC;MDM2;KMT5A;RPS27A
Reactome_2022	Translesion Synthesis By POLH R-HSA-110320	8/19	0.00952922	0.046003	0	0	3.50689	16.3189	RFC5;VCP;PCNA;UBB;UBC;SPRTN;RPS27A;POLH
Reactome_2022	Signaling By TGF-beta Receptor Complex R-HSA-170834	25/91	0.00954521	0.046003	0	0	1.8295	8.51029	PPP1R15A;USP15;CCNT1;SERPINE1;UBE2D3;UBE2D1;FURIN;F11R;PPP1CC;XPO1;UBB;UBC;ITGB8;PMEPA1;ITGB6;RPS27A;SKIL;RNF111;TGIF1;TGIF2;STAT1;TGFBR1;SMAD7;BAMBI;SRFBP1
Reactome_2022	Scavenging By Class F Receptors R-HSA-3000484	4/6	0.00976293	0.0469178	0	0	9.63795	44.6156	HSP90AA1;HSPH1;HYOU1;SCARF1
Reactome_2022	MET Receptor Recycling R-HSA-8875656	5/9	0.0102485	0.048695	0	0	6.02475	27.5971	PIGU;SOS1;CRK;ARF6;CRKL
Reactome_2022	POU5F1 (OCT4), SOX2, NANOG Repress Genes Related To Differentiation R-HSA-2892245	5/9	0.0102485	0.048695	0	0	6.02475	27.5971	EOMES;HHEX;TSC22D1;GATA6;NANOG
Reactome_2022	Regulation Of PTEN Localization R-HSA-8948747	5/9	0.0102485	0.048695	0	0	6.02475	27.5971	UBB;UBC;XIAP;RPS27A;PML
Reactome_2022	Serine Biosynthesis R-HSA-977347	5/9	0.0102485	0.048695	0	0	6.02475	27.5971	PSAT1;PHGDH;SERINC1;PSPH;SERINC5
Reactome_2022	NGF-stimulated Transcription R-HSA-9031628	13/39	0.0108437	0.0512334	0	0	2.41231	10.9137	EGR1;TPH1;EGR2;EGR3;RRAD;NAB1;TCF12;F3;FOSL1;REST;VGF;ID2;TRIB1
Reactome_2022	Translesion Synthesis By Y Family DNA Polymerases Bypasses Lesions On DNA Template R-HSA-110313	13/39	0.0108437	0.0512334	0	0	2.41231	10.9137	RFC5;VCP;PCNA;UBA7;UBE2L6;ISG15;POLE4;UBB;UBC;SPRTN;TRIM25;RPS27A;POLH
Reactome_2022	E3 Ubiquitin Ligases Ubiquitinate Target Proteins R-HSA-8866654	17/56	0.0108776	0.0512495	0	0	2.10385	9.51159	VCP;PCNA;UBE2D2;UBE2D3;UBE2E1;DERL1;UBE2D1;BCL10;PEX14;UBE2L3;SELENOS;UBB;UBC;UBE2N;PAF1;RPS27A;RNF152
Reactome_2022	Late Endosomal Microautophagy R-HSA-9615710	11/31	0.0112047	0.0526435	0	0	2.65296	11.9156	HSPA8;UBB;UBC;CHMP2B;CHMP2A;CHMP4B;PLIN3;UBAP1;VPS37A;RPS27A;CHMP7
Reactome_2022	FOXO-mediated Transcription R-HSA-9614085	19/65	0.0113076	0.0528689	0	0	1.99386	8.93704	SREBF1;CDKN1A;CREBBP;BTG1;NFYA;CITED2;YWHAB;GADD45A;FASLG;NR3C1;KLF4;SIRT1;YWHAZ;FOXO1;BCL2L11;BCL6;DDIT3;CCNG2;YWHAG
Reactome_2022	HIV Life Cycle R-HSA-162587	37/149	0.0113156	0.0528689	0	0	1.59674	7.15592	CCNT1;ELL;GTF2B;TAF9;CXCR4;FURIN;XPO1;UBB;POLR2A;UBC;BANF1;NUP88;RPS27A;TAF9B;POLR2K;RANBP1;SEC13;PDCD6IP;TBP;RNGTT;NCBP1;TAF11;HMGA1;LIG4;VPS37A;GTF2H1;RANGAP1;CD4;NUP50;CHMP2B;CHMP2A;CHMP4B;TCEA1;UBAP1;NUP98;CHMP7;RAN
Reactome_2022	SARS-CoV-1 Infection R-HSA-9678108	16/52	0.0115864	0.0539842	0	0	2.14486	9.56162	GSK3A;DDX5;VCP;MOGAT1;PARP9;PARP14;PARP10;UBB;CTSL;UBC;CHMP2B;CHMP2A;CHMP4B;VHL;RPS27A;CHMP7
