# Supplementary material for: A safe, T cell-inducing heterologous vaccine against elephant endotheliotropic herpesvirus in a proof-of-concept study
Source: Nat Commun. 2025 Oct 3;16:8374. doi: 10.1038/s41467-025-64004-x (PMC12494954; doi:10.1038/s41467-025-64004-x)
Supplement: Supplementary file 9 — Source Data [file 41467_2025_64004_MOESM9_ESM.xlsx]

## Sheet: Fig. 2a & b
Fig. 2a & b
RT-qPCR gene expression analysis			EF1A	IFNG
Study elephant	Stimulant	Time point	Ct	Ct	ΔCt	ΔΔCt	2^-(ΔΔCt)
A	PBS	W-2	17.7072	35.9309	18.2237	0	1
A	PBS	W-1	17.391	35.343	17.9519	0	1
A	PBS	W0	18.9594	33.4968	14.5375	0	1
A	PBS	W1	17.1567	33.6602	16.5034	0	1
A	PBS	W3	15.9926	32.7537	16.7611	0	1
A	PBS	W4	16.8849	30.5425	13.6576	0	1
A	PBS	W6	17.4542	35.7299	18.2757	0	1
A	PBS	W7	15.6276	34.8405	19.2129	0	1
A	PBS	W9	14.5913	32.5407	17.9494	0	1
A	PBS	W10	15.9484	34.2688	18.3205	0	1
A	rEE2	W-2	18.5596	32.199	13.6395	-4.5842	23.9874
A	rEE2	W-1	16.1491	25.3179	9.16878	-8.78315	440.546
A	rEE2	W0	18.7521	25.568	6.81588	-7.72158	211.07
A	rEE2	W1	18.2137	30.8361	12.6224	-3.88103	14.7335
A	rEE2	W3	17.4969	24.3692	6.87229	-9.88878	948.026
A	rEE2	W4	15.7161	24.3898	8.67376	-4.98387	31.6443
A	rEE2	W6	17.4893	28.3876	10.8983	-7.37737	166.269
A	rEE2	W7	15.8957	28.9817	13.086	-6.12689	69.8841
A	rEE2	W9	15.3957	27.6649	12.2692	-5.68022	51.2761
A	rEE2	W10	16.1844	31.0395	14.8551	-3.46541	11.0457
A	rMCP	W-2	18.7468	33.7048	14.958	-3.2657	9.61775
A	rMCP	W-1	17.2978	29.9179	12.6201	-5.33185	40.2762
A	rMCP	W0	18.0706	31.5414	13.4708	-1.06671	2.09464
A	rMCP	W1	16.541	29.1036	12.5626	-3.94085	15.3572
A	rMCP	W3	15.5494	22.4533	6.90383	-9.85723	927.52
A	rMCP	W4	16.4331	25.3594	8.92631	-4.73133	26.5627
A	rMCP	W6	16.7127	26.6146	9.90185	-8.37384	331.725
A	rMCP	W7	17.332	26.343	9.01096	-10.2019	1177.86
A	rMCP	W9	15.1464	26.7272	11.5809	-6.36852	82.6256
A	rMCP	W10	15.6234	29.5675	13.9441	-4.37638	20.7692

## Sheet: Fig. 2c & d
Fig. 2c & d
RT-qPCR gene expression analysis			EF1A	IFNG
Study elephant	Stimulant	Time point	Ct	Ct	ΔCt	ΔΔCt	2^-(ΔΔCt)
B	PBS	W-1	18.5732	30.1239	11.5507	0	1
B	PBS	W0	17.5621	33.0292	15.4671	0	1
B	PBS	W2	16.6465	29.1586	12.5121	0	1
B	PBS	W3	16.8063	28.9078	12.1015	0	1
B	PBS	W4	17.2448	34.9361	17.6913	0	1
B	PBS	W6	17.0059	37.4208	20.4149	0	1
B	PBS	W7	15.9184	31.5063	15.5879	0	1
B	PBS	W8	16.4378	30.9591	14.5214	0	1
B	PBS	W10	16.962	30.4007	13.4386	0	1
B	PBS	W12	16.5076	34.1279	17.6204	0	1
B	PBS	W13	N/A	N/A	N/A	N/A	N/A
B	PBS	W14	15.1571	34.0957	18.9386	0	1
B	PBS	W16	N/A	N/A	N/A	N/A	N/A
B	PBS	W17	15.3766	32.5256	17.1489	0	1
B	PBS	W18	15.8956	32.9782	17.0826	0	1
B	PBS	W20	N/A	N/A	N/A	N/A	N/A
B	rEE2	W-1	18.1235	20.9788	2.85525	-8.69544	414.561
B	rEE2	W0	17.6459	21.0724	3.42655	-12.0406	4212.81
B	rEE2	W2	15.6464	26.3804	10.734	-1.7781	3.42974
B	rEE2	W3	17.4697	25.2365	7.76686	-4.33462	20.1767
B	rEE2	W4	16.3334	24.7483	8.4149	-9.2764	620.116
B	rEE2	W6	16.8064	25.3776	8.57114	-11.8438	3675.57
B	rEE2	W7	16.245	22.6749	6.4299	-9.158	571.258
B	rEE2	W8	15.7639	23.8825	8.11856	-6.40283	84.6145
B	rEE2	W10	16.7535	22.6257	5.87226	-7.56639	189.544
B	rEE2	W12	16.0206	22.5295	6.50893	-11.1114	2212.43
B	rEE2	W13	N/A	N/A	N/A	N/A	N/A
B	rEE2	W14	14.9538	21.1681	6.21435	-12.7242	6766.68
B	rEE2	W16	N/A	N/A	N/A	N/A	N/A
B	rEE2	W17	15.2861	23.4914	8.20526	-8.94368	492.399
B	rEE2	W18	15.1323	24.0273	8.89508	-8.18756	291.542
B	rEE2	W20	N/A	N/A	N/A	N/A	N/A
B	rMCP	W-1	18.2009	27.2789	9.07799	-2.4727	5.55082
B	rMCP	W0	16.1898	28.0701	11.8802	-3.58689	12.0161
B	rMCP	W2	16.4592	20.9153	4.45606	-8.05606	266.144
B	rMCP	W3	17.5335	23.5302	5.99668	-6.1048	68.822
B	rMCP	W4	16.4673	23.6129	7.14559	-10.5457	1494.76
B	rMCP	W6	16.5442	23.7699	7.22572	-13.1892	9339.79
B	rMCP	W7	16.3769	27.9441	11.5671	-4.02077	16.232
B	rMCP	W8	15.2167	25.5546	10.3379	-4.18353	18.1705
B	rMCP	W10	16.6832	23.4111	6.72791	-6.71073	104.745
B	rMCP	W12	16.0784	21.2326	5.1542	-12.4661	5658.28
B	rMCP	W13	N/A	N/A	N/A	N/A	N/A
B	rMCP	W14	14.9919	23.0805	8.08863	-10.85	1845.7
B	rMCP	W16	N/A	N/A	N/A	N/A	N/A
B	rMCP	W17	16.3239	25.6124	9.28847	-7.86047	232.401
B	rMCP	W18	15.1694	22.8297	7.66023	-9.42241	686.164
B	rMCP	W20	N/A	N/A	N/A	N/A	N/A
"N/A" indicates that no data were available at this timepoint due to sample collection failure or failed QC, as stated in the figure legend.

## Sheet: Fig. 2e & f
Fig. 2e & f
RT-qPCR gene expression analysis			EF1A	IFNG
Study elephant	Stimulant	Time point	Ct	Ct	ΔCt	ΔΔCt	2^-(ΔΔCt)
C	PBS	W-3	18.7796	35.8806	17.1009	0	1
C	PBS	W-1	16.3534	33.3302	16.9768	0	1
C	PBS	W0	17.5821	36.9605	19.3784	0	1
C	PBS	W2	16.9056	35.7295	18.8238	0	1
C	PBS	W3	N/A	N/A	N/A	N/A	N/A
C	PBS	W4	16.1862	36.3589	20.1727	0	1
C	PBS	W6	16.0086	33.8539	17.8453	0	1
C	PBS	W7	16.505	37.4351	20.93	0	1
C	PBS	W8	15.7244	35.3659	19.6415	0	1
C	PBS	W10	17.401	35.2494	17.8484	0	1
C	PBS	W12	15.9419	33.6869	17.745	0	1
C	PBS	W13	17.7863	36.6761	18.8897	0	1
C	PBS	W14	15.9482	33.8549	17.9068	0	1
C	PBS	W16	N/A	N/A	N/A	N/A	N/A
C	PBS	W17	16.6532	34.9708	18.3176	0	1
C	PBS	W18	17.8241	36.6232	18.7991	0	1
C	PBS	W20	17.3867	40.4665	23.0799	0	1
C	rEE2	W-3	18.634	24.6181	5.98409	-11.1169	2220.79
C	rEE2	W-1	15.9023	19.6175	3.71521	-13.2616	9820.41
C	rEE2	W0	17.2282	22.0222	4.79392	-14.5845	24568.4
C	rEE2	W2	15.7023	18.5857	2.88343	-15.9404	62884.5
C	rEE2	W3	N/A	N/A	N/A	N/A	N/A
C	rEE2	W4	15.6222	19.3546	3.73237	-16.4404	88928.6
C	rEE2	W6	15.838	20.3355	4.49754	-13.3478	10425
C	rEE2	W7	15.6439	20.59	4.94611	-15.9839	64810.4
C	rEE2	W8	14.7563	17.6655	2.90924	-16.7323	108873
C	rEE2	W10	16.6763	19.5862	2.90989	-14.9385	31400
C	rEE2	W12	15.5221	21.2323	5.71016	-12.0348	4196.05
C	rEE2	W13	17.7694	23.1653	5.39582	-13.4939	11536.5
C	rEE2	W14	16.1637	18.1047	1.94095	-15.9658	64001.7
C	rEE2	W16	N/A	N/A	N/A	N/A	N/A
C	rEE2	W17	17.2006	21.4078	4.20718	-14.1104	17687.3
C	rEE2	W18	19.0221	23.0355	4.01339	-14.7857	28245.5
C	rEE2	W20	18.4123	30.6964	12.2842	-10.7957	1777.6
C	rMCP	W-3	16.7433	31.6708	14.9275	-2.17341	4.51087
C	rMCP	W-1	15.7109	24.1398	8.42889	-8.54789	374.258
C	rMCP	W0	16.1166	26.7551	10.6385	-8.73993	427.545
C	rMCP	W2	15.4736	19.2601	3.7865	-15.0373	33627.2
C	rMCP	W3	N/A	N/A	N/A	N/A	N/A
C	rMCP	W4	15.2504	18.3222	3.07178	-17.101	140572
C	rMCP	W6	15.1068	22.2435	7.13674	-10.7086	1673.4
C	rMCP	W7	15.9701	24.3447	8.37457	-12.5555	6019.71
C	rMCP	W8	14.7907	19.764	4.97335	-14.6682	26035.2
C	rMCP	W10	16.7367	18.2435	1.50679	-16.3416	83043
C	rMCP	W12	15.5374	26.2876	10.7501	-6.99485	127.544
C	rMCP	W13	17.5605	24.7634	7.20288	-11.6869	3296.83
C	rMCP	W14	16.9801	19.844	2.86393	-15.0428	33755.7
C	rMCP	W16	N/A	N/A	N/A	N/A	N/A
C	rMCP	W17	17.1034	20.8383	3.73489	-14.5827	24537.9
C	rMCP	W18	18.7771	27.3371	8.56003	-10.2391	1208.57
C	rMCP	W20	18.466	30.943	12.477	-10.6029	1555.22
"N/A" indicates that no data were available at this timepoint due to sample collection failure or failed QC, as stated in the figure legend.
